# Supplementary material for: Proteomic Analysis of the Cell Cycle of Procylic Form Trypanosoma brucei
Source: Mol Cell Proteomics. 2018 Mar 19;17(6):1184–95. doi: 10.1074/mcp.RA118.000650 (PMC5986242; doi:10.1074/mcp.RA118.000650)
Supplement: Supplemental Data [file supp_RA118.000650_135690_1_supp_86654_p4x9gn.xlsx]

## Sheet: Protein quantification
Protein Group	Description	Fold Change	Cell Cycle Regulated	Cluster	Median Reporter Intensity 1	Median Reporter Intensity 2	Median Reporter Intensity 3	Median Reporter Intensity 4	Median Reporter Intensity 5	Median Reporter Intensity 6	Median Reporter Intensity 7	Median Reporter Intensity 8	Median Reporter Intensity 9	Used To Train Cluster	Coverage %	Unique Peptides	Growth Phenotype	Cell Cycle GO	Cell Cycle Phenotype	E5014_E5015 Average Pearson	E5014_E5016 Avgerage Pearson	E5015_E5016 Avgerage Pearson	E5014_E5015_E5016 Avgerage Pearson	E5014_E5015_E5016 Detection	Essential	Cell Cycle Archer
Tb11.v5.1016;Tb927.11.1490;Tb11.v5.0784	receptor-type adenylate cyclase GRESAG 4 (pseudogene), putative;unspecified product;receptor-type adenylate cyclase GRESAG 4, putative	4.7	FALSE	early G1/late G2&M	0.13	0.04	0.1	0.12	0.07	0.11	0.11	0.12	0.21	FALSE	24.1	1;0;0	FALSE	FALSE	FALSE					d100
Tb927.8.710	RNA-binding protein, putative (DRBD17)	2.72	TRUE	early G1/late G2&M	0.15	0.1	0.06	0.06	0.07	0.11	0.14	0.15	0.17	TRUE	11	14	FALSE	FALSE	FALSE	0.99	0.99	1	0.99	d111	ALL	S
Tb927.8.1920	histone-lysine n-methyltransferase (DOT1A)	2.64	FALSE	early G1/late G2&M	0.16	0.11	0.07	0.06	0.07	0.11	0.12	0.14	0.16	FALSE	4.7	1	FALSE	FALSE	FALSE					d010		G2/M
Tb927.1.570	Histone-lysine N-methyltransferase, H3 lysine-76 specific (DOT1B)	2.43	TRUE	early G1/late G2&M	0.17	0.14	0.08	0.07	0.08	0.09	0.1	0.12	0.13	TRUE	7.6	2	FALSE	TRUE	FALSE	0.98	0.98	0.99	0.98	d111
Tb927.10.1710	DNA polymerase eta, putative	2.41	FALSE	early G1/late G2&M	0.15	0.07	0.07	0.08	0.11	0.13	0.16	0.08	0.16	FALSE	14.7	5	FALSE	FALSE	FALSE	0.12				d110
Tb927.10.12800;Tb927.10.12780	Zinc finger CCCH domain-containing protein 38 (ZC3H38);Zinc finger CCCH domain-containing protein 37 (ZC3H37)	1.94	TRUE	early G1/late G2&M	0.17	0.09	0.11	0.1	0.09	0.09	0.11	0.11	0.13	TRUE	4.3	1;1	FALSE	FALSE	FALSE	0.99	0.94	0.95	0.96	d111	ALL
Tb927.5.910	oligosaccharyl transferase subunit, putative	1.73	FALSE	early G1/late G2&M	0.1	0.11	0.09	0.1	0.1	0.12	0.13	0.1	0.16	FALSE	16.4	2	FALSE	FALSE	FALSE		-0.18			d101
Tb927.6.5100	serine/threonine-protein kinase, putative	2.23	TRUE	early S	0.07	0.16	0.16	0.15	0.12	0.1	0.08	0.08	0.08	TRUE	6	2	FALSE	FALSE	FALSE	0.99	0.99	0.99	0.99	d111
Tb927.10.13370	dynein light chain Tctex-type, putative	1.92	FALSE	early S	0.07	0.14	0.12	0.11	0.12	0.12	0.11	0.11	0.1	FALSE	13.6	2	FALSE	FALSE	FALSE					d01	BSF
Tb927.10.12440	kinesin, putative	1.82	TRUE	early S	0.08	0.13	0.15	0.13	0.12	0.11	0.11	0.09	0.09	TRUE	3.7	4	FALSE	FALSE	FALSE	0.94	0.95	0.98	0.96	d111
Tb927.7.6900	double-strand-break repair protein rad21 homolog, putative	1.76	TRUE	early S	0.1	0.14	0.14	0.13	0.13	0.11	0.09	0.08	0.08	TRUE	10.6	5	FALSE	FALSE	FALSE	0.99	1	0.99	0.99	d111		Late G1
Tb927.10.7730	Domain of unknown function (DUF4496), putative	1.74	TRUE	early S	0.12	0.11	0.13	0.12	0.12	0.1	0.08	0.1	0.08	FALSE	14.1	5	FALSE	FALSE	FALSE	0.44	0.47	0.81	0.57	d111		Late G1
Tb927.9.15230	hypothetical protein, conserved	1.72	TRUE	early S	0.08	0.13	0.13	0.14	0.13	0.12	0.11	0.08	0.09	FALSE	5	1	FALSE	FALSE	FALSE	0.43	0.49	0.96	0.63	d111		Late G1
Tb927.7.6740	ATPase family associated with various cellular activities (AAA), putative	1.71	FALSE	early S	0.09	0.15	0.13	0.11	0.11	0.13	0.11	0.09	0.1	FALSE	4.5	4	FALSE	FALSE	FALSE	0.3	-0.17	-0.55	-0.14	d111
Tb927.8.7850	hypothetical protein, conserved	1.7	FALSE	early S	0.11	0.15	0.14	0.1	0.12	0.1	0.1	0.09	0.09	FALSE	3.9	2	FALSE	FALSE	FALSE			-0.2		d011	DIFF
Tb927.10.11340	hypothetical protein, conserved	1.7	TRUE	early S	0.09	0.13	0.14	0.14	0.13	0.11	0.09	0.09	0.08	TRUE	6.2	3	FALSE	FALSE	FALSE	0.95	0.97	0.98	0.97	d111		Late G1
Tb927.7.5670	hypothetical protein, conserved	1.7	TRUE	early S	0.12	0.13	0.15	0.11	0.12	0.09	0.1	0.1	0.1	FALSE	9.1	2	FALSE	FALSE	FALSE	0.74	0.26	0.29	0.43	d111
Tb927.11.4140	hypothetical protein, conserved	1.69	FALSE	early S	0.09	0.15	0.12	0.11	0.11	0.1	0.1	0.11	0.1	FALSE	10.8	1	FALSE	FALSE	FALSE	-0.3	0.54	0.38	0.21	d111
Tb927.7.7360	cdc2-related kinase 2 (CRK2)	1.67	TRUE	early S	0.11	0.14	0.15	0.13	0.12	0.1	0.09	0.09	0.09	TRUE	10.1	3	TRUE	TRUE	TRUE	0.94	0.97	0.98	0.97	d111
Tb927.11.12460	hypothetical protein, conserved	1.67	FALSE	early S	0.1	0.14	0.14	0.1	0.13	0.09	0.12	0.09	0.1	FALSE	2.9	2	FALSE	FALSE	FALSE					d01
Tb927.2.5000	hypothetical protein, conserved	1.67	TRUE	early S	0.09	0.12	0.14	0.14	0.12	0.1	0.1	0.1	0.09	TRUE	10.3	3	FALSE	FALSE	FALSE	0.93	0.8	0.75	0.83	d111		Late G1
Tb927.11.1180;Tb11.v5.0387	cdc2-related kinase 6, putative (CRK6);cell-division control protein 2 homolog 6, putative	1.64	FALSE	early S	0.1	0.15	0.1	0.1	0.12	0.11	0.12	0.09	0.11	FALSE	9.2	2;2	TRUE	FALSE	FALSE					d010
Tb927.8.6000	fatty acid desaturase, putative	1.64	TRUE	early S	0.12	0.14	0.13	0.13	0.11	0.1	0.09	0.09	0.09	TRUE	18.1	6	FALSE	FALSE	FALSE	0.93	0.99	0.9	0.94	d111
Tb927.10.4440;Tb10.v4.0034	predicted SAP domain protein;SAP domain containing protein, putative	1.63	FALSE	early S	0.1	0.11	0.15	0.11	0.1	0.13	0.1	0.09	0.11	FALSE	6.6	1;1	FALSE	FALSE	FALSE	0.15				d110
Tb927.11.14930	hypothetical protein, conserved	1.59	FALSE	early S	0.1	0.15	0.12	0.11	0.11	0.11	0.11	0.1	0.11	FALSE	5.9	2	FALSE	FALSE	FALSE		0.48			d101		Late G1
Tb927.9.14300	hypothetical protein, conserved	1.59	TRUE	early S	0.08	0.12	0.13	0.13	0.12	0.11	0.1	0.1	0.09	FALSE	3.8	2	FALSE	FALSE	FALSE		0.92			d101	BSF	Late G1
Tb927.11.16820	hypothetical protein, conserved	1.57	TRUE	early S	0.08	0.13	0.12	0.12	0.12	0.11	0.11	0.11	0.1	TRUE	7.3	3	FALSE	FALSE	FALSE	0.89	0.82	0.88	0.86	d111
Tb927.11.14040	RIC1, putative	1.57	TRUE	early S	0.11	0.15	0.12	0.11	0.1	0.1	0.11	0.1	0.1	FALSE	2.4	2	FALSE	FALSE	FALSE	0.82				d110	DIFF
Tb927.11.8780	hypothetical protein, conserved	1.57	TRUE	early S	0.13	0.12	0.13	0.12	0.12	0.11	0.08	0.1	0.09	TRUE	4.2	2	FALSE	FALSE	FALSE	0.83	0.87	0.89	0.86	d111
Tb927.11.10600	hypothetical protein, conserved	1.57	FALSE	early S	0.11	0.12	0.13	0.12	0.12	0.12	0.09	0.11	0.09	FALSE	3.9	1	FALSE	FALSE	FALSE					d010	ALL
Tb927.11.6420	hypothetical protein, conserved	1.54	TRUE	early S	0.09	0.12	0.14	0.13	0.12	0.11	0.1	0.09	0.09	TRUE	23.6	26	FALSE	FALSE	FALSE	0.99	0.98	1	0.99	d111
Tb927.10.6010;Tb11.v5.0195	STAG domain containing protein, putative;STAG domain containing protein, putative	1.53	TRUE	early S	0.1	0.12	0.14	0.12	0.12	0.11	0.1	0.1	0.09	TRUE	18.1	17;16	FALSE	FALSE	FALSE	0.93	0.9	0.97	0.93	d111	BSF	Late G1
Tb927.9.14400	leucine-rich repeat protein (LRRP), putative	1.52	FALSE	early S	0.11	0.14	0.13	0.1	0.11	0.11	0.09	0.1	0.11	FALSE	5.8	1	FALSE	FALSE	FALSE			0.63		d011		Late G1
Tb927.9.5710	general transcription factor IIB (tf2b)	1.51	TRUE	early S	0.13	0.12	0.13	0.11	0.13	0.11	0.09	0.1	0.09	FALSE	11.9	5	FALSE	FALSE	FALSE	0.55	0.47	0.9	0.64	d111
Tb927.7.1480	hypothetical protein, conserved	1.51	FALSE	early S	0.11	0.14	0.11	0.11	0.12	0.11	0.09	0.11	0.1	FALSE	5	2	FALSE	FALSE	FALSE			0.51		d011	PCF
Tb927.6.3990	hypothetical protein, conserved	1.5	TRUE	early S	0.12	0.14	0.12	0.12	0.1	0.11	0.11	0.1	0.09	FALSE	8.9	5	FALSE	FALSE	FALSE	0.49	0.15	0.72	0.45	d111
Tb927.6.4420	tRNA (Guanine-1)-methyltransferase, putative	1.49	FALSE	early S	0.12	0.12	0.12	0.11	0.12	0.09	0.08	0.1	0.1	FALSE	12.5	3	FALSE	FALSE	FALSE	0.53	0.09	0.31	0.31	d111
Tb927.11.5820	Inhibitor of apoptosis-promoting Bax1, putative	1.48	TRUE	early S	0.12	0.14	0.12	0.12	0.11	0.1	0.1	0.1	0.09	FALSE	14.2	2	FALSE	FALSE	FALSE	0.54	0.62	0.8	0.66	d111	PCF
Tb927.10.6410	DNA mismatch repair protein MSH6, putative (MSH6)	1.47	TRUE	early S	0.09	0.12	0.12	0.13	0.12	0.12	0.11	0.1	0.1	FALSE	10.3	8	FALSE	FALSE	FALSE	0.94	0.93	0.98	0.95	d111	DIFF
Tb927.3.3090	helicase, putative	1.46	FALSE	early S	0.11	0.11	0.13	0.11	0.11	0.11	0.09	0.11	0.09	FALSE	5.4	3	FALSE	FALSE	FALSE	0.34	0.35	0.52	0.4	d111
Tb927.6.860	hypothetical protein	1.46	TRUE	early S	0.12	0.14	0.12	0.11	0.1	0.1	0.1	0.09	0.11	FALSE	3.1	2	FALSE	FALSE	FALSE	0.85	0.95	0.81	0.87	d111		Late G1
Tb927.8.6300	hypothetical protein, conserved	1.45	FALSE	early S	0.1	0.14	0.13	0.11	0.1	0.11	0.1	0.1	0.1	FALSE	3.3	1	FALSE	FALSE	FALSE			0.64		d011		Early G1
Tb927.7.5100	hypothetical protein, conserved	1.45	FALSE	early S	0.09	0.13	0.13	0.13	0.12	0.11	0.1	0.1	0.1	FALSE	3.4	1	FALSE	FALSE	FALSE					d010
Tb927.6.2900	dendritic cell-derived IFNG-induced protein	1.44	TRUE	early S	0.09	0.11	0.13	0.13	0.13	0.11	0.1	0.1	0.1	FALSE	15	11	FALSE	FALSE	FALSE	0.97	0.94	0.99	0.97	d111		Late G1
Tb927.11.1590	hypothetical protein, conserved	1.43	FALSE	early S	0.12	0.13	0.12	0.12	0.12	0.1	0.1	0.09	0.09	FALSE	5.2	1	FALSE	FALSE	FALSE					d100
Tb927.4.5120	hypothetical protein, conserved	1.42	TRUE	early S	0.1	0.13	0.13	0.12	0.12	0.11	0.1	0.09	0.1	FALSE	3.1	3	FALSE	FALSE	FALSE	0.99	0.97	0.97	0.98	d111		Late G1
Tb927.4.4810	hypothetical protein, conserved	1.42	FALSE	early S	0.11	0.12	0.13	0.12	0.09	0.12	0.11	0.1	0.09	FALSE	7.1	1	FALSE	FALSE	FALSE	-0.58	0.49	0.18	0.03	d111
Tb927.7.5320	hypothetical protein, conserved	1.42	TRUE	early S	0.09	0.12	0.13	0.13	0.12	0.11	0.11	0.1	0.1	FALSE	15.4	8	FALSE	FALSE	FALSE	0.95	0.95	0.97	0.96	d111		Late G1
Tb927.11.2070	hypothetical protein, conserved	1.41	TRUE	early S	0.12	0.12	0.12	0.11	0.11	0.11	0.1	0.11	0.09	FALSE	34.3	3	FALSE	FALSE	FALSE	0.86	0.38	0.59	0.61	d111
Tb927.7.1410	hypothetical protein, conserved	1.41	TRUE	early S	0.1	0.14	0.13	0.12	0.11	0.1	0.1	0.1	0.1	FALSE	6.3	4	FALSE	FALSE	FALSE	0.84	0.93	0.89	0.89	d111		Late G1
Tb927.11.13270	hypothetical protein, conserved	1.41	TRUE	early S	0.12	0.14	0.12	0.12	0.11	0.1	0.1	0.1	0.1	FALSE	17	4	FALSE	FALSE	FALSE	0.95	0.97	0.97	0.96	d111		Early G1
Tb927.2.1920	expression site-associated gene 5 (ESAG5) protein, putative	1.41	FALSE	early S	0.12	0.13	0.12	0.12	0.09	0.1	0.11	0.1	0.11	FALSE	3.5	1	FALSE	FALSE	FALSE					d100
Tb927.11.3580	Thiamin pyrophosphokinase, vitamin B1 binding domain containing protein, putative	1.4	TRUE	early S	0.11	0.11	0.14	0.1	0.12	0.1	0.11	0.1	0.12	FALSE	7.8	4	FALSE	FALSE	FALSE	0.72	0.35	0.5	0.52	d111
Tb11.v5.0717;Tb927.10.7890	hypothetical protein, conserved;hypothetical protein, conserved	1.4	TRUE	early S	0.1	0.11	0.13	0.12	0.11	0.12	0.1	0.1	0.09	FALSE	9.6	2;2	FALSE	FALSE	FALSE	0.11	0.78	-0.16	0.25	d111	DIFF	Late G1
Tb927.10.11840	WD domain, G-beta repeat, putative	1.4	TRUE	early S	0.09	0.11	0.13	0.12	0.12	0.11	0.11	0.1	0.1	FALSE	11.9	4	FALSE	FALSE	FALSE	0.41	0.83	0.48	0.57	d111
Tb927.11.4510	Sister chromatid cohesion C-terminus, putative	1.4	TRUE	early S	0.09	0.13	0.13	0.12	0.12	0.1	0.1	0.1	0.1	FALSE	6.2	8	FALSE	FALSE	FALSE	0.86	0.95	0.83	0.88	d111		Late G1
Tb927.8.4240	hypothetical protein, conserved	1.39	TRUE	early S	0.11	0.11	0.12	0.13	0.12	0.11	0.1	0.11	0.09	FALSE	9.7	12	FALSE	FALSE	FALSE	0.88	0.68	0.84	0.8	d111		S
Tb927.9.15450	Domain of unknown function (DUF4205), putative	1.39	TRUE	early S	0.11	0.13	0.12	0.12	0.11	0.1	0.1	0.1	0.11	FALSE	5.1	3	FALSE	FALSE	FALSE	0.85	0.89	0.85	0.86	d111		Late G1
Tb927.3.1340	Nuclear cap-binding protein subunit 66 (CBP66)	1.39	TRUE	early S	0.11	0.14	0.12	0.11	0.11	0.1	0.1	0.11	0.1	FALSE	13.5	7	FALSE	FALSE	FALSE	0.88	0.84	0.97	0.89	d111
Tb927.10.13030	cysteine peptidase, Clan CA, family C2, putative	1.37	FALSE	early S	0.13	0.12	0.12	0.12	0.12	0.11	0.1	0.1	0.09	FALSE	1.3	1	TRUE	FALSE	TRUE		0.28			d101
Tb927.7.5910	Autophagy-related protein 8.2 (ATG8.2)	1.37	FALSE	early S	0.12	0.13	0.12	0.11	0.1	0.12	0.1	0.12	0.1	FALSE	40	1	FALSE	FALSE	FALSE	0.42	0.43	0.17	0.34	d111
Tb927.7.6730	hypothetical protein, conserved	1.37	FALSE	early S	0.13	0.12	0.12	0.12	0.11	0.11	0.1	0.1	0.09	FALSE	8.4	4	FALSE	FALSE	FALSE	0.21				d110	ALL	Late G1
Tb927.2.3750	Domain of unknown function (DUF4520), putative	1.36	TRUE	early S	0.09	0.11	0.12	0.13	0.12	0.11	0.11	0.1	0.1	FALSE	4.7	2	FALSE	FALSE	FALSE	0.76				d110
Tb11.v5.0394	hypothetical protein, conserved	1.36	TRUE	early S	0.12	0.13	0.12	0.12	0.11	0.11	0.1	0.1	0.1	FALSE	23.8	1	FALSE	FALSE	FALSE	0.91	0.66	0.71	0.76	d111
Tb927.5.2690	inositol-1(or 4)-monophosphatase 1, putative (IMPase 1)	1.36	TRUE	early S	0.12	0.13	0.12	0.11	0.11	0.1	0.1	0.1	0.11	FALSE	8.8	2	FALSE	FALSE	FALSE	0.83	0.05	0.46	0.45	d111
Tb927.4.1980	hypothetical protein, conserved	1.36	FALSE	early S	0.1	0.13	0.12	0.11	0.12	0.1	0.12	0.11	0.1	FALSE	1.7	1	FALSE	FALSE	FALSE					d010
Tb927.6.4170	hypothetical protein, conserved	1.36	TRUE	early S	0.1	0.13	0.11	0.11	0.11	0.11	0.1	0.11	0.11	FALSE	8.3	3	FALSE	FALSE	FALSE	-0.65	-0.53	0.93	-0.08	d111
Tb927.7.7160	kinetoplastid-specific dual specificity phosphatase, putative	1.36	TRUE	early S	0.11	0.1	0.12	0.13	0.12	0.11	0.11	0.1	0.1	FALSE	2.8	2	FALSE	FALSE	FALSE	0.75				d110	DIFF
Tb927.7.1600	C-1-tetrahydrofolate synthase, cytoplasmic, putative	1.36	FALSE	early S	0.11	0.14	0.12	0.12	0.1	0.1	0.1	0.11	0.1	FALSE	9.7	3	FALSE	FALSE	FALSE			-0.56		d011
Tb927.4.1260	hypothetical protein, conserved	1.35	TRUE	early S	0.12	0.12	0.12	0.13	0.12	0.09	0.1	0.1	0.11	FALSE	7.5	1	FALSE	FALSE	FALSE			0.82		d011
Tb927.4.2400	hypothetical protein, conserved	1.35	TRUE	early S	0.09	0.12	0.13	0.12	0.12	0.11	0.1	0.11	0.1	FALSE	10.9	13	FALSE	FALSE	FALSE	0.95	0.96	0.97	0.96	d111	BSF	Late G1
Tb927.10.12130	Ubiquitin family, putative	1.35	TRUE	early S	0.11	0.12	0.13	0.12	0.12	0.11	0.1	0.1	0.09	FALSE	14.2	9	FALSE	FALSE	FALSE	0.88	0.84	0.84	0.85	d111	BSF	Late G1
Tb927.9.4820	calcium/potassium channel (CAKC), putative	1.35	FALSE	early S	0.11	0.13	0.12	0.1	0.11	0.1	0.11	0.09	0.11	FALSE	6	3	FALSE	FALSE	FALSE	-0.08	0.04	0.29	0.08	d111
Tb927.11.8920	hypothetical protein, conserved	1.34	TRUE	early S	0.09	0.12	0.12	0.12	0.11	0.11	0.1	0.11	0.11	FALSE	5	2	FALSE	FALSE	FALSE	0.92	0.94	0.89	0.92	d111		Late G1
Tb927.10.11020;Tb11.v5.0547	DNA mismatch repair protein MSH2, putative (MSH2);DNA mismatch repair protein, putative	1.34	TRUE	early S	0.1	0.12	0.13	0.13	0.12	0.11	0.11	0.1	0.1	FALSE	18.4	15;4	FALSE	FALSE	FALSE	0.99	0.98	0.99	0.98	d111		Late G1
Tb927.10.10200	hypothetical protein, conserved	1.34	TRUE	early S	0.11	0.13	0.1	0.12	0.12	0.1	0.11	0.11	0.11	FALSE	9.4	3	FALSE	FALSE	FALSE	0.2	0.89	0	0.36	d111
Tb11.v5.0618;Tb927.6.900	hypothetical protein, conserved;hypothetical protein, conserved	1.34	FALSE	early S	0.11	0.14	0.12	0.11	0.1	0.11	0.1	0.11	0.11	FALSE	4.7	4;4	FALSE	FALSE	FALSE	-0.17	0.55	0.48	0.29	d111		Late G1
Tb927.5.830	hypothetical protein, conserved	1.34	TRUE	early S	0.1	0.12	0.13	0.12	0.12	0.11	0.11	0.1	0.11	FALSE	1.8	1	FALSE	FALSE	FALSE	-0.25	0.23	0.77	0.25	d111		Late G1
Tb927.7.3360	farnesyl pyrophosphate synthase (FPPS)	1.34	FALSE	early S	0.12	0.11	0.12	0.11	0.11	0.1	0.09	0.1	0.1	FALSE	23.4	7	TRUE	FALSE	FALSE	0.35	0.54	0.24	0.38	d111
Tb927.11.2580	Present in the outer mitochondrial membrane proteome 11 (POMP11)	1.33	FALSE	early S	0.12	0.13	0.13	0.12	0.1	0.1	0.1	0.11	0.1	FALSE	4.4	2	FALSE	FALSE	FALSE	0.57	-0.01	0.15	0.24	d111
Tb927.11.11620	hypothetical protein, conserved	1.33	TRUE	early S	0.12	0.12	0.11	0.12	0.11	0.11	0.09	0.11	0.09	FALSE	20.2	4	FALSE	FALSE	FALSE	0.7	0.52	0.71	0.64	d111	DIFF
Tb927.9.9950	hypothetical protein, conserved	1.33	TRUE	early S	0.12	0.13	0.12	0.11	0.11	0.1	0.11	0.1	0.11	FALSE	5.9	2	FALSE	FALSE	FALSE			0.75		d011
Tb927.8.7790	zinc finger domain, LSD1 subclass, putative	1.32	FALSE	early S	0.11	0.13	0.11	0.11	0.11	0.11	0.1	0.1	0.1	FALSE	13.2	1	FALSE	FALSE	FALSE					d01	ALL
Tb927.6.3220;Tb11.v5.0720	hypothetical protein, conserved;hypothetical protein, conserved	1.32	TRUE	early S	0.1	0.12	0.13	0.12	0.12	0.11	0.11	0.1	0.1	FALSE	15.7	11;6	FALSE	FALSE	FALSE	0.96	0.98	0.94	0.96	d111		Late G1
Tb927.8.6220	Phosphorylated CTD interacting factor 1 WW domain containing protein, putative	1.32	FALSE	early S	0.1	0.13	0.12	0.1	0.11	0.1	0.11	0.11	0.11	FALSE	9.3	4	FALSE	FALSE	FALSE			0.07		d011
Tb927.10.15940;Tb11.v5.0304	cation transporter, putative;cation transporter, putative	1.31	TRUE	early S	0.13	0.12	0.13	0.12	0.11	0.1	0.1	0.1	0.1	FALSE	7.7	3;3	FALSE	FALSE	FALSE	0.75	0.74	0.6	0.7	d111
Tb927.11.1220	hypothetical protein, conserved	1.31	TRUE	early S	0.11	0.13	0.12	0.12	0.11	0.11	0.1	0.11	0.1	FALSE	8.5	5	FALSE	FALSE	FALSE	0.75	0.85	0.55	0.72	d111		Late G1
Tb927.11.11810	hypothetical protein, conserved	1.31	TRUE	early S	0.12	0.12	0.12	0.11	0.12	0.1	0.1	0.09	0.11	FALSE	1.1	1	FALSE	FALSE	FALSE	0.52	0.88	0.5	0.63	d111
Tb927.10.1840	hypothetical protein, conserved	1.31	FALSE	early S	0.11	0.12	0.13	0.11	0.11	0.1	0.11	0.1	0.1	FALSE	4.7	2	FALSE	FALSE	FALSE	0.4	0.42	0.2	0.34	d111
Tb927.4.1120	hypothetical protein, conserved	1.3	TRUE	early S	0.12	0.13	0.12	0.11	0.11	0.11	0.1	0.11	0.1	FALSE	5.7	2	FALSE	FALSE	FALSE	-0.43	0.87	-0.31	0.05	d111
Tb927.7.5190	hypothetical protein, conserved	1.3	FALSE	early S	0.11	0.12	0.13	0.12	0.12	0.1	0.11	0.1	0.1	FALSE	5.7	4	FALSE	FALSE	FALSE	0.26	0.63	0.67	0.52	d111
Tb927.8.4680	Spinocerebellar ataxia type 10 protein domain containing protein, putative	1.3	FALSE	early S	0.11	0.11	0.12	0.11	0.12	0.11	0.1	0.11	0.09	FALSE	8.9	2	FALSE	FALSE	FALSE	0.37	-0.03	-0.09	0.08	d111
Tb927.3.4480	hypothetical protein, conserved	1.3	FALSE	early S	0.12	0.12	0.12	0.1	0.11	0.11	0.1	0.11	0.1	FALSE	6.8	1	FALSE	FALSE	FALSE	0.26	0.42	-0.07	0.21	d111
Tb927.5.1600	hypothetical protein, conserved	1.3	FALSE	early S	0.12	0.12	0.12	0.1	0.12	0.11	0.09	0.11	0.1	FALSE	3.7	2	FALSE	FALSE	FALSE	0.24	0.45	0.58	0.42	d111
Tb927.9.10550	hypothetical protein, conserved	1.3	FALSE	early S	0.1	0.13	0.12	0.12	0.11	0.11	0.11	0.1	0.11	FALSE	7.2	5	FALSE	FALSE	FALSE	0.13	0.22	0.58	0.31	d111	ALL
Tb927.11.16680	tRNA pseudouridine synthase D (TruD), putative	1.3	FALSE	early S	0.12	0.12	0.12	0.11	0.12	0.1	0.1	0.1	0.1	FALSE	1.6	1	FALSE	FALSE	FALSE	0.72	0.35	0.39	0.49	d111
Tb927.8.4660;Tb11.v5.0863	hypothetical protein, conserved;hypothetical protein, conserved	1.3	FALSE	early S	0.12	0.12	0.12	0.1	0.12	0.11	0.1	0.11	0.1	FALSE	4.8	5;2	FALSE	FALSE	FALSE	0.74	0.86	0.61	0.74	d111
Tb927.10.14910	Sarcalumenin, putative	1.3	FALSE	early S	0.12	0.12	0.12	0.11	0.1	0.11	0.11	0.09	0.12	FALSE	6.2	2	FALSE	FALSE	FALSE			0.22		d011
Tb927.11.2030	hypothetical protein, conserved	1.29	FALSE	early S	0.13	0.12	0.11	0.12	0.11	0.1	0.1	0.1	0.12	FALSE	11.6	3	FALSE	FALSE	FALSE		-0.16			d101
Tb927.5.1370	peptidyl-prolyl cis-trans isomerase, putative	1.29	FALSE	early S	0.12	0.11	0.13	0.11	0.12	0.11	0.1	0.1	0.1	FALSE	7.6	1	FALSE	FALSE	FALSE			0.57		d011	PCF
Tb927.8.6070	Trypanosome basal body component protein (TBBC)	1.29	FALSE	early S	0.11	0.11	0.13	0.12	0.12	0.11	0.11	0.1	0.1	FALSE	7.7	8	FALSE	FALSE	FALSE	0.6	0.51	0.9	0.67	d111	BSF	Late G1
Tb927.10.12150	hypothetical protein, conserved	1.29	FALSE	early S	0.11	0.12	0.12	0.11	0.11	0.09	0.11	0.1	0.11	FALSE	2.9	1	FALSE	FALSE	FALSE			-0.08		d011
Tb927.9.5240	mismatch repair protein MSH3, putative (MSH3)	1.29	FALSE	early S	0.11	0.12	0.13	0.12	0.12	0.1	0.1	0.1	0.1	FALSE	13.4	8	FALSE	FALSE	FALSE	0.9	0.89	0.99	0.93	d111		Late G1
Tb927.5.3510	structural maintenance of chromosome 3 , putative (SMC3)	1.29	FALSE	early S	0.1	0.12	0.13	0.12	0.11	0.11	0.1	0.1	0.11	FALSE	13.6	15	FALSE	FALSE	FALSE	0.82	0.85	0.95	0.87	d111		Late G1
Tb927.9.8180	hypothetical protein, conserved	1.29	FALSE	early S	0.11	0.12	0.12	0.12	0.12	0.12	0.09	0.09	0.11	FALSE	6.1	3	FALSE	FALSE	FALSE	0.42	-0.46	-0.45	-0.16	d111
Tb927.6.1910	hypothetical protein, conserved	1.28	FALSE	early S	0.1	0.12	0.12	0.12	0.12	0.11	0.11	0.1	0.11	FALSE	5.5	3	FALSE	FALSE	FALSE	0.9	0.95	0.92	0.92	d111	BSF
Tb927.10.11860	Cornifin (SPRR) family, putative	1.28	FALSE	early S	0.12	0.12	0.12	0.11	0.12	0.11	0.1	0.11	0.1	FALSE	5.3	1	FALSE	FALSE	FALSE	0.43				d110	DIFF
Tb927.8.3340	hypothetical protein, conserved	1.28	FALSE	early S	0.1	0.13	0.12	0.1	0.12	0.11	0.11	0.12	0.1	FALSE	2.9	1	FALSE	FALSE	FALSE					d010
Tb927.9.8760	hypothetical protein, conserved	1.28	FALSE	early S	0.11	0.13	0.12	0.11	0.11	0.1	0.11	0.1	0.11	FALSE	4	6	FALSE	FALSE	FALSE	0.91	0.56	0.58	0.68	d111		Late G1
Tb927.3.4710	hypothetical protein, conserved	1.28	FALSE	early S	0.1	0.13	0.12	0.12	0.11	0.11	0.1	0.1	0.1	FALSE	8.5	4	FALSE	FALSE	FALSE	0.91	0.9	0.97	0.93	d111		Late G1
Tb927.3.5280	spliceosome-associated protein 49, putative (DRBD1)	1.28	FALSE	early S	0.12	0.12	0.12	0.11	0.11	0.11	0.11	0.09	0.11	FALSE	8.9	2	FALSE	FALSE	FALSE	0.38				d110	DIFF
Tb927.8.3540	hypothetical protein, conserved	1.28	FALSE	early S	0.1	0.12	0.13	0.12	0.11	0.11	0.11	0.1	0.11	FALSE	11.4	7	FALSE	FALSE	FALSE	0.59	0.74	0.72	0.69	d111		Late G1
Tb927.11.1390	class I transcription factor A, subunit 1 (CITFA-1)	1.28	FALSE	early S	0.12	0.12	0.12	0.11	0.11	0.11	0.1	0.11	0.1	FALSE	11.4	5	FALSE	FALSE	FALSE	0.76	0.62	0.91	0.76	d111	BSF
Tb927.4.480	Cullin binding, putative	1.27	FALSE	early S	0.12	0.12	0.12	0.11	0.12	0.11	0.1	0.11	0.1	FALSE	18.5	3	FALSE	FALSE	FALSE	0.07	0.77	0.37	0.4	d111
Tb927.11.860	leucine-rich repeat protein (LRRP), putative	1.27	FALSE	early S	0.11	0.13	0.11	0.11	0.11	0.1	0.11	0.11	0.11	FALSE	2.6	2	FALSE	FALSE	FALSE	0.23				d110
Tb927.3.2210	KIF-1 binding protein C terminal, putative	1.27	FALSE	early S	0.13	0.11	0.12	0.11	0.12	0.1	0.1	0.1	0.1	FALSE	25.1	14	FALSE	FALSE	FALSE	0.7	0.55	0.92	0.73	d111
Tb927.10.2480;Tb11.v5.0719	hypothetical protein, conserved;hypothetical protein, conserved	1.27	FALSE	early S	0.11	0.13	0.12	0.11	0.12	0.11	0.1	0.11	0.1	FALSE	7.9	5;2	FALSE	FALSE	FALSE	0.93	0.21	0.26	0.47	d111
Tb927.10.2340	SNARE domain containing protein, putative	1.27	FALSE	early S	0.12	0.12	0.12	0.11	0.11	0.11	0.1	0.11	0.11	FALSE	13.4	1	FALSE	FALSE	FALSE	-0.23	0.26	-0.64	-0.2	d111
Tb927.6.920	helicase, putative	1.27	FALSE	early S	0.12	0.11	0.12	0.11	0.11	0.11	0.11	0.1	0.1	FALSE	4.6	3	FALSE	FALSE	FALSE	0.03	0.61	0.64	0.43	d111
Tb927.7.5890	hypothetical protein, conserved	1.27	FALSE	early S	0.12	0.12	0.11	0.12	0.11	0.11	0.1	0.11	0.1	FALSE	3.3	1	FALSE	FALSE	FALSE		-0.12			d101
Tb927.9.10060	hypothetical protein, conserved	1.27	FALSE	early S	0.13	0.12	0.12	0.12	0.12	0.1	0.1	0.1	0.1	FALSE	21.8	2	FALSE	FALSE	FALSE	0.39	-0.29	0.42	0.17	d111
Tb927.8.5040	EMG1/NEP1 methyltransferase, putative	1.27	FALSE	early S	0.11	0.13	0.12	0.1	0.12	0.1	0.11	0.1	0.11	FALSE	11.5	3	FALSE	FALSE	FALSE	0.3	0.79	0.45	0.51	d111	ALL
Tb927.8.3050	Chitobiase/beta-hexosaminidase C-terminal domain containing protein, putative	1.27	FALSE	early S	0.1	0.11	0.13	0.12	0.11	0.11	0.11	0.11	0.1	FALSE	16.6	5	FALSE	FALSE	FALSE	0.67	0.87	0.86	0.8	d111		Late G1
Tb927.10.5640	hypothetical protein, conserved	1.27	FALSE	early S	0.12	0.12	0.12	0.11	0.11	0.1	0.1	0.11	0.1	FALSE	19	6	FALSE	FALSE	FALSE	0.39	0.43	-0.17	0.22	d111
Tb927.10.9240	Tir chaperone protein (CesT) family, putative	1.26	FALSE	early S	0.11	0.12	0.12	0.12	0.11	0.11	0.1	0.11	0.1	FALSE	13.4	4	FALSE	FALSE	FALSE	0.85	0.8	0.94	0.87	d111		Late G1
Tb927.11.14760	Clustered mitochondria/Translation initiation factor eIF3 subunit 135, putative	1.26	FALSE	early S	0.13	0.12	0.12	0.11	0.11	0.1	0.1	0.1	0.11	FALSE	8.8	6	FALSE	FALSE	FALSE	0.2	0.14	0.97	0.44	d111
Tb927.11.3100	Present in the outer mitochondrial membrane proteome 13 (POMP13)	1.26	FALSE	early S	0.12	0.11	0.11	0.12	0.11	0.1	0.1	0.11	0.1	FALSE	12.2	4	FALSE	FALSE	FALSE	0.09	0.45	0.41	0.32	d111	DIFF
Tb927.11.13700	hypothetical protein, conserved	1.26	FALSE	early S	0.13	0.11	0.12	0.12	0.11	0.11	0.1	0.1	0.1	FALSE	11.4	5	FALSE	FALSE	FALSE	-0.3	0.16	0.77	0.21	d111	ALL	Late G1
Tb927.11.3470	endosomal integral membrane protein, putative	1.26	FALSE	early S	0.11	0.13	0.11	0.11	0.11	0.1	0.1	0.11	0.11	FALSE	4.6	2	FALSE	FALSE	FALSE			-0.37		d011
Tb927.7.3640	hypothetical protein, conserved	1.26	FALSE	early S	0.13	0.12	0.12	0.11	0.12	0.11	0.1	0.11	0.1	FALSE	10.3	3	FALSE	FALSE	FALSE	0.71	0.76	0.87	0.78	d111
Tb927.8.3450	hypothetical protein, conserved	1.26	FALSE	early S	0.12	0.12	0.12	0.11	0.12	0.11	0.1	0.11	0.1	FALSE	16.4	2	FALSE	FALSE	FALSE	0.88	0.58	0.56	0.67	d111
Tb927.10.2050	hypothetical protein, conserved	1.26	FALSE	early S	0.12	0.12	0.12	0.11	0.11	0.11	0.1	0.11	0.1	FALSE	13.6	3	FALSE	FALSE	FALSE	0.69	0.4	0.53	0.54	d111
Tb927.1.610	hypothetical protein, conserved	1.25	FALSE	early S	0.1	0.13	0.12	0.12	0.12	0.11	0.1	0.11	0.1	FALSE	14.9	5	FALSE	FALSE	FALSE	0.35	0.8	0.64	0.6	d111
Tb927.11.12250	DNA replication licensing factor MCM4, putative (MCM4)	1.25	FALSE	early S	0.11	0.12	0.13	0.12	0.11	0.11	0.1	0.1	0.1	FALSE	4.4	4	FALSE	FALSE	FALSE	0.77	0.87	0.77	0.8	d111
Tb927.6.1180	hypothetical protein, conserved	1.25	FALSE	early S	0.1	0.12	0.12	0.12	0.11	0.11	0.1	0.1	0.1	FALSE	3.5	3	FALSE	FALSE	FALSE	0.94	0.85	0.9	0.9	d111		Late G1
Tb927.8.6780	hypothetical protein, conserved	1.25	FALSE	early S	0.11	0.12	0.12	0.11	0.1	0.11	0.1	0.12	0.1	FALSE	2	1	FALSE	FALSE	FALSE	0.22	0.19	-0.05	0.12	d111
Tb927.3.1320	hypothetical protein, conserved	1.25	FALSE	early S	0.11	0.13	0.12	0.11	0.1	0.12	0.1	0.11	0.1	FALSE	1.7	2	FALSE	FALSE	FALSE	0.35				d110
Tb927.1.3310	hypothetical protein, conserved	1.25	FALSE	early S	0.11	0.12	0.12	0.12	0.11	0.11	0.11	0.1	0.11	FALSE	46.8	11	FALSE	FALSE	FALSE	0.7	0.89	0.82	0.8	d111		Early G1
Tb927.11.11500	cyclin dependent kinase-binding protein, putative	1.25	FALSE	early S	0.12	0.12	0.11	0.11	0.11	0.11	0.1	0.11	0.11	FALSE	5.3	3	FALSE	FALSE	FALSE	0.56	0.44	0.89	0.63	d111
Tb927.10.14430	hypothetical protein, conserved	1.25	FALSE	early S	0.11	0.12	0.11	0.11	0.12	0.11	0.11	0.11	0.1	FALSE	3.6	3	FALSE	FALSE	FALSE	0.15	0.3	0.67	0.37	d111
Tb927.5.2540;Tb11.v5.0574	Organic solute transport protein 1, putative;Organic solute transport protein 1, putative	1.25	FALSE	early S	0.12	0.11	0.12	0.11	0.12	0.11	0.1	0.11	0.1	FALSE	25.9	11;11	FALSE	FALSE	FALSE	0.74	0.53	0.88	0.72	d111
Tb927.2.3420	hypothetical protein, conserved	1.25	FALSE	early S	0.12	0.12	0.12	0.1	0.12	0.1	0.1	0.1	0.12	FALSE	30.8	1	FALSE	FALSE	FALSE					d010
Tb927.11.14820	hypothetical protein, conserved	1.25	FALSE	early S	0.12	0.1	0.12	0.1	0.13	0.11	0.1	0.11	0.1	FALSE	1.4	1	FALSE	FALSE	FALSE	0.5	0.89	0.55	0.65	d111
Tb927.11.9540	hypothetical protein, conserved	1.25	FALSE	early S	0.1	0.12	0.13	0.12	0.11	0.11	0.1	0.1	0.1	FALSE	9.6	4	FALSE	FALSE	FALSE	0.86	0.88	0.86	0.87	d111		Late G1
Tb927.6.2570	hypothetical protein, conserved	1.25	FALSE	early S	0.12	0.12	0.12	0.11	0.11	0.11	0.11	0.11	0.1	FALSE	7.3	3	FALSE	FALSE	FALSE	0.01	0.23	-0.69	-0.15	d111
Tb927.10.330	hypothetical protein, conserved	1.25	FALSE	early S	0.12	0.12	0.11	0.11	0.11	0.11	0.1	0.11	0.1	FALSE	7.1	3	FALSE	FALSE	FALSE	0.55	0.55	0.62	0.57	d111
Tb927.2.3480	transcription elongation factor s-II, putative (TFIIS2-2)	1.25	FALSE	early S	0.12	0.13	0.1	0.11	0.11	0.11	0.11	0.1	0.1	FALSE	13.9	4	FALSE	FALSE	FALSE	-0.61	-0.61	0.96	-0.09	d111
Tb927.11.270	mitochondrial carrier protein (MCP10)	1.24	FALSE	early S	0.11	0.12	0.12	0.12	0.12	0.11	0.1	0.1	0.1	FALSE	26.1	5	FALSE	FALSE	FALSE	0.72	0.53	0.95	0.74	d111		Late G1
Tb927.10.1140;Tb11.0530	epsilon tubulin (TUBE1);chrX additional, unordered contigs	1.24	FALSE	early S	0.1	0.12	0.12	0.12	0.11	0.11	0.11	0.11	0.1	FALSE	16.8	5;5	FALSE	FALSE	FALSE	0.87	0.65	0.9	0.81	d111		Early G1
Tb927.11.3260	mitochondrial DNA polymerase I protein D, putative (POLID)	1.24	FALSE	early S	0.1	0.12	0.12	0.12	0.11	0.11	0.1	0.1	0.1	FALSE	12.7	15	FALSE	FALSE	FALSE	0.94	0.95	0.97	0.95	d111	ALL	Late G1
Tb927.10.12950	hypothetical protein, conserved	1.24	FALSE	early S	0.12	0.12	0.13	0.11	0.11	0.1	0.1	0.1	0.1	FALSE	3.9	4	FALSE	FALSE	FALSE		0.69			d101	ALL	Late G1
Tb927.9.14100	hypothetical protein, conserved	1.24	FALSE	early S	0.12	0.13	0.12	0.11	0.11	0.11	0.1	0.11	0.11	FALSE	29.6	7	FALSE	FALSE	FALSE	0.81	0.92	0.73	0.82	d111	BSF
Tb927.11.5130	hypothetical protein, conserved	1.24	FALSE	early S	0.11	0.11	0.13	0.11	0.12	0.11	0.11	0.1	0.11	FALSE	11.9	5	FALSE	FALSE	FALSE	0.66	0.85	0.62	0.71	d111
Tb927.2.2830	hypothetical protein, conserved	1.24	FALSE	early S	0.11	0.13	0.11	0.12	0.11	0.11	0.1	0.11	0.12	FALSE	8.4	1	FALSE	FALSE	FALSE	-0.58	0.61	-0.35	-0.11	d111
Tb927.3.1620	ER-golgi trafficking TRAPP I complex 85 kDa subunit, putative	1.24	FALSE	early S	0.12	0.11	0.12	0.11	0.11	0.1	0.1	0.11	0.1	FALSE	11.4	13	FALSE	FALSE	FALSE	0.59	0.48	0.82	0.63	d111
Tb927.7.5300	C2 domain/Ankyrin repeats (3 copies), putative	1.24	FALSE	early S	0.11	0.12	0.12	0.12	0.12	0.11	0.1	0.1	0.1	FALSE	14	8	FALSE	FALSE	FALSE	0.86	0.94	0.96	0.92	d111	ALL
Tb927.7.2770	hypothetical protein, conserved	1.24	FALSE	early S	0.11	0.12	0.12	0.11	0.12	0.11	0.1	0.11	0.11	FALSE	10	2	FALSE	FALSE	FALSE			-0.68		d011
Tb927.10.9670	ADP-ribosylation factor family, putative	1.24	FALSE	early S	0.12	0.12	0.12	0.11	0.11	0.1	0.11	0.12	0.1	FALSE	1.5	1	FALSE	FALSE	FALSE	0.16	-0.11	-0.45	-0.13	d111	BSF
Tb927.7.3940	mitochondrial carrier protein (MCP16)	1.24	FALSE	early S	0.13	0.12	0.12	0.11	0.11	0.11	0.1	0.11	0.1	FALSE	30.5	8	FALSE	FALSE	FALSE	0.34	0.67	0.27	0.43	d111
Tb927.5.1650	serine/threonine-protein kinase, putative	1.24	FALSE	early S	0.1	0.13	0.12	0.12	0.11	0.11	0.11	0.11	0.1	FALSE	6.3	3	FALSE	FALSE	FALSE	0.74	0.96	0.69	0.8	d111
Tb927.8.4230	hypothetical protein, conserved	1.24	FALSE	early S	0.11	0.12	0.12	0.12	0.11	0.11	0.1	0.1	0.1	FALSE	13.7	10	FALSE	FALSE	FALSE	0.8	0.78	0.91	0.83	d111		Late G1
Tb927.6.4500	conserved repeat domain containing protein, putative	1.23	FALSE	early S	0.13	0.12	0.12	0.11	0.12	0.11	0.1	0.1	0.1	FALSE	36.9	6	FALSE	FALSE	FALSE	0.62	0.47	0.95	0.68	d111
Tb927.9.2310	hypothetical protein, conserved	1.23	FALSE	early S	0.1	0.12	0.12	0.12	0.12	0.11	0.11	0.1	0.1	FALSE	2.2	1	FALSE	FALSE	FALSE	0.57	0.85	0.58	0.67	d111		Late G1
Tb927.3.4990	oxidoreductase, putative	1.23	FALSE	early S	0.12	0.12	0.11	0.11	0.11	0.11	0.1	0.1	0.1	FALSE	33	12	FALSE	FALSE	FALSE	0.45	0.33	0.94	0.57	d111
Tb927.3.4120	hypothetical protein, conserved	1.23	FALSE	early S	0.13	0.11	0.12	0.11	0.11	0.11	0.1	0.11	0.11	FALSE	2.7	2	FALSE	FALSE	FALSE	-0.11	0.02	-0.59	-0.22	d111
Tb927.4.110	retrotransposon hot spot protein (RHS, pseudogene), putative	1.23	FALSE	early S	0.11	0.12	0.12	0.12	0.11	0.11	0.11	0.1	0.1	FALSE	44.3	1	FALSE	FALSE	FALSE					d100
Tb927.4.1190	LicD family, putative	1.23	FALSE	early S	0.12	0.11	0.12	0.12	0.1	0.11	0.1	0.11	0.1	FALSE	8.9	2	FALSE	FALSE	FALSE	-0.01	-0.26	-0.23	-0.17	d111
Tb927.8.1230	hypothetical protein, conserved	1.23	FALSE	early S	0.12	0.13	0.11	0.11	0.11	0.11	0.11	0.12	0.11	FALSE	7.1	1	FALSE	FALSE	FALSE	-0.2	0.41	-0.36	-0.05	d111
Tb927.11.11470	hypothetical protein, conserved	1.23	FALSE	early S	0.12	0.12	0.12	0.11	0.11	0.11	0.1	0.11	0.11	FALSE	17.7	5	FALSE	FALSE	FALSE	0.6	0.62	0.92	0.72	d111
Tb927.9.13740;Tb927.9.13710;Tb927.9.13680;Tb927.9.13650	ADP-ribosylation factor, putative;ADP-ribosylation factor, putative;ADP-ribosylation factor, putative;ADP-ribosylation factor, putative	1.23	FALSE	early S	0.12	0.12	0.12	0.11	0.11	0.11	0.1	0.1	0.1	FALSE	58.8	8;8;8;8	FALSE	FALSE	FALSE	0.82	0.72	0.88	0.81	d111	ALL
Tb927.10.510;Tb11.v5.0374	Present in the outer mitochondrial membrane proteome 19 (POMP19);hypothetical protein, conserved	1.23	FALSE	early S	0.12	0.12	0.12	0.11	0.11	0.1	0.11	0.11	0.1	FALSE	12.9	4;4	FALSE	FALSE	FALSE	0.82	0.79	0.8	0.8	d111
Tb927.4.1370	hypothetical protein, conserved	1.23	FALSE	early S	0.12	0.11	0.11	0.11	0.11	0.11	0.1	0.11	0.1	FALSE	20.5	3	FALSE	FALSE	FALSE	0.4	0.4	0.93	0.58	d111
Tb927.1.1100	conserved protein, unknown function	1.23	FALSE	early S	0.11	0.13	0.12	0.11	0.11	0.1	0.1	0.11	0.11	FALSE	3.8	3	TRUE	FALSE	FALSE	0.74	0.87	0.75	0.79	d111
Tb927.8.5300	hypothetical protein, conserved	1.23	FALSE	early S	0.11	0.13	0.11	0.11	0.11	0.11	0.11	0.11	0.11	FALSE	13.2	8	FALSE	FALSE	FALSE	0.95	0.94	0.89	0.93	d111
Tb927.10.210	GPI transamidase component GAA1 (TbGAA1)	1.23	FALSE	early S	0.12	0.11	0.11	0.11	0.11	0.11	0.1	0.11	0.1	FALSE	5.9	2	FALSE	FALSE	FALSE	0.67	0.17	0.73	0.52	d111
Tb927.10.3330	DDRGK domain containing protein, putative	1.22	FALSE	early S	0.12	0.12	0.12	0.11	0.11	0.11	0.1	0.11	0.1	FALSE	10	3	FALSE	FALSE	FALSE	0.7	0.62	0.85	0.72	d111
Tb927.11.4210	U-box domain containing protein, putative	1.22	FALSE	early S	0.12	0.12	0.12	0.11	0.11	0.11	0.1	0.1	0.1	FALSE	25.2	15	FALSE	FALSE	FALSE	0.81	0.8	0.87	0.83	d111		Late G1
Tb927.8.5420	methyltransferase domain containing protein, putative	1.22	FALSE	early S	0.12	0.12	0.12	0.11	0.11	0.11	0.1	0.11	0.1	FALSE	9.7	5	FALSE	FALSE	FALSE	0.83	0.68	0.89	0.8	d111	PCF
Tb927.5.760	cell cycle sequence binding phosphoprotein (RBP33), putative	1.22	FALSE	early S	0.1	0.12	0.12	0.12	0.11	0.11	0.11	0.11	0.1	FALSE	20.7	10	FALSE	FALSE	FALSE	0.7	0.82	0.95	0.82	d111	BSF	Early G1
Tb927.8.5030	trafficking protein particle complex subunit 3, putative	1.22	FALSE	early S	0.12	0.11	0.12	0.11	0.12	0.11	0.11	0.11	0.1	FALSE	31.1	6	FALSE	FALSE	FALSE	0.77	0.54	0.62	0.64	d111
Tb927.11.11570	Translation initiation factor eIF-2B subunit epsilon, putative (EIF2BE)	1.22	FALSE	early S	0.11	0.13	0.11	0.11	0.11	0.11	0.11	0.11	0.11	FALSE	25.4	12	FALSE	FALSE	FALSE	0.71	0.71	0.8	0.74	d111
Tb927.11.12450.1;Tb927.11.12450.2	unspecified product;unspecified product	1.22	FALSE	early S	0.11	0.13	0.12	0.11	0.12	0.11	0.1	0.11	0.1	FALSE	9.6	4;4	FALSE	FALSE	FALSE	0.06	0.82	0.36	0.41	d111
Tb927.8.7440	lipase, putative	1.22	FALSE	early S	0.12	0.12	0.11	0.11	0.11	0.11	0.1	0.11	0.11	FALSE	9.2	3	FALSE	FALSE	FALSE	0.61	0.82	0.76	0.73	d111
Tb927.10.6700;Tb11.v5.0902	hypothetical protein, conserved;hypothetical protein, conserved	1.22	FALSE	early S	0.11	0.13	0.12	0.11	0.11	0.1	0.1	0.11	0.11	FALSE	11.2	5;2	FALSE	FALSE	FALSE	0.13	-0.1	-0.54	-0.17	d111
Tb927.10.16170;Tb11.v5.0396	potassium voltage-gated channel, putative;potassium voltage-gated channel, putative	1.22	FALSE	early S	0.13	0.12	0.12	0.11	0.12	0.11	0.1	0.11	0.11	FALSE	24.8	9;9	FALSE	FALSE	FALSE	0.39	0.65	0.49	0.51	d111
Tb11.v5.0517;Tb927.11.4050	hypothetical protein, conserved;hypothetical protein, conserved	1.22	FALSE	early S	0.12	0.12	0.12	0.11	0.11	0.11	0.1	0.11	0.11	FALSE	4.4	2;2	FALSE	FALSE	FALSE	0.18	0.14	-0.21	0.04	d111	DIFF
Tb927.10.7130	hypothetical protein, conserved	1.22	FALSE	early S	0.11	0.13	0.11	0.11	0.11	0.1	0.11	0.11	0.11	FALSE	13.8	8	FALSE	FALSE	FALSE	0.91	0.77	0.85	0.85	d111
Tb927.10.2630	Regulator of Vps4 activity in the MVB pathway, putative	1.22	FALSE	early S	0.12	0.12	0.12	0.11	0.12	0.11	0.1	0.11	0.1	FALSE	19.5	4	FALSE	FALSE	FALSE	0.15	0.23	0.38	0.26	d111
Tb927.2.1120	retrotransposon hot spot protein (RHS, pseudogene), putative	1.22	FALSE	early S	0.11	0.12	0.11	0.12	0.11	0.11	0.11	0.11	0.1	FALSE	21.2	1	FALSE	FALSE	FALSE	0.44	0.86	0.31	0.54	d111
Tb927.2.2180	ribosomal RNA processing protein 41B (RRP41B)	1.22	FALSE	early S	0.12	0.11	0.12	0.11	0.12	0.11	0.1	0.11	0.1	FALSE	18.4	4	FALSE	FALSE	FALSE	0.64	0.73	0.81	0.73	d111
Tb927.6.2760	hypothetical protein, conserved	1.22	FALSE	early S	0.11	0.12	0.13	0.12	0.11	0.11	0.1	0.1	0.11	FALSE	4.2	5	FALSE	FALSE	FALSE	0.84	0.8	0.92	0.85	d111	ALL
Tb927.11.3550	XPA-interacting protein, putative	1.22	FALSE	early S	0.12	0.11	0.12	0.11	0.11	0.11	0.1	0.11	0.1	FALSE	27.9	6	FALSE	FALSE	FALSE	0.32	-0.01	0.72	0.34	d111
Tb927.10.9930;Tb11.v5.0794	PHD-zinc-finger like domain containing protein, putative;PHD-zinc-finger like domain containing protein, putative	1.22	FALSE	early S	0.11	0.12	0.12	0.11	0.11	0.11	0.11	0.1	0.11	FALSE	5.3	3;1	FALSE	FALSE	FALSE	0.4				d110
Tb927.7.2800	Prp18 domain containing protein, putative	1.22	FALSE	early S	0.12	0.12	0.12	0.11	0.11	0.11	0.1	0.11	0.11	FALSE	4.4	2	FALSE	FALSE	FALSE	0.77	0.66	0.86	0.76	d111	DIFF
Tb927.4.3040	Enriched in surface-labeled proteome protein 11 (ESP11)	1.22	FALSE	early S	0.1	0.12	0.12	0.12	0.11	0.12	0.11	0.1	0.1	FALSE	13.2	2	FALSE	FALSE	FALSE	0.65				d110
Tb927.8.4560	hypothetical protein, conserved	1.22	FALSE	early S	0.12	0.12	0.11	0.11	0.11	0.11	0.1	0.11	0.1	FALSE	3	4	FALSE	FALSE	FALSE	0.69	0.81	0.72	0.74	d111
Tb927.11.7440	hypothetical protein, conserved	1.22	FALSE	early S	0.12	0.11	0.12	0.11	0.11	0.11	0.1	0.11	0.11	FALSE	27.6	4	FALSE	FALSE	FALSE	-0.04	-0.01	0.72	0.22	d111
Tb927.5.4290	hypothetical protein, conserved	1.21	FALSE	early S	0.12	0.12	0.11	0.11	0.11	0.11	0.1	0.11	0.1	FALSE	13	4	FALSE	FALSE	FALSE	0.94	0.96	0.98	0.96	d111
Tb927.1.1340	Quinonprotein alcohol dehydrogenase-like protein, putative	1.21	FALSE	early S	0.12	0.12	0.12	0.11	0.11	0.11	0.1	0.11	0.1	FALSE	2.7	2	TRUE	FALSE	TRUE	0.7	0.63	0.85	0.73	d111
Tb927.8.4390	translation initiation factor eIF-2B subunit beta, putative (EIF2BB)	1.21	FALSE	early S	0.12	0.11	0.12	0.1	0.12	0.11	0.11	0.1	0.1	FALSE	15.4	5	FALSE	FALSE	FALSE	0.45	0.76	0.54	0.59	d111
Tb927.3.1390	LMBR1-like membrane protein, putative	1.21	FALSE	early S	0.12	0.12	0.12	0.11	0.11	0.1	0.11	0.11	0.11	FALSE	6.5	2	FALSE	FALSE	FALSE	-0.17	0.38	0.39	0.2	d111
Tb927.9.10080	phosphatidylserine decarboxylase, putative	1.21	FALSE	early S	0.12	0.12	0.12	0.11	0.11	0.11	0.1	0.11	0.1	FALSE	14.3	5	FALSE	FALSE	FALSE	0.82	0.74	0.8	0.79	d111	DIFF
Tb927.5.5600	Variant Surface Glycoprotein, putative	1.21	FALSE	early S	0.12	0.12	0.12	0.11	0.12	0.11	0.11	0.1	0.1	FALSE	7.1	4	FALSE	FALSE	FALSE		-0.03			d101
Tb927.10.9960	hypothetical protein, conserved	1.21	FALSE	early S	0.12	0.12	0.12	0.11	0.12	0.1	0.1	0.11	0.1	FALSE	4.1	2	FALSE	FALSE	FALSE	0.68	0.65	0.72	0.68	d111
Tb927.3.1280	NPL4 family, putative	1.21	FALSE	early S	0.12	0.12	0.12	0.11	0.11	0.11	0.1	0.11	0.1	FALSE	18.6	8	FALSE	FALSE	FALSE	0.74	0.77	0.96	0.82	d111
Tb927.8.1160;Tb927.8.1180	vacuolar-type Ca2+-ATPase, putative;vacuolar-type Ca2+-ATPase 1 (TbA1)	1.21	FALSE	early S	0.12	0.11	0.12	0.11	0.11	0.11	0.1	0.11	0.11	FALSE	14	3;1	TRUE	FALSE	FALSE	0.42	0.67	0.93	0.67	d111
Tb927.10.9150	hypothetical protein, conserved	1.21	FALSE	early S	0.11	0.12	0.12	0.11	0.11	0.11	0.1	0.1	0.11	FALSE	10	2	FALSE	FALSE	FALSE	0.36	0.49	0.46	0.44	d111	DIFF
Tb927.10.7850	protein-L-isoaspartate, putative	1.21	FALSE	early S	0.12	0.12	0.11	0.11	0.11	0.11	0.1	0.1	0.11	FALSE	11.2	3	FALSE	FALSE	FALSE	0.64	0.44	0.87	0.65	d111	ALL
Tb927.11.5760	hypothetical protein, conserved	1.21	FALSE	early S	0.12	0.12	0.12	0.11	0.11	0.11	0.1	0.1	0.1	FALSE	14.2	5	FALSE	FALSE	FALSE	0.58	0.43	0.62	0.54	d111
Tb927.9.4620	ubiquitin-activating enzyme E1, putative	1.21	FALSE	early S	0.12	0.12	0.12	0.11	0.11	0.1	0.1	0.1	0.11	FALSE	5.8	2	FALSE	FALSE	FALSE	0.44	0.58	0.01	0.34	d111
Tb927.4.1740	hypothetical protein, conserved	1.21	FALSE	early S	0.12	0.12	0.12	0.11	0.11	0.11	0.11	0.11	0.1	FALSE	9.7	5	FALSE	FALSE	FALSE	0.18	0.57	-0.07	0.23	d111
Tb11.v5.0594	retrotransposon hot spot (RHS) protein, putative	1.21	FALSE	early S	0.12	0.12	0.12	0.11	0.11	0.11	0.1	0.11	0.1	FALSE	35.5	3	FALSE	FALSE	FALSE	0.33	0.34	0.61	0.43	d111
Tb927.4.100	retrotransposon hot spot protein (RHS, pseudogene), putative	1.21	FALSE	early S	0.12	0.11	0.12	0.11	0.11	0.11	0.11	0.1	0.11	FALSE	53.2	2	FALSE	FALSE	FALSE	0.93	0.65	0.73	0.77	d111
Tb927.11.10750	pre-mRNA-splicing factor CWC22, putative (TbCWC22)	1.2	FALSE	early S	0.12	0.12	0.12	0.11	0.11	0.11	0.1	0.11	0.1	FALSE	9.6	4	FALSE	FALSE	FALSE	0.51	0.49	0.97	0.65	d111
Tb927.11.1440	hypothetical protein, conserved	1.2	FALSE	early S	0.13	0.12	0.11	0.12	0.11	0.11	0.11	0.11	0.1	FALSE	12.5	2	FALSE	FALSE	FALSE	-0.29	0.61	-0.82	-0.17	d111
Tb927.11.11580	hypothetical protein, conserved	1.2	FALSE	early S	0.11	0.12	0.12	0.11	0.11	0.11	0.1	0.11	0.11	FALSE	7.1	4	FALSE	FALSE	FALSE	0.46	0.56	0.82	0.61	d111		Late G1
Tb927.9.2130	hypothetical protein, conserved	1.2	FALSE	early S	0.12	0.11	0.11	0.11	0.12	0.11	0.1	0.11	0.1	FALSE	3.6	5	FALSE	FALSE	FALSE	0.2	0.35	0.85	0.47	d111
Tb927.11.1400	hypothetical protein, conserved	1.2	FALSE	early S	0.12	0.12	0.11	0.11	0.11	0.11	0.1	0.11	0.1	FALSE	22.2	14	FALSE	FALSE	FALSE	0.89	0.65	0.71	0.75	d111
Tb927.9.12410	unspecified product	1.2	FALSE	early S	0.1	0.12	0.12	0.11	0.11	0.11	0.1	0.11	0.11	FALSE	30.6	5	FALSE	FALSE	FALSE	0.59	0.77	0.79	0.71	d111	DIFF
Tb927.11.2330	molybdopterin synthase sulphurylase protein, putative	1.2	FALSE	early S	0.12	0.11	0.12	0.11	0.11	0.11	0.1	0.11	0.1	FALSE	17.8	7	FALSE	FALSE	FALSE	0.72	0.56	0.94	0.74	d111
Tb927.10.6980	caltractin, putative	1.2	FALSE	early S	0.12	0.11	0.12	0.11	0.11	0.11	0.1	0.11	0.11	FALSE	20.1	2	FALSE	FALSE	FALSE	0.76	-0.35	-0.45	-0.01	d111
Tb927.1.4340	hypothetical protein, conserved	1.2	FALSE	early S	0.12	0.11	0.12	0.11	0.12	0.11	0.1	0.11	0.1	FALSE	12.7	7	TRUE	FALSE	FALSE	0.84	0.74	0.96	0.85	d111
Tb927.5.2790	mitochondrial DNA polymerase beta-PAK (Pol beta-PAK)	1.2	FALSE	early S	0.11	0.11	0.12	0.12	0.12	0.11	0.1	0.1	0.1	FALSE	19.2	15	FALSE	FALSE	FALSE	0.9	0.87	0.96	0.91	d111		Late G1
Tb927.3.630	hypothetical protein, conserved	1.2	FALSE	early S	0.12	0.12	0.12	0.11	0.11	0.11	0.11	0.11	0.1	FALSE	21.6	2	FALSE	FALSE	FALSE	-0.26	0	0.55	0.1	d111	DIFF
Tb927.7.2390	hypothetical protein, conserved	1.2	FALSE	early S	0.12	0.12	0.12	0.12	0.11	0.11	0.1	0.1	0.1	FALSE	18.9	19	FALSE	FALSE	FALSE	0.95	0.97	0.99	0.97	d111		Late G1
Tb927.5.3730	hypothetical protein, conserved	1.2	FALSE	early S	0.11	0.12	0.12	0.12	0.11	0.11	0.11	0.11	0.1	FALSE	15.1	6	FALSE	FALSE	FALSE	0.7	0.82	0.63	0.72	d111		Late G1
Tb927.9.11250	predicted WD40 repeat protein	1.2	FALSE	early S	0.12	0.11	0.12	0.11	0.12	0.11	0.1	0.11	0.1	FALSE	7	3	FALSE	FALSE	FALSE	0.51	0.55	0.94	0.67	d111
Tb927.10.1950	leucine-rich repeat protein (LRRP), putative	1.2	FALSE	early S	0.12	0.12	0.12	0.11	0.11	0.11	0.1	0.11	0.11	FALSE	15.3	7	FALSE	FALSE	FALSE	0.36	0.66	0.73	0.58	d111
Tb927.10.11850	WD domain, G-beta repeat, putative	1.2	FALSE	early S	0.1	0.12	0.12	0.12	0.12	0.11	0.11	0.11	0.11	FALSE	4.6	4	FALSE	FALSE	FALSE	0.83	0.95	0.87	0.88	d111		Late G1
Tb927.3.4630	UDP-glucose:glycoprotein glucosyltransferase, putative	1.2	FALSE	early S	0.12	0.12	0.11	0.11	0.11	0.11	0.11	0.11	0.1	FALSE	13.2	18	FALSE	FALSE	FALSE	0.92	0.96	0.97	0.95	d111	BSF
Tb927.11.15690	U5 snRNP-associated 102 kDa protein, putative	1.19	FALSE	early S	0.12	0.12	0.11	0.11	0.11	0.11	0.1	0.11	0.1	FALSE	14	10	FALSE	FALSE	FALSE	0.86	0.91	0.88	0.88	d111
Tb927.4.2370	hypothetical protein, conserved	1.19	FALSE	early S	0.12	0.12	0.12	0.11	0.11	0.11	0.11	0.1	0.1	FALSE	7	4	FALSE	FALSE	FALSE	0.87	0.78	0.92	0.86	d111
Tb927.8.1440	maoC-like dehydratase, putative	1.19	FALSE	early S	0.12	0.12	0.12	0.11	0.11	0.11	0.1	0.11	0.1	FALSE	43.8	7	FALSE	FALSE	FALSE	0.87	0.86	0.99	0.91	d111	PCF
Tb927.9.15070	hypothetical protein, conserved	1.19	FALSE	early S	0.12	0.12	0.11	0.11	0.11	0.11	0.1	0.11	0.11	FALSE	22.5	13	FALSE	FALSE	FALSE	0.89	0.8	0.93	0.88	d111
Tb927.11.3410	hypothetical protein, conserved	1.19	FALSE	early S	0.12	0.12	0.11	0.11	0.11	0.11	0.1	0.1	0.11	FALSE	1.5	2	FALSE	FALSE	FALSE			0.02		d011
Tb927.1.4830	phospholipase A1 (PLA1)	1.19	FALSE	early S	0.12	0.11	0.12	0.11	0.12	0.11	0.1	0.1	0.1	FALSE	25.7	6	FALSE	FALSE	FALSE	0.76	0.6	0.86	0.74	d111
Tb927.9.9600	DNA replication licensing factor MCM9, putative	1.19	FALSE	early S	0.12	0.12	0.12	0.11	0.11	0.11	0.1	0.11	0.1	FALSE	7.8	5	FALSE	FALSE	FALSE	0.08	0.86	0.19	0.38	d111
Tb927.1.1230	chaperone protein DNAj, putative	1.19	FALSE	early S	0.11	0.12	0.12	0.11	0.1	0.11	0.11	0.12	0.1	FALSE	4	1	TRUE	FALSE	FALSE	0.12	0.17	0.15	0.15	d111
Tb927.8.6130	hypothetical protein, conserved	1.19	FALSE	early S	0.12	0.12	0.12	0.11	0.11	0.11	0.1	0.1	0.1	FALSE	18.9	5	FALSE	FALSE	FALSE	-0.29	0.76	0.24	0.23	d111	BSF
Tb927.7.4830;Tb11.v5.0165	kinesin, putative;kinesin, putative	1.19	FALSE	early S	0.11	0.12	0.12	0.11	0.11	0.1	0.11	0.11	0.11	FALSE	6.2	2;2	FALSE	FALSE	FALSE	0.6	0.56	0.82	0.66	d111
Tb927.2.4210	Phosphoenolpyruvate carboxykinase [ATP], glycosomal (PEPCK)	1.19	FALSE	early S	0.12	0.12	0.11	0.11	0.11	0.11	0.11	0.1	0.11	FALSE	70.9	35	FALSE	FALSE	FALSE	0.87	0.92	0.95	0.91	d111	ALL
Tb927.9.10160	hypothetical protein, conserved	1.19	FALSE	early S	0.12	0.12	0.12	0.11	0.11	0.11	0.11	0.11	0.1	FALSE	20	3	FALSE	FALSE	FALSE	0.71	0.87	0.52	0.7	d111
Tb927.10.3350	major facilitator superfamily, putative	1.19	FALSE	early S	0.11	0.13	0.12	0.11	0.11	0.11	0.11	0.11	0.11	FALSE	2.4	1	FALSE	FALSE	FALSE	0.6	0.66	0.62	0.63	d111
Tb927.3.3220	RNA polymerase-associated protein CTR9, putative	1.19	FALSE	early S	0.12	0.11	0.12	0.11	0.11	0.11	0.1	0.11	0.1	FALSE	10.2	9	FALSE	FALSE	FALSE	0.53	0.49	0.5	0.51	d111	ALL
Tb927.7.5480	dihydrofolate reductase-thymidylate synthase (DHFR-TS)	1.19	FALSE	early S	0.1	0.11	0.12	0.12	0.11	0.11	0.11	0.1	0.11	FALSE	30.7	15	TRUE	FALSE	FALSE	0.66	0.74	0.83	0.74	d111		Late G1
Tb927.11.16100	ubiquitin carboxyl-terminal hydrolase, putative	1.19	FALSE	early S	0.12	0.12	0.12	0.11	0.11	0.11	0.1	0.11	0.1	FALSE	6.5	7	FALSE	FALSE	FALSE	0.65	0.59	0.83	0.69	d111	DIFF
Tb927.3.5590	hypothetical protein, conserved	1.19	FALSE	early S	0.11	0.12	0.11	0.11	0.11	0.11	0.1	0.11	0.11	FALSE	8.5	6	FALSE	FALSE	FALSE	0.38	0.13	-0.2	0.1	d111	PCF
Tb927.9.4350	hypothetical protein, conserved	1.19	FALSE	early S	0.12	0.11	0.12	0.11	0.11	0.1	0.1	0.11	0.11	FALSE	8.4	5	FALSE	FALSE	FALSE	0.89	0.96	0.93	0.92	d111
Tb927.11.810	hypothetical protein, conserved	1.19	FALSE	early S	0.12	0.12	0.11	0.11	0.11	0.11	0.11	0.1	0.11	FALSE	11.8	7	FALSE	FALSE	FALSE	0.94	0.95	0.95	0.95	d111
Tb927.6.870	myotubularin, putative	1.19	FALSE	early S	0.12	0.12	0.12	0.11	0.11	0.11	0.1	0.11	0.1	FALSE	12.1	15	FALSE	FALSE	FALSE	0.96	0.79	0.9	0.88	d111
Tb927.11.12770;Tb11.v5.0289	ubiquitin ligase, putative;ubiquitin ligase, putative	1.19	FALSE	early S	0.12	0.12	0.11	0.11	0.11	0.11	0.11	0.11	0.1	FALSE	4.8	7;7	FALSE	FALSE	FALSE	0.83	0.57	0.65	0.68	d111
Tb927.4.4670	MYND finger, putative	1.19	FALSE	early S	0.12	0.12	0.12	0.11	0.11	0.11	0.1	0.11	0.1	FALSE	18.8	10	FALSE	FALSE	FALSE	0.8	0.6	0.88	0.76	d111
Tb927.9.1700	btb/poz domain containing protein, putative	1.19	FALSE	early S	0.11	0.12	0.12	0.12	0.11	0.11	0.1	0.11	0.1	FALSE	16.1	7	FALSE	FALSE	FALSE	-0.22	0.54	0.6	0.3	d111	DIFF	Late G1
Tb927.5.3010;Tb11.v5.0691	MRB1 complex subunit MRB3010 (MRB3010);hypothetical protein, conserved	1.19	FALSE	early S	0.12	0.12	0.11	0.11	0.11	0.11	0.11	0.11	0.1	FALSE	30	15;9	FALSE	FALSE	FALSE	0.79	0.7	0.88	0.79	d111	DIFF
Tb927.10.15950;Tb11.v5.0305	TFIID-like protein, putative (TRF4);TFIID-like protein, putative	1.19	FALSE	early S	0.12	0.12	0.11	0.11	0.12	0.11	0.11	0.11	0.1	FALSE	11.1	2;2	TRUE	FALSE	FALSE	0.49	0.51	0.89	0.63	d111
Tb927.11.10910;Tb927.11.10790	40S ribosomal protein SA, putative;40S ribosomal protein SA, putative	1.19	FALSE	early S	0.12	0.12	0.12	0.11	0.11	0.11	0.11	0.11	0.1	FALSE	70.9	14;14	FALSE	FALSE	FALSE	0.75	0.52	0.88	0.72	d111
Tb11.02.5390b;Tb11.02.5390	mRNA processing protein, putative;mRNA processing protein, putative	1.19	FALSE	early S	0.12	0.11	0.11	0.11	0.11	0.11	0.1	0.11	0.1	FALSE	24.3	24;24	FALSE	FALSE	FALSE	0.58	0.59	0.62	0.59	d111
Tb927.10.5520	AmmeMemoRadiSam system protein B, putative	1.18	FALSE	early S	0.12	0.12	0.12	0.11	0.11	0.11	0.1	0.11	0.11	FALSE	32.8	12	FALSE	FALSE	FALSE	0.55	0.62	0.27	0.48	d111
Tb927.7.5310	YEATS family, putative	1.18	FALSE	early S	0.12	0.11	0.12	0.11	0.12	0.11	0.1	0.11	0.1	FALSE	10.6	5	FALSE	FALSE	FALSE	0.59	0.58	0.93	0.7	d111
Tb927.11.4800	clathrin coat assembly protein, putative	1.18	FALSE	early S	0.12	0.11	0.12	0.11	0.11	0.11	0.1	0.11	0.1	FALSE	17.5	8	FALSE	FALSE	FALSE	0.66	0.46	0.79	0.64	d111
Tb927.4.640	GRIP domain containing protein, putative	1.18	FALSE	early S	0.12	0.12	0.12	0.11	0.11	0.11	0.1	0.11	0.1	FALSE	5.4	2	FALSE	FALSE	FALSE	0.8	0.82	0.73	0.78	d111
Tb927.7.3400	MORN repeat, putative	1.18	FALSE	early S	0.12	0.12	0.12	0.11	0.11	0.11	0.11	0.1	0.11	FALSE	4.6	2	FALSE	FALSE	FALSE	0.89	0.85	0.89	0.88	d111
Tb927.10.10410;Tb11.v5.0535	DNA replication licensing factor MCM8, putative;minichromosome maintenance (MCM) complex subunit, putative	1.18	FALSE	early S	0.12	0.12	0.12	0.11	0.11	0.11	0.1	0.11	0.1	FALSE	17	10;6	FALSE	FALSE	FALSE	0.77	0.73	0.92	0.8	d111
Tb927.7.5340	hypothetical protein, conserved	1.18	FALSE	early S	0.12	0.11	0.11	0.11	0.11	0.11	0.1	0.11	0.1	FALSE	29.5	14	FALSE	FALSE	FALSE	0.77	0.85	0.95	0.86	d111
Tb06.3A7.270	hypothetical protein, conserved	1.18	FALSE	early S	0.12	0.12	0.11	0.11	0.11	0.11	0.1	0.1	0.11	FALSE	4	3	FALSE	FALSE	FALSE	0.68	0.39	0.83	0.63	d111
Tb927.11.15610	hypothetical protein, conserved	1.18	FALSE	early S	0.12	0.11	0.12	0.11	0.12	0.11	0.1	0.11	0.11	FALSE	6.9	5	FALSE	FALSE	FALSE	-0.13	0.65	-0.13	0.13	d111
Tb927.5.2510	hypothetical protein, conserved	1.18	FALSE	early S	0.12	0.12	0.11	0.12	0.11	0.11	0.1	0.11	0.1	FALSE	0.9	1	FALSE	FALSE	FALSE	-0.05	0.36	-0.38	-0.02	d111
Tb927.10.5760	adenylate kinase, putative	1.18	FALSE	early S	0.12	0.12	0.12	0.11	0.11	0.1	0.1	0.11	0.11	FALSE	41.4	9	TRUE	FALSE	FALSE	0.61	0.62	0.63	0.62	d111	DIFF
Tb927.11.11900	Coatomer subunit gamma (COPG)	1.18	FALSE	early S	0.12	0.11	0.11	0.11	0.11	0.11	0.11	0.11	0.1	FALSE	35.3	25	FALSE	FALSE	FALSE	0.74	0.61	0.86	0.74	d111	ALL
Tb927.10.11130	SET domain containing protein, putative	1.18	FALSE	early S	0.11	0.11	0.12	0.12	0.11	0.11	0.1	0.11	0.11	FALSE	6.2	4	FALSE	FALSE	FALSE	0.36	0.34	0.85	0.52	d111
Tb927.9.2590	hypothetical protein, conserved	1.18	FALSE	early S	0.12	0.12	0.11	0.11	0.11	0.11	0.1	0.11	0.1	FALSE	25.8	21	FALSE	FALSE	FALSE	0.86	0.79	0.77	0.81	d111
Tb927.2.5120	vesicle-associated membrane protein	1.18	FALSE	early S	0.12	0.12	0.12	0.11	0.11	0.11	0.1	0.11	0.1	FALSE	31.2	6	FALSE	FALSE	FALSE	0.61	0.69	0.54	0.61	d111
Tb927.10.8140	EVE domain containing protein, putative	1.18	FALSE	early S	0.12	0.11	0.12	0.1	0.11	0.1	0.11	0.1	0.1	FALSE	19.9	4	FALSE	FALSE	FALSE	-0.14	0.04	-0.11	-0.07	d111
Tb927.9.12390	hypothetical protein, conserved	1.18	FALSE	early S	0.11	0.12	0.12	0.12	0.11	0.11	0.11	0.1	0.11	FALSE	9.9	1	FALSE	FALSE	FALSE	0.72	0.71	0.84	0.75	d111	DIFF	Late G1
Tb927.11.380	B9 domain-containing protein 2 (b9d2)	1.18	FALSE	early S	0.11	0.12	0.12	0.11	0.12	0.11	0.1	0.11	0.1	FALSE	11.4	2	FALSE	FALSE	FALSE	0.65	0.52	0.72	0.63	d111
Tb927.11.6470	hypothetical protein, conserved	1.18	FALSE	early S	0.12	0.12	0.12	0.11	0.11	0.11	0.1	0.11	0.1	FALSE	18.6	2	FALSE	FALSE	FALSE	0.8	0.69	0.94	0.81	d111
Tb927.6.2880	kinesin, putative	1.18	FALSE	early S	0.12	0.12	0.11	0.11	0.11	0.11	0.11	0.1	0.11	FALSE	15.5	13	FALSE	FALSE	FALSE	0.96	0.99	0.99	0.98	d111
Tb927.3.5130	exonuclease, putative	1.18	FALSE	early S	0.12	0.11	0.11	0.11	0.11	0.11	0.11	0.11	0.11	FALSE	10.8	4	FALSE	FALSE	FALSE	0.6	0.48	0.73	0.6	d111	ALL
Tb927.10.420	hypothetical protein, conserved	1.18	FALSE	early S	0.12	0.11	0.12	0.11	0.12	0.11	0.11	0.1	0.11	FALSE	6.2	5	FALSE	FALSE	FALSE	0.5	0.57	0.6	0.56	d111
Tb927.11.10630	hypothetical protein, conserved	1.18	FALSE	early S	0.12	0.12	0.12	0.11	0.11	0.1	0.1	0.11	0.11	FALSE	5.2	3	FALSE	FALSE	FALSE	0.76	0.46	0.33	0.52	d111
Tb927.11.1330	Stress responsive A/B Barrel Domain, putative	1.18	FALSE	early S	0.12	0.12	0.11	0.11	0.11	0.1	0.1	0.11	0.11	FALSE	36	3	FALSE	FALSE	FALSE	0.87	0.96	0.84	0.89	d111
Tb927.10.9970	hypothetical protein, conserved	1.18	FALSE	early S	0.12	0.12	0.12	0.11	0.11	0.11	0.1	0.11	0.1	FALSE	24.8	21	FALSE	FALSE	FALSE	0.77	0.75	0.95	0.82	d111
Tb927.3.2110	TFIIF-stimulated CTD phosphatase, putative	1.18	FALSE	early S	0.12	0.11	0.11	0.11	0.11	0.11	0.11	0.11	0.11	FALSE	10.2	3	FALSE	FALSE	FALSE	0.68	0.75	0.7	0.71	d111
Tb927.11.4540	nucleoporin 48 (TbNup48)	1.17	FALSE	early S	0.11	0.12	0.12	0.11	0.11	0.11	0.11	0.11	0.11	FALSE	8.2	3	FALSE	FALSE	FALSE	0.74	0.89	0.72	0.78	d111
Tb927.2.2990	hypothetical protein, conserved	1.17	FALSE	early S	0.11	0.12	0.12	0.11	0.11	0.11	0.11	0.11	0.1	FALSE	13.9	4	FALSE	FALSE	FALSE	0.72	0.28	0.66	0.55	d111
Tb927.6.3160	splicing factor 3a, putative	1.17	FALSE	early S	0.12	0.11	0.12	0.11	0.11	0.11	0.1	0.11	0.1	FALSE	13.5	6	FALSE	FALSE	FALSE	0.56	0.27	0.8	0.54	d111
Tb927.9.15380;Tb11.v5.0686	NADH-ubiquinone oxidoreductase complex I subunit, putative;hypothetical protein, conserved	1.17	FALSE	early S	0.12	0.12	0.12	0.11	0.11	0.11	0.1	0.11	0.1	FALSE	16.1	6;6	FALSE	FALSE	FALSE	0.22	0.22	-0.29	0.05	d111
Tb927.10.6680	member of the NOL1/NOP2/sun family of proteins	1.17	FALSE	early S	0.12	0.12	0.12	0.11	0.12	0.11	0.1	0.11	0.1	FALSE	26.2	15	FALSE	FALSE	FALSE	0.5	0.45	0.96	0.64	d111
Tb927.2.2130	small GTP-binding protein RAB6, putative	1.17	FALSE	early S	0.12	0.11	0.12	0.11	0.11	0.11	0.1	0.11	0.11	FALSE	44.8	10	FALSE	TRUE	FALSE	0.71	0.76	0.97	0.81	d111
Tb927.2.3080	conserved protein	1.17	FALSE	early S	0.11	0.12	0.12	0.11	0.11	0.11	0.11	0.1	0.11	FALSE	12.3	6	FALSE	FALSE	FALSE	0.33	0.73	0.74	0.6	d111	DIFF
Tb927.5.300b;Tb927.5.300;Tb11.v5.0215	2-oxoglutarate (2OG) and Fe(II)-dependent oxygenase superfamily protein, putative;thymine-7-hydroxylase, putative (TLP5);iron/ascorbate oxidoreductase family protein, putative	1.17	FALSE	early S	0.12	0.12	0.12	0.11	0.11	0.11	0.11	0.1	0.11	FALSE	8.1	1;1;1	FALSE	FALSE	FALSE	0.97	0.83	0.87	0.89	d111
Tb927.10.430	peroxidase, putative	1.17	FALSE	early S	0.12	0.12	0.12	0.11	0.11	0.11	0.1	0.11	0.1	FALSE	23.9	11	FALSE	FALSE	FALSE	0.66	0.7	0.71	0.69	d111
Tb927.11.13510	hypothetical protein, conserved	1.17	FALSE	early S	0.12	0.12	0.12	0.11	0.11	0.11	0.1	0.1	0.11	FALSE	21.1	2	FALSE	FALSE	FALSE	0.64	0.84	0.66	0.71	d111	ALL
Tb927.8.6990	hypothetical protein, conserved	1.17	FALSE	early S	0.12	0.11	0.12	0.11	0.11	0.11	0.1	0.11	0.11	FALSE	20.6	2	FALSE	FALSE	FALSE	-0.07	0.35	0.34	0.21	d111	DIFF
Tb927.10.12420	predicted S. cerevisiae Got1 homologue	1.17	FALSE	early S	0.11	0.12	0.12	0.11	0.11	0.11	0.1	0.11	0.1	FALSE	7	1	FALSE	FALSE	FALSE	-0.05	0.23	0.06	0.08	d111
Tb927.8.770	hypothetical protein, conserved	1.17	FALSE	early S	0.12	0.12	0.12	0.11	0.1	0.1	0.11	0.11	0.1	FALSE	5.8	4	FALSE	FALSE	FALSE	0.04	0.47	0.1	0.21	d111
Tb927.9.3990;Tb927.9.3920	ribosomal protein S7, putative;ribosomal protein S7, putative	1.17	FALSE	early S	0.12	0.11	0.12	0.11	0.11	0.11	0.1	0.11	0.1	FALSE	47.5	13;11	FALSE	FALSE	FALSE	0.76	0.66	0.71	0.71	d111	BSF
Tb927.8.7600;Tb927.8.7640;Tb927.8.7630;Tb927.8.7620;Tb927.8.7610;Tb927.4.4020;Tb927.4.4010;Tb927.4.4000;Tb927.4.3990	amino acid transporter, putative;amino acid transporter 1, putative (AATP1);amino acid transporter 1, putative (AATP1);amino acid transporter 1, putative (AATP1);amino acid transporter 1, putative (AATP1);amino acid transporter, putative;amino acid transporter, putative;amino acid transporter, putative;amino acid transporter, putative	1.17	FALSE	early S	0.12	0.12	0.11	0.11	0.11	0.11	0.1	0.11	0.11	FALSE	9.3	2;0;0;0;0;0;0;0;0	FALSE	FALSE	FALSE	0.86	0.82	0.98	0.89	d111
Tb927.7.5850	hypothetical protein, conserved	1.17	FALSE	early S	0.12	0.12	0.12	0.11	0.11	0.11	0.11	0.1	0.1	FALSE	9	5	FALSE	FALSE	FALSE	0.91	0.91	0.92	0.91	d111
Tb927.5.1180	hypothetical protein, conserved	1.17	FALSE	early S	0.11	0.12	0.12	0.11	0.12	0.1	0.11	0.11	0.11	FALSE	5.9	4	FALSE	FALSE	FALSE	-0.11	0.37	0.56	0.27	d111		Late G1
Tb927.1.3280	septum formation protein MAF homologue, putative	1.17	FALSE	early S	0.12	0.11	0.12	0.11	0.11	0.11	0.11	0.11	0.1	FALSE	3.6	1	TRUE	FALSE	FALSE	0	0.22	-0.68	-0.15	d111
Tb927.9.12830	hypothetical protein, conserved	1.17	FALSE	early S	0.12	0.12	0.12	0.12	0.11	0.11	0.1	0.11	0.1	FALSE	15.5	6	FALSE	FALSE	FALSE	0.89	0.96	0.91	0.92	d111
Tb927.5.3220	signal peptidase type I, putative	1.17	FALSE	early S	0.12	0.12	0.12	0.11	0.12	0.11	0.1	0.11	0.1	FALSE	27.4	5	FALSE	FALSE	FALSE	0.36	0.74	0.18	0.42	d111
Tb927.8.3180	Protein of unknown function (DUF3250), putative	1.17	FALSE	early S	0.12	0.11	0.12	0.11	0.11	0.11	0.11	0.11	0.11	FALSE	4.2	4	FALSE	FALSE	FALSE	0.72	0.13	-0.27	0.19	d111
Tb927.6.2230	RGG protein (RGG1)	1.17	FALSE	early S	0.12	0.12	0.11	0.11	0.11	0.11	0.11	0.11	0.1	FALSE	14.5	11	FALSE	FALSE	FALSE	0.62	0.89	0.49	0.67	d111
Tb927.10.14480	hypothetical protein, conserved	1.17	FALSE	early S	0.1	0.12	0.12	0.12	0.11	0.11	0.11	0.11	0.1	FALSE	10.2	6	FALSE	FALSE	FALSE	0.94	0.94	0.97	0.95	d111	BSF
Tb927.8.6640	Male sterility protein, putative	1.17	FALSE	early S	0.12	0.11	0.11	0.11	0.11	0.11	0.11	0.11	0.11	FALSE	25.7	13	FALSE	FALSE	FALSE	0.92	0.94	0.92	0.93	d111
Tb927.11.1040	hypothetical protein, conserved	1.17	FALSE	early S	0.12	0.12	0.11	0.11	0.11	0.11	0.1	0.11	0.1	FALSE	5.6	3	FALSE	FALSE	FALSE	0.69	0.73	0.93	0.78	d111
Tb927.10.2200	hypothetical protein, conserved	1.17	FALSE	early S	0.1	0.12	0.12	0.12	0.11	0.11	0.11	0.11	0.1	FALSE	29.6	8	FALSE	FALSE	FALSE	0.91	0.91	0.94	0.92	d111		Late G1
Tb927.8.600	Bucentaur or craniofacial development, putative	1.17	FALSE	early S	0.11	0.12	0.12	0.12	0.11	0.1	0.11	0.11	0.11	FALSE	9.9	2	FALSE	FALSE	FALSE	0.3	0.23	0.44	0.33	d111
Tb927.11.280	hypothetical protein, conserved	1.16	FALSE	early S	0.12	0.11	0.12	0.11	0.12	0.11	0.1	0.11	0.11	FALSE	18.7	11	FALSE	FALSE	FALSE	0.72	0.77	0.9	0.8	d111
Tb927.2.1800	DNA polymerase delta catalytic subunit, putative	1.16	FALSE	early S	0.12	0.12	0.12	0.11	0.11	0.11	0.1	0.11	0.1	FALSE	16.2	14	FALSE	FALSE	FALSE	0.86	0.45	0.61	0.64	d111	ALL
Tb927.10.7940	methyltransferase, putative	1.16	FALSE	early S	0.12	0.12	0.12	0.11	0.11	0.11	0.1	0.11	0.11	FALSE	11.9	4	FALSE	FALSE	FALSE	0.8	0.75	0.88	0.81	d111
Tb927.4.2230	dolichyl-P-Man:GDP-Man1GlcNAc2-PP-dolichyl alpha-1,3-mannosyltransferase, putative	1.16	FALSE	early S	0.12	0.12	0.11	0.11	0.11	0.11	0.11	0.11	0.11	FALSE	13.9	5	FALSE	FALSE	FALSE	0.73	0.7	0.74	0.72	d111
Tb927.11.9470	ADP-ribosylation factor GTPase activating protein, putative	1.16	FALSE	early S	0.12	0.12	0.11	0.11	0.11	0.11	0.1	0.11	0.11	FALSE	18.1	4	FALSE	FALSE	FALSE	0.9	0.95	0.93	0.93	d111
Tb927.8.1720	phosphatidylglycerolphosphate synthase, mitochondrial (pgps)	1.16	FALSE	early S	0.12	0.11	0.12	0.11	0.11	0.11	0.1	0.11	0.1	FALSE	17.1	8	FALSE	FALSE	FALSE	0.73	0.31	0.53	0.52	d111
Tb927.10.15860	hypothetical protein, conserved	1.16	FALSE	early S	0.12	0.12	0.12	0.11	0.11	0.11	0.1	0.11	0.1	FALSE	8.3	1	FALSE	FALSE	FALSE					d010	ALL
Tb927.8.1840	Sec7 domain containing protein, putative	1.16	FALSE	early S	0.12	0.12	0.11	0.11	0.11	0.11	0.1	0.11	0.11	FALSE	9.5	15	FALSE	FALSE	FALSE	0.87	0.82	0.98	0.89	d111	BSF
Tb927.3.4720	vacuolar protein sorting-associated protein, putative	1.16	FALSE	early S	0.12	0.12	0.11	0.11	0.11	0.11	0.1	0.1	0.11	FALSE	44.1	4	TRUE	FALSE	FALSE	-0.58	0.26	-0.12	-0.15	d111	BSF
Tb11.0870;Tb927.11.690	hypothetical protein;hypothetical protein, conserved	1.16	FALSE	early S	0.12	0.11	0.12	0.11	0.11	0.11	0.11	0.1	0.11	FALSE	2.6	2;2	FALSE	FALSE	FALSE			0.7		d011	DIFF
Tb927.8.1110;Tb927.10.5610	40S ribosomal protein S9, putative;40S ribosomal protein S9, putative	1.16	FALSE	early S	0.12	0.12	0.12	0.11	0.12	0.11	0.1	0.1	0.1	FALSE	49.5	13;13	FALSE	FALSE	FALSE	0.72	0.58	0.96	0.75	d111	ALL
Tb927.11.14330	HECT-domain (ubiquitin-transferase), putative	1.16	FALSE	early S	0.12	0.12	0.11	0.11	0.11	0.11	0.1	0.11	0.1	FALSE	12.3	16	FALSE	FALSE	FALSE	0.82	0.71	0.78	0.77	d111
Tb927.4.1860	ribosomal protein S19, putative	1.16	FALSE	early S	0.12	0.12	0.12	0.11	0.11	0.11	0.1	0.1	0.1	FALSE	43.7	9	FALSE	FALSE	FALSE	0.68	0.6	0.82	0.7	d111	ALL
Tb927.10.3430	hypothetical protein, conserved	1.16	FALSE	early S	0.12	0.12	0.12	0.1	0.11	0.11	0.11	0.11	0.1	FALSE	7.6	3	FALSE	FALSE	FALSE			-0.08		d011
Tb927.10.15370;Tb11.v5.0480	DNA-directed RNA polymerases I and III subunit RPAC1, putative (RPC40);DNA-directed RNA polymerase, alpha subunit, putative	1.15	FALSE	early S	0.12	0.12	0.12	0.11	0.11	0.11	0.1	0.11	0.1	FALSE	46.3	13;13	FALSE	FALSE	FALSE	0.49	0.46	0.65	0.54	d111	BSF
Tb927.11.12870	hypothetical protein, conserved	1.15	FALSE	early S	0.12	0.12	0.11	0.11	0.12	0.11	0.11	0.11	0.11	FALSE	5.6	2	FALSE	FALSE	FALSE	-0.21	0.74	-0.23	0.1	d111
Tb927.11.16900	hypothetical protein	1.15	FALSE	early S	0.12	0.12	0.11	0.11	0.11	0.11	0.11	0.11	0.11	FALSE	20.9	3	FALSE	FALSE	FALSE	0.57	0.67	0.37	0.54	d111
Tb927.8.3110;Tb11.v5.0685	ribosomal protein S9/S16, putative;hypothetical protein, conserved	1.15	FALSE	early S	0.12	0.12	0.11	0.11	0.11	0.11	0.1	0.11	0.1	FALSE	23.3	8;7	FALSE	FALSE	FALSE	0.83	0.64	0.82	0.76	d111
Tb927.10.7200	TPR repeat, putative	1.15	FALSE	early S	0.12	0.12	0.11	0.11	0.11	0.11	0.11	0.1	0.11	FALSE	13	10	FALSE	FALSE	FALSE	0.8	0.78	0.78	0.79	d111
Tb927.11.16060	zinc finger protein, putative	1.15	FALSE	early S	0.11	0.12	0.11	0.11	0.11	0.11	0.1	0.1	0.1	FALSE	8.5	4	FALSE	FALSE	FALSE	-0.03	-0.4	0.68	0.08	d111
Tb927.8.7170	inositol polyphosphate 1-phosphatase, putative	1.15	FALSE	early S	0.12	0.12	0.11	0.11	0.11	0.11	0.11	0.11	0.11	FALSE	28.7	10	FALSE	FALSE	FALSE	0.85	0.96	0.91	0.91	d111
Tb927.9.5590	DNA topoisomerase ii (TOP2)	1.15	FALSE	early S	0.11	0.12	0.12	0.12	0.11	0.11	0.11	0.1	0.11	FALSE	24.9	23	TRUE	FALSE	TRUE	0.92	0.97	0.97	0.95	d111		Late G1
Tb927.8.5560	hypothetical protein, conserved	1.15	FALSE	early S	0.12	0.12	0.12	0.11	0.11	0.11	0.1	0.11	0.11	FALSE	15.2	8	FALSE	FALSE	FALSE	0.41	0.77	0.62	0.6	d111	DIFF
Tb927.11.3850	AMP deaminase, putative	1.15	FALSE	early S	0.12	0.12	0.11	0.11	0.11	0.11	0.11	0.11	0.11	FALSE	11.7	16	TRUE	FALSE	FALSE	0.89	0.97	0.9	0.92	d111
Tb927.6.3040	small GTP-binding protein Rab28, putative	1.14	FALSE	early S	0.11	0.12	0.12	0.12	0.11	0.11	0.11	0.1	0.1	FALSE	15.4	3	FALSE	FALSE	FALSE	0.82	0.71	0.9	0.81	d111		Late G1
Tb927.5.1700	replication Factor A 28 kDa subunit, putative	1.14	FALSE	early S	0.11	0.12	0.12	0.12	0.11	0.11	0.1	0.11	0.11	FALSE	43.1	10	FALSE	FALSE	FALSE	0.6	0.75	0.43	0.6	d111		Early G1
Tb927.10.11970	glutamine aminotransferase (GlnAT) (GlnAT)	1.14	FALSE	early S	0.12	0.12	0.11	0.11	0.11	0.11	0.11	0.11	0.11	FALSE	46.4	16	FALSE	FALSE	FALSE	0.96	0.93	0.98	0.96	d111
Tb927.9.9730	hypothetical protein, conserved	1.14	FALSE	early S	0.11	0.12	0.12	0.12	0.11	0.11	0.1	0.1	0.1	FALSE	26.1	9	FALSE	FALSE	FALSE	0.96	0.99	0.95	0.97	d111		Late G1
Tb927.11.11020	hypothetical protein, conserved	1.14	FALSE	early S	0.11	0.12	0.12	0.11	0.11	0.11	0.11	0.11	0.1	FALSE	1.8	3	FALSE	FALSE	FALSE			0.68		d011
Tb927.10.14530	19S proteasome non-atpase subunit 8 (Rpn8)	1.14	FALSE	early S	0.12	0.12	0.12	0.11	0.11	0.11	0.11	0.11	0.11	FALSE	31.8	9	TRUE	FALSE	TRUE	0.93	0.93	0.94	0.93	d111
Tb927.11.15730	cyclic nucleotide-binding domain containing protein, putative	1.14	FALSE	early S	0.11	0.12	0.12	0.11	0.11	0.11	0.11	0.1	0.11	FALSE	17.4	13	FALSE	FALSE	FALSE	0.69	0.63	0.93	0.75	d111
Tb927.4.5780	variant surface glycoprotein (VSG, pseudogene), putative	2.91	FALSE	G1	0.14	0.16	0.12	0.13	0.1	0.09	0.12	0.08	0.05	FALSE	9.1	3	FALSE	FALSE	FALSE					d010
Tb927.11.11800	DNA repair and recombination helicase protein PIF3 (TbPIF3)	2.33	FALSE	G1	0.15	0.13	0.13	0.1	0.12	0.09	0.09	0.13	0.06	FALSE	3.7	2	FALSE	FALSE	FALSE					d100
Tb927.4.3920	CRAL/TRIO domain containing protein, putative	2.05	TRUE	G1	0.17	0.11	0.13	0.11	0.12	0.09	0.08	0.09	0.08	TRUE	4.4	3	FALSE	FALSE	FALSE	0.82	0.79	0.95	0.86	d111
Tb927.8.190;Tb09.v4.0199;Tb08.27P2.660	variant surface glycoprotein (VSG, pseudogene), putative;variant surface glycoprotein (VSG, pseudogene), putative;variant surface glycoprotein (VSG, pseudogene), putative	1.93	FALSE	G1	0.12	0.12	0.08	0.1	0.1	0.12	0.14	0.07	0.13	FALSE	4	2;1;1	FALSE	FALSE	FALSE	-0.22				d110
Tb927.10.640	arginine N-methyltransferase, type II (PRMT5)	1.92	TRUE	G1	0.16	0.11	0.12	0.1	0.12	0.1	0.08	0.1	0.09	FALSE	5.6	3	FALSE	FALSE	FALSE	0.68	0.75	0.91	0.78	d111
Tb927.3.2850	Got1/Sft2-like family, putative	1.86	TRUE	G1	0.16	0.15	0.13	0.1	0.11	0.09	0.11	0.1	0.09	FALSE	3.6	1	FALSE	FALSE	FALSE	-0.09	0.76	-0.17	0.17	d111
Tb927.7.2440	pyrroline-5-carboxylate reductase, putative (P5CR)	1.82	TRUE	G1	0.16	0.12	0.12	0.11	0.12	0.1	0.09	0.09	0.09	FALSE	20	3	FALSE	FALSE	FALSE	0.67	0.66	0.94	0.76	d111
Tb927.11.12980	hypothetical protein, conserved	1.82	FALSE	G1	0.13	0.13	0.15	0.09	0.1	0.08	0.13	0.09	0.09	FALSE	11.7	5	FALSE	FALSE	FALSE			-0.05		d011		G2/M
Tb927.11.16790	mitogen-activated protein kinase (ECK1)	1.81	TRUE	G1	0.15	0.12	0.13	0.12	0.11	0.1	0.09	0.09	0.08	FALSE	2	2	FALSE	FALSE	FALSE	0.35	0.28	0.9	0.51	d111
Tb927.11.8110	hypothetical protein, conserved	1.8	FALSE	G1	0.12	0.12	0.11	0.1	0.1	0.1	0.1	0.16	0.09	FALSE	4.4	1	FALSE	FALSE	FALSE					d100
Tb927.3.3990	KREPB6 (KREPB6)	1.79	TRUE	G1	0.16	0.11	0.13	0.11	0.1	0.09	0.1	0.09	0.11	FALSE	3.7	1	FALSE	FALSE	FALSE	-0.47	-0.64	0.89	-0.07	d111
Tb927.6.1190	Plus-3 domain/Zinc finger, C3HC4 type (RING finger), putative	1.76	FALSE	G1	0.15	0.12	0.12	0.11	0.12	0.1	0.09	0.12	0.08	FALSE	5.8	2	FALSE	FALSE	FALSE	0.64				d110
Tb927.11.3440	hypothetical protein, conserved	1.74	FALSE	G1	0.15	0.11	0.13	0.12	0.1	0.1	0.09	0.13	0.09	FALSE	4	1	FALSE	FALSE	FALSE					d100
Tb927.2.5210	beta-ketoacyl-ACP reductase	1.72	FALSE	G1	0.15	0.12	0.09	0.11	0.1	0.09	0.13	0.11	0.11	FALSE	11.2	1	FALSE	FALSE	FALSE		-0.12			d101
Tb927.1.190	retrotransposon hot spot protein (RHS, pseudogene), putative	1.71	TRUE	G1	0.16	0.11	0.12	0.1	0.11	0.1	0.09	0.1	0.09	FALSE	22.9	4	FALSE	FALSE	FALSE	0.75	0.64	0.96	0.78	d111
Tb927.11.9620.1;Tb927.11.9620.2	unspecified product;unspecified product	1.69	TRUE	G1	0.16	0.13	0.12	0.1	0.11	0.1	0.09	0.11	0.09	TRUE	6.9	3;3	FALSE	FALSE	FALSE	0.75	0.87	0.8	0.81	d111
Tb927.11.5920	conserved protein	1.69	FALSE	G1	0.13	0.12	0.08	0.11	0.12	0.13	0.14	0.08	0.1	FALSE	3.7	2	FALSE	FALSE	FALSE	-0.37				d110
Tb927.5.1570	zinc finger CCCH domain containing protein 12 (ZC3H12)	1.69	TRUE	G1	0.15	0.11	0.12	0.12	0.12	0.1	0.1	0.1	0.09	FALSE	9.6	1	FALSE	FALSE	FALSE			0.97		d011
Tb927.4.4100	hypothetical protein, conserved	1.68	FALSE	G1	0.11	0.12	0.12	0.1	0.1	0.12	0.09	0.15	0.09	FALSE	9.8	4	FALSE	FALSE	FALSE	-0.1				d110	DIFF
Tb927.10.14280	mitochondrial carrier protein (MCP20)	1.66	TRUE	G1	0.14	0.13	0.12	0.11	0.11	0.1	0.09	0.1	0.09	TRUE	7.9	1	FALSE	FALSE	FALSE	0.95	0.8	0.92	0.89	d111
Tb927.11.6940	hypothetical protein, conserved	1.66	FALSE	G1	0.14	0.14	0.09	0.09	0.1	0.11	0.11	0.11	0.11	FALSE	7.8	2	FALSE	FALSE	FALSE					d01
Tb927.11.10920	hypothetical protein, conserved	1.65	FALSE	G1	0.11	0.09	0.12	0.11	0.1	0.11	0.1	0.16	0.1	FALSE	10.4	2	FALSE	FALSE	FALSE					d100
Tb927.11.17190	variant surface glycoprotein (VSG), putative	1.64	FALSE	G1	0.13	0.14	0.11	0.12	0.11	0.09	0.09	0.11	0.1	FALSE	4	3	FALSE	FALSE	FALSE					d100
Tb927.11.4710	hypothetical protein, conserved	1.64	TRUE	G1	0.15	0.11	0.13	0.11	0.12	0.11	0.09	0.09	0.09	FALSE	3.4	1	FALSE	FALSE	FALSE			0.82		d011
Tb927.2.5850	small nuclear ribonucleoprotein SmD2 (Sm-D2)	1.63	TRUE	G1	0.14	0.12	0.13	0.11	0.12	0.1	0.09	0.1	0.09	FALSE	36	4	FALSE	FALSE	FALSE	0.73	0.62	0.95	0.77	d111	BSF
Tb927.11.3350	phospholipid-transporting ATPase 1-like protein, putative	1.62	FALSE	G1	0.14	0.12	0.11	0.11	0.12	0.11	0.11	0.08	0.12	FALSE	2.9	3	FALSE	FALSE	FALSE	0.3				d110
Tb927.10.14360	U2 small nuclear ribonucleoprotein 40K (U2_40K)	1.62	TRUE	G1	0.14	0.12	0.12	0.11	0.12	0.11	0.09	0.1	0.1	FALSE	19.7	6	FALSE	FALSE	FALSE	0.73	0.67	0.9	0.77	d111
Tb927.6.5410	variant surface glycoprotein (VSG, pseudogene), putative	1.61	FALSE	G1	0.15	0.14	0.12	0.09	0.11	0.1	0.09	0.1	0.09	FALSE	4.8	1	FALSE	FALSE	FALSE					d010
Tb927.5.930;Tb11.v5.0613;Tb927.11.6730	NADH-dependent fumarate reductase (FRDg);NADH-dependent fumarate reductase, putative;hypothetical protein	1.6	TRUE	G1	0.15	0.12	0.12	0.11	0.11	0.1	0.09	0.1	0.1	TRUE	43.4	20;12;0	FALSE	FALSE	FALSE	0.9	0.9	0.99	0.93	d111	PCF
Tb927.8.6490	protein kinase, putative	1.6	TRUE	G1	0.16	0.12	0.12	0.11	0.11	0.1	0.1	0.1	0.1	TRUE	7.2	8	FALSE	FALSE	FALSE	0.9	0.87	0.99	0.92	d111	DIFF
Tb927.10.7540	VRR-NUC domain containing protein, putative	1.59	FALSE	G1	0.12	0.14	0.11	0.12	0.11	0.09	0.1	0.09	0.11	FALSE	4.9	3	FALSE	FALSE	FALSE					d100
Tb927.11.3620;Tb11.v5.1049;Tb927.11.3610;Tb11.v5.1044;Tb11.v5.1043;Tb11.v5.1054;Tb11.v5.1052;Tb11.v5.1051	nucleobase/nucleoside transporter 8.1 (NT8.1);nucleobase/nucleoside transporter 8.1, putative;nucleobase/nucleoside transporter 8.1 (NT8.1);nucleobase/nucleoside transporter 8.1, putative;nucleobase/nucleoside transporter 8.1, putative;nucleobase/nucleoside transporter 8.1, putative;nucleobase/nucleoside transporter 8.1, putative;nucleobase/nucleoside transporter 8.1, putative	1.59	TRUE	G1	0.15	0.13	0.12	0.11	0.1	0.1	0.1	0.09	0.09	TRUE	7.6	4;2;2;2;2;1;1;1	FALSE	FALSE	FALSE	0.91	0.96	0.98	0.95	d111
Tb927.1.1640;Tb11.v5.0426	hypothetical protein, conserved;hypothetical protein, conserved	1.58	TRUE	G1	0.14	0.12	0.13	0.11	0.12	0.11	0.09	0.09	0.09	FALSE	12	3;3	FALSE	FALSE	FALSE	0.69	0.6	0.95	0.75	d111
Tb927.11.5590	hypothetical protein, conserved	1.58	TRUE	G1	0.15	0.11	0.12	0.11	0.12	0.1	0.09	0.1	0.1	FALSE	12	8	FALSE	FALSE	FALSE	0.72	0.74	0.92	0.79	d111
Tb927.10.3280	60S ribosomal proteins L38, putative	1.57	TRUE	G1	0.15	0.1	0.12	0.11	0.11	0.11	0.1	0.1	0.1	FALSE	31.7	3	FALSE	FALSE	FALSE	0.37	0.21	0.97	0.52	d111	ALL
Tb927.2.2670	histone H4 variant	1.57	TRUE	G1	0.15	0.12	0.12	0.1	0.1	0.1	0.1	0.1	0.1	FALSE	45	3	FALSE	FALSE	FALSE	0.67	0.63	0.97	0.76	d111	BSF	G2/M
Tb927.3.3640	intergrin alpha chain protein, putative	1.57	TRUE	G1	0.14	0.11	0.12	0.11	0.11	0.1	0.09	0.11	0.09	FALSE	15.2	9	FALSE	FALSE	FALSE	0.68	0.73	0.96	0.79	d111
Tb927.3.1450	CorA-like Mg2+ transporter protein, putative	1.57	FALSE	G1	0.14	0.13	0.12	0.1	0.12	0.1	0.11	0.09	0.09	FALSE	3.1	1	FALSE	FALSE	FALSE					d01
Tb927.4.1910	hypothetical protein, conserved	1.56	TRUE	G1	0.11	0.16	0.1	0.1	0.1	0.1	0.1	0.1	0.12	FALSE	11.1	1	FALSE	FALSE	FALSE	0.75	0.89	0.7	0.78	d111		Early G1
Tb927.11.7560	predicted WD40 repeat protein	1.56	TRUE	G1	0.15	0.12	0.12	0.11	0.11	0.1	0.1	0.1	0.1	TRUE	35.6	22	FALSE	FALSE	FALSE	0.88	0.96	0.94	0.93	d111
Tb927.10.8410	hypothetical protein, conserved	1.56	TRUE	G1	0.14	0.12	0.12	0.11	0.11	0.11	0.09	0.1	0.09	FALSE	23.5	6	FALSE	FALSE	FALSE	0.75	0.71	0.91	0.79	d111
Tb927.4.3800;Tb11.v5.0905	hypothetical protein, conserved;hypothetical protein, conserved	1.55	TRUE	G1	0.14	0.12	0.13	0.12	0.12	0.1	0.09	0.1	0.09	TRUE	2.8	1;1	FALSE	FALSE	FALSE	0.84	0.82	0.75	0.81	d111
Tb927.4.510	hypothetical protein, conserved	1.55	FALSE	G1	0.12	0.13	0.09	0.09	0.11	0.1	0.13	0.09	0.14	FALSE	20	1	FALSE	FALSE	FALSE					d010	DIFF
Tb927.11.10450	UDP-N-acetylglucosamine-dolichyl-phosphate N-acetylglucosaminephosphotransferase, putative	1.55	FALSE	G1	0.13	0.11	0.13	0.11	0.1	0.1	0.09	0.09	0.14	FALSE	4.8	1	FALSE	FALSE	FALSE					d01
Tb927.10.7740	protein transport protein SEC23 (SEC23.2)	1.54	TRUE	G1	0.14	0.11	0.12	0.11	0.12	0.11	0.09	0.1	0.09	FALSE	17.2	8	FALSE	FALSE	FALSE	0.64	0.62	0.99	0.75	d111	BSF
Tb927.6.780;Tb927.6.770;Tb927.6.800;Tb927.6.760;Tb927.6.790	receptor-type adenylate cyclase GRESAG 4, putative;receptor-type adenylate cyclase GRESAG 4, putative;receptor-type adenylate cyclase GRESAG 4, putative;receptor-type adenylate cyclase GRESAG 4, putative;receptor-type adenylate cyclase GRESAG 4, putative	1.53	FALSE	G1	0.14	0.09	0.11	0.1	0.12	0.11	0.1	0.11	0.1	FALSE	6.8	3;3;2;2;1	FALSE	FALSE	FALSE	0.11	-0.12	0.64	0.21	d111
Tb927.11.6040	Nodulin-like, putative	1.53	TRUE	G1	0.15	0.13	0.12	0.11	0.11	0.1	0.1	0.1	0.1	TRUE	10.3	5	FALSE	FALSE	FALSE	0.87	0.95	0.89	0.91	d111		Early G1
Tb927.6.2940	phosphopantothenoylcysteine decarboxylase, putative (PPCDC)	1.53	TRUE	G1	0.14	0.12	0.12	0.11	0.12	0.1	0.09	0.1	0.09	FALSE	17.5	3	FALSE	FALSE	FALSE	0.47	0.37	0.99	0.61	d111
Tb927.10.13750	hypothetical protein, conserved	1.52	FALSE	G1	0.12	0.14	0.11	0.1	0.11	0.11	0.12	0.1	0.09	FALSE	3.7	1	FALSE	FALSE	FALSE					d100	BSF
Tb927.3.3480	U2 small nuclear ribonucleoprotein B, putative (RBP36 U2SNRNPB)	1.52	TRUE	G1	0.14	0.11	0.12	0.11	0.12	0.1	0.1	0.1	0.09	FALSE	23.9	2	FALSE	FALSE	FALSE	0.6	0.57	0.94	0.7	d111
Tb927.8.7250;Tb927.4.5140	Maf1 regulator, putative;Maf1 regulator, putative	1.52	TRUE	G1	0.14	0.09	0.11	0.11	0.11	0.1	0.1	0.12	0.11	TRUE	4.5	1;1	FALSE	FALSE	FALSE	0.85	0.76	0.92	0.84	d111	ALL
Tb927.11.4760	hypothetical protein	1.51	TRUE	G1	0.15	0.11	0.11	0.11	0.1	0.1	0.11	0.1	0.11	TRUE	3.7	1	FALSE	FALSE	FALSE	0.86	0.89	0.91	0.89	d111
Tb927.7.3520	mitochondrial pyruvate carrier protein 2, putative	1.5	FALSE	G1	0.14	0.09	0.11	0.11	0.11	0.11	0.1	0.11	0.1	FALSE	35.8	3	FALSE	FALSE	FALSE	0.56	0.63	0.51	0.57	d111
Tb927.2.4540	Small nuclear ribonucleoprotein-associated protein B (snRNP-B) (Sm protein B) (Sm-B) (SmB), putative (TbSmB)	1.5	TRUE	G1	0.14	0.12	0.12	0.11	0.12	0.1	0.09	0.1	0.1	FALSE	39.4	5	FALSE	FALSE	FALSE	0.71	0.62	0.85	0.73	d111	BSF
Tb927.7.4430	hypothetical protein, conserved	1.5	TRUE	G1	0.13	0.14	0.1	0.11	0.12	0.1	0.1	0.09	0.11	FALSE	8.7	2	FALSE	FALSE	FALSE	0.92	0.79	0.94	0.88	d111
Tb927.10.11990	RNA-binding protein	1.5	TRUE	G1	0.14	0.11	0.12	0.11	0.12	0.11	0.1	0.1	0.1	FALSE	43.3	9	FALSE	FALSE	FALSE	0.64	0.58	0.98	0.73	d111	ALL	G2/M
Tb927.4.3560	protein phoshatase 1, putative	1.49	FALSE	G1	0.14	0.11	0.12	0.11	0.11	0.11	0.09	0.1	0.09	FALSE	26.4	4	FALSE	FALSE	FALSE	0.39	0.54	0.43	0.45	d111	ALL
Tb927.11.9300	Domain of unknown function (DUF3342), putative	1.49	TRUE	G1	0.14	0.12	0.12	0.11	0.12	0.11	0.1	0.1	0.1	FALSE	8.8	4	FALSE	FALSE	FALSE	0.82	0.95	0.82	0.86	d111
Tb927.8.1220	hypothetical protein, conserved (pseudogene)	1.49	FALSE	G1	0.14	0.1	0.1	0.09	0.12	0.1	0.11	0.11	0.13	FALSE	14.7	2	FALSE	FALSE	FALSE			0.51		d011
Tb927.9.12630;Tb927.9.12590;Tb927.9.12570;Tb927.9.12610;Tb927.9.12550	glycerol kinase, glycosomal (glk1);glycerol kinase, glycosomal (glk1);glycerol kinase, glycosomal (glk1);glycerol kinase, glycosomal (glk1);glycerol kinase, glycosomal (glk1)	1.49	TRUE	G1	0.14	0.13	0.12	0.11	0.11	0.1	0.1	0.1	0.1	FALSE	60.4	30;30;30;29;28	FALSE	FALSE	FALSE	0.97	0.97	1	0.98	d111	BSF	Early G1
Tb927.10.4280	ubiquinol-cytochrome c reductase complex 14kD subunit, putative	1.48	TRUE	G1	0.14	0.11	0.12	0.11	0.11	0.11	0.09	0.1	0.1	FALSE	42.3	7	FALSE	FALSE	FALSE	0.78	0.71	0.93	0.81	d111	BSF
Tb927.7.4170	fatty acid elongase, putative	1.48	TRUE	G1	0.15	0.11	0.12	0.11	0.11	0.11	0.1	0.1	0.1	FALSE	5.2	1	FALSE	FALSE	FALSE	0.86	0.79	0.95	0.87	d111
Tb927.11.7780	Mitochondrial import receptor subunit ATOM46 (ATOM46)	1.48	TRUE	G1	0.14	0.12	0.12	0.11	0.11	0.11	0.09	0.1	0.1	FALSE	26.7	10	FALSE	FALSE	FALSE	0.72	0.63	0.93	0.76	d111	BSF
Tb927.4.5060	hypothetical protein	1.48	TRUE	G1	0.14	0.1	0.1	0.1	0.1	0.1	0.11	0.12	0.12	FALSE	3.7	1	FALSE	FALSE	FALSE	0.9	0.89	0.94	0.91	d111	PCF
Tb927.7.6810	EF-hand domain pair, putative	1.48	TRUE	G1	0.14	0.11	0.12	0.12	0.12	0.1	0.09	0.09	0.11	FALSE	2.7	2	FALSE	FALSE	FALSE	-0.71	-0.51	0.73	-0.16	d111
Tb927.3.3050;Tb11.v5.0690	hypothetical protein, conserved;hypothetical protein, conserved	1.48	TRUE	G1	0.13	0.11	0.12	0.11	0.11	0.11	0.1	0.12	0.09	FALSE	2.1	2;1	FALSE	FALSE	FALSE	0.88	-0.1	-0.15	0.21	d111
Tb927.11.16930	ABC transporter of the mitochondrion, putative (ABCB7)	1.48	TRUE	G1	0.14	0.11	0.12	0.11	0.12	0.11	0.09	0.1	0.1	FALSE	11.7	7	FALSE	FALSE	FALSE	0.7	0.64	0.96	0.77	d111
Tb927.4.3500;Tb927.4.3520	Amastin surface glycoprotein, putative;Amastin surface glycoprotein, putative	1.47	TRUE	G1	0.14	0.11	0.12	0.1	0.11	0.1	0.11	0.1	0.11	FALSE	22.2	2;1	FALSE	FALSE	FALSE	0.8	0.86	0.86	0.84	d111	BSF
Tb927.7.5330	hypothetical protein, conserved	1.47	TRUE	G1	0.13	0.12	0.13	0.11	0.12	0.1	0.09	0.1	0.09	FALSE	4	3	FALSE	FALSE	FALSE	0.72	0.53	0.86	0.7	d111
Tb927.7.5720	hypothetical protein, conserved	1.47	TRUE	G1	0.14	0.12	0.12	0.11	0.11	0.1	0.1	0.12	0.09	FALSE	9.5	2	FALSE	FALSE	FALSE	0.79	-0.26	-0.54	0	d111
Tb927.8.7190	hypothetical protein	1.47	TRUE	G1	0.14	0.12	0.12	0.11	0.12	0.1	0.09	0.11	0.09	FALSE	3.5	1	FALSE	FALSE	FALSE	0.86	0.61	0.84	0.77	d111
Tb927.2.2140	hypothetical protein, conserved	1.46	FALSE	G1	0.13	0.1	0.11	0.11	0.12	0.11	0.09	0.11	0.09	FALSE	10.2	1	FALSE	FALSE	FALSE	0.55	0.25	0.34	0.38	d111
Tb927.11.7850	hypothetical protein, conserved	1.46	TRUE	G1	0.14	0.13	0.12	0.11	0.11	0.1	0.1	0.1	0.1	FALSE	24.9	4	FALSE	FALSE	FALSE	0.69	0.88	0.52	0.7	d111
Tb927.10.3730	SET domain containing protein, putative	1.46	FALSE	G1	0.14	0.11	0.11	0.1	0.11	0.11	0.1	0.13	0.09	FALSE	2.7	2	FALSE	FALSE	FALSE		0.69			d101
Tb927.7.6930	ATPase, putative	1.45	TRUE	G1	0.15	0.12	0.12	0.11	0.11	0.1	0.1	0.1	0.1	FALSE	29.2	12	FALSE	FALSE	FALSE	0.85	0.8	0.98	0.88	d111	DIFF
Tb927.8.2120	hypothetical protein, conserved	1.45	TRUE	G1	0.13	0.12	0.12	0.11	0.12	0.11	0.09	0.1	0.1	FALSE	27.6	6	FALSE	FALSE	FALSE	0.57	0.64	0.72	0.64	d111
Tb927.9.2420	hypothetical protein, conserved	1.45	FALSE	G1	0.13	0.11	0.12	0.12	0.11	0.1	0.09	0.12	0.09	FALSE	9	1	FALSE	FALSE	FALSE		0.31			d101
Tb927.11.14490	RNA polymerase subunit, putative (RPB7)	1.45	TRUE	G1	0.13	0.12	0.12	0.11	0.12	0.1	0.1	0.1	0.09	FALSE	48.9	8	FALSE	FALSE	FALSE	0.59	0.52	0.88	0.67	d111	BSF
Tb927.7.1610	6-phosphofructo-2-kinase/fructose-2,6-biphosphatase, putative	1.44	TRUE	G1	0.13	0.11	0.12	0.11	0.12	0.11	0.09	0.1	0.1	FALSE	10.3	5	FALSE	FALSE	FALSE	0.76	0.6	0.92	0.76	d111
Tb10.v4.0055	variant surface glycoprotein (VSG, pseudogene), putative	1.44	FALSE	G1	0.13	0.12	0.11	0.1	0.11	0.11	0.11	0.11	0.09	FALSE	9.3	2	FALSE	FALSE	FALSE					d100
Tb927.2.380	retrotransposon hot spot protein 2 (RHS2), putative	1.44	TRUE	G1	0.14	0.11	0.12	0.11	0.11	0.11	0.09	0.11	0.1	FALSE	36.2	2	FALSE	FALSE	FALSE	0.62	0.76	0.83	0.74	d111
Tb927.10.4250	ADP-ribosylation factor-like 2, arl2 (ARL2)	1.44	FALSE	G1	0.13	0.11	0.13	0.11	0.12	0.11	0.09	0.1	0.1	FALSE	30.6	4	FALSE	TRUE	FALSE	0.32	0.59	0.45	0.45	d111
Tb927.5.1130	hypothetical protein, conserved	1.43	TRUE	G1	0.14	0.11	0.12	0.12	0.11	0.11	0.1	0.11	0.1	FALSE	13.1	4	FALSE	FALSE	FALSE	-0.11	0.83	0.05	0.26	d111	BSF
Tb927.11.3400	hypothetical protein, conserved	1.43	FALSE	G1	0.14	0.1	0.1	0.1	0.11	0.1	0.1	0.11	0.11	FALSE	7.4	2	FALSE	FALSE	FALSE	0.67	0.34	0.68	0.56	d111	PCF
Tb927.11.2260	eukaryotic translation initiation factor 4E, putative (eIF4E)	1.43	TRUE	G1	0.14	0.11	0.12	0.11	0.12	0.1	0.1	0.1	0.1	FALSE	22.7	5	FALSE	FALSE	FALSE	0.86	0.78	0.95	0.86	d111
Tb927.11.2290	hypothetical protein, conserved	1.42	TRUE	G1	0.13	0.11	0.11	0.11	0.11	0.11	0.1	0.11	0.09	FALSE	2.5	3	FALSE	FALSE	FALSE	0.83	0.46	0.51	0.6	d111
Tb927.9.9810	hypothetical protein, conserved	1.42	TRUE	G1	0.14	0.11	0.11	0.11	0.12	0.11	0.1	0.11	0.1	FALSE	20.4	5	FALSE	FALSE	FALSE	0.45	0.36	0.78	0.53	d111		S
Tb927.3.3750	paraflagellar rod component, putative (PFC7)	1.42	FALSE	G1	0.14	0.13	0.11	0.11	0.1	0.1	0.1	0.11	0.11	FALSE	53.4	9	FALSE	FALSE	FALSE	-0.03	0.66	-0.38	0.08	d111
Tb927.7.7320	hypothetical protein, conserved	1.42	FALSE	G1	0.13	0.13	0.12	0.11	0.11	0.1	0.09	0.09	0.1	FALSE	2.1	1	FALSE	FALSE	FALSE					d01	DIFF	Late G1
Tb927.8.480;Tb08.27P2.110;Tb927.10.13930	phosphatidic acid phosphatase protein, putative;PAP2 superfamily, putative;phosphatidic acid phosphatase, putative	1.41	TRUE	G1	0.14	0.13	0.11	0.1	0.11	0.11	0.1	0.1	0.1	FALSE	5.1	2;2;1	FALSE	FALSE	FALSE	0.7	0.78	0.73	0.73	d111
Tb927.11.1720	hypothetical protein, conserved	1.41	TRUE	G1	0.13	0.11	0.12	0.11	0.11	0.11	0.09	0.1	0.1	FALSE	19.6	5	FALSE	FALSE	FALSE	-0.56	-0.49	0.82	-0.08	d111
Tb927.1.3880	Fusaric acid resistance protein-like, putative	1.41	TRUE	G1	0.13	0.11	0.13	0.11	0.11	0.11	0.09	0.1	0.1	FALSE	2.1	3	TRUE	FALSE	FALSE	0.3	0.52	0.79	0.53	d111
Tb927.11.13740	procyclic-enriched flagellar receptor adenylate cyclase 5 (ACP5)	1.41	TRUE	G1	0.14	0.12	0.12	0.11	0.11	0.1	0.1	0.1	0.1	FALSE	18.8	16	FALSE	FALSE	FALSE	0.98	0.96	0.99	0.97	d111
Tb927.8.3270	hypothetical protein	1.41	TRUE	G1	0.14	0.12	0.12	0.11	0.11	0.11	0.1	0.1	0.1	FALSE	17.9	4	FALSE	FALSE	FALSE	0.83	0.74	0.98	0.85	d111
Tb927.3.760	hypothetical protein, conserved	1.41	TRUE	G1	0.14	0.12	0.12	0.11	0.12	0.1	0.1	0.1	0.1	FALSE	4.2	2	FALSE	FALSE	FALSE			0.91		d011
Tb927.11.4520	hypothetical protein, conserved	1.4	FALSE	G1	0.14	0.13	0.11	0.11	0.12	0.1	0.1	0.11	0.1	FALSE	1.8	3	FALSE	FALSE	FALSE			0.24		d011
Tb927.9.2070	hypothetical protein, conserved	1.4	TRUE	G1	0.12	0.14	0.11	0.12	0.11	0.1	0.1	0.1	0.1	FALSE	7.9	4	FALSE	FALSE	FALSE	0.95	0.91	0.96	0.94	d111
Tb927.7.7170	CYC2-like cyclin, putative (CYC4)	1.4	TRUE	G1	0.13	0.13	0.12	0.1	0.12	0.1	0.1	0.1	0.09	FALSE	3	2	TRUE	TRUE	TRUE	0.55	0.62	0.71	0.63	d111
Tb927.7.5950;Tb927.7.5990;Tb927.7.5970	protein associated with differentiation 3, putative (PAD3);protein associated with differentiation 7, putative (PAD7);protein associated with differentiation 5, putative (PAD5)	1.4	TRUE	G1	0.14	0.13	0.12	0.11	0.11	0.11	0.11	0.1	0.1	FALSE	12.7	2;1;1	FALSE	FALSE	FALSE	0.17	0.95	0.17	0.43	d111
Tb927.3.4000	clathrin coat assembly protein ap19, putative	1.4	TRUE	G1	0.14	0.11	0.12	0.11	0.11	0.1	0.1	0.11	0.1	FALSE	10.1	2	FALSE	FALSE	FALSE	0.79	0.77	0.97	0.84	d111
Tb927.11.5860	protein kinase, putative	1.4	TRUE	G1	0.13	0.11	0.12	0.11	0.11	0.1	0.1	0.11	0.09	FALSE	11.1	4	FALSE	FALSE	FALSE	0.84	0.61	0.77	0.74	d111
Tb927.9.11960	hypothetical protein, conserved	1.4	FALSE	G1	0.14	0.12	0.11	0.12	0.11	0.1	0.1	0.1	0.11	FALSE	5.1	2	FALSE	FALSE	FALSE	-0.78	-0.52	0.66	-0.21	d111	DIFF
Tb927.8.3530	glycerol-3-phosphate dehydrogenase [NAD+], glycosomal	1.4	TRUE	G1	0.14	0.12	0.12	0.11	0.11	0.11	0.1	0.1	0.1	FALSE	52.8	19	FALSE	FALSE	FALSE	0.99	0.99	1	0.99	d111	ALL
Tb927.8.6530	SET domain containing protein, putative	1.4	TRUE	G1	0.13	0.12	0.12	0.11	0.12	0.11	0.1	0.1	0.1	FALSE	16.9	5	FALSE	FALSE	FALSE	0.72	0.55	0.9	0.72	d111
Tb927.2.4930	esterase, putative	1.39	TRUE	G1	0.13	0.12	0.12	0.11	0.11	0.1	0.1	0.11	0.1	FALSE	25.3	7	FALSE	FALSE	FALSE	0.82	0.79	0.92	0.84	d111
Tb927.9.1610	CDP-diacylglycerol--inositol 3-phosphatidyltransferase, putative	1.39	FALSE	G1	0.14	0.13	0.12	0.11	0.11	0.11	0.11	0.11	0.1	FALSE	5.1	1	TRUE	FALSE	FALSE	0.05	0.68	-0.28	0.15	d111
Tb927.3.4500;Tb11.v5.0629	Fumarate hydratase class I, cytosolic (FHc);fumarate hydratase, putative	1.39	TRUE	G1	0.14	0.12	0.11	0.11	0.1	0.1	0.1	0.1	0.1	FALSE	64.8	30;24	FALSE	FALSE	FALSE	0.97	0.97	0.98	0.97	d111	DIFF	Early G1
Tb927.8.840	hypothetical protein, conserved	1.39	TRUE	G1	0.14	0.11	0.12	0.11	0.11	0.1	0.1	0.1	0.1	FALSE	6.6	6	FALSE	FALSE	FALSE	0.72	0.88	0.92	0.84	d111
Tb927.8.2060	Concanavalin A-like lectin/glucanases superfamily/Beige/BEACH domain containing protein, putative	1.39	FALSE	G1	0.14	0.11	0.12	0.1	0.11	0.1	0.1	0.12	0.11	FALSE	1.8	5	FALSE	FALSE	FALSE	0.54	0.58	0.51	0.54	d111
Tb927.1.1390	hypothetical protein, conserved	1.39	TRUE	G1	0.14	0.11	0.12	0.1	0.12	0.1	0.1	0.11	0.1	FALSE	13.5	3	TRUE	FALSE	FALSE	0.82	0.56	0.85	0.74	d111
Tb927.3.2820	TFIIF-stimulated CTD phosphatase, putative	1.38	TRUE	G1	0.13	0.11	0.12	0.11	0.12	0.1	0.09	0.11	0.1	FALSE	17.6	7	FALSE	FALSE	FALSE	0.68	0.64	0.92	0.75	d111
Tb11.v5.0553	ubiquitin hydrolase, putative	1.38	TRUE	G1	0.14	0.11	0.11	0.11	0.11	0.11	0.1	0.11	0.11	FALSE	33	5	FALSE	FALSE	FALSE	0.7	0.61	0.82	0.71	d111
Tb927.7.1190	regulator of chromosome condensation, putative	1.38	TRUE	G1	0.13	0.11	0.12	0.11	0.12	0.11	0.1	0.11	0.1	FALSE	4.4	4	FALSE	FALSE	FALSE	0.77	0.62	0.94	0.78	d111
Tb927.6.2540	DREV methyltransferase, putative	1.38	TRUE	G1	0.14	0.11	0.11	0.1	0.11	0.1	0.1	0.11	0.1	FALSE	10.3	3	FALSE	FALSE	FALSE	0.73	0.75	0.6	0.69	d111
Tb927.10.11810	hypothetical protein, conserved	1.38	FALSE	G1	0.13	0.12	0.12	0.11	0.12	0.1	0.1	0.1	0.1	FALSE	9.1	4	FALSE	FALSE	FALSE	0.69	0.64	0.7	0.67	d111
Tb927.7.4390	threonine synthase, putative	1.38	TRUE	G1	0.14	0.13	0.11	0.11	0.1	0.1	0.1	0.1	0.1	FALSE	51.9	29	FALSE	FALSE	FALSE	0.99	0.98	0.99	0.99	d111		Early G1
Tb927.7.7500	thymine-7-hydroxylase, putative (TLP7)	1.38	TRUE	G1	0.14	0.12	0.12	0.11	0.11	0.1	0.1	0.1	0.1	FALSE	20	4	FALSE	FALSE	FALSE	0.95	0.97	0.97	0.96	d111
Tb927.10.2010	hexokinase (HK1)	1.38	TRUE	G1	0.14	0.12	0.12	0.11	0.11	0.1	0.11	0.1	0.11	FALSE	62.8	1	TRUE	FALSE	FALSE	0.94	0.94	0.95	0.95	d111	ALL
Tb927.8.2140	hypothetical protein, conserved	1.38	TRUE	G1	0.13	0.12	0.12	0.1	0.12	0.1	0.1	0.11	0.1	FALSE	6.5	1	FALSE	FALSE	FALSE	0.51	0.17	0.72	0.47	d111
Tb927.11.9870	hypothetical protein, conserved	1.38	TRUE	G1	0.14	0.11	0.12	0.11	0.11	0.11	0.1	0.1	0.11	FALSE	9.2	3	FALSE	FALSE	FALSE	-0.38	-0.19	0.86	0.1	d111
Tb927.11.13490	hypothetical protein, conserved	1.38	FALSE	G1	0.13	0.11	0.12	0.11	0.11	0.11	0.1	0.11	0.1	FALSE	11.6	3	FALSE	FALSE	FALSE	-0.13	0.3	-0.56	-0.13	d111
Tb927.7.4440	NAD dependent epimerase/dehydratase family, putative	1.37	TRUE	G1	0.13	0.12	0.12	0.11	0.12	0.11	0.1	0.1	0.1	FALSE	14.4	3	FALSE	FALSE	FALSE	0.84	0.78	0.95	0.86	d111
Tb927.8.1780	protein kinase, putative	1.37	TRUE	G1	0.13	0.12	0.12	0.11	0.11	0.1	0.1	0.1	0.1	FALSE	2.6	2	FALSE	FALSE	FALSE	0.89	0.89	0.97	0.92	d111	PCF
Tb927.4.4760	Cullin family/Cullin protein neddylation domain containing protein, putative	1.37	TRUE	G1	0.12	0.14	0.11	0.11	0.11	0.1	0.11	0.1	0.11	FALSE	8.2	7	FALSE	FALSE	FALSE	0.25	-0.12	0.76	0.3	d111
Tb927.8.4920	hypothetical protein, conserved	1.37	FALSE	G1	0.13	0.11	0.12	0.1	0.12	0.1	0.1	0.1	0.1	FALSE	15.4	7	FALSE	FALSE	FALSE	0.55	0.44	0.64	0.54	d111
Tb927.11.3540	hypothetical protein, conserved	1.37	TRUE	G1	0.14	0.11	0.12	0.1	0.11	0.11	0.1	0.1	0.1	FALSE	8.8	3	FALSE	FALSE	FALSE	0.72	0.93	0.81	0.82	d111	DIFF
Tb927.7.1380	hypothetical protein, conserved	1.37	FALSE	G1	0.13	0.12	0.12	0.11	0.11	0.1	0.1	0.1	0.1	FALSE	18.5	2	FALSE	FALSE	FALSE	0.25	0.48	0.3	0.35	d111
Tb927.4.4880	RING-variant domain containing protein, putative	1.37	TRUE	G1	0.13	0.11	0.11	0.11	0.12	0.1	0.1	0.11	0.11	FALSE	2	2	FALSE	FALSE	FALSE	0.84	0.88	0.82	0.84	d111
Tb927.6.4180	FUN14 family, putative (POMP32)	1.37	TRUE	G1	0.13	0.12	0.12	0.11	0.11	0.11	0.1	0.1	0.1	FALSE	28.9	4	FALSE	FALSE	FALSE	0.75	0.74	0.97	0.82	d111
Tb927.8.7160;Tb927.8.7150;Tb927.8.7140	UDP-Gal or UDP-GlcNAc-dependent glycosyltransferase (pseudogene), putative;UDP-Gal or UDP-GlcNAc-dependent glycosyltransferase, putative;UDP-Gal or UDP-GlcNAc-dependent glycosyltransferase, putative	1.37	FALSE	G1	0.14	0.11	0.11	0.1	0.11	0.11	0.1	0.12	0.11	FALSE	4.7	1;1;1	FALSE	FALSE	FALSE	0.31	0.69	0.59	0.53	d111	DIFF
Tb927.7.6790	hypothetical protein, conserved	1.37	TRUE	G1	0.14	0.12	0.11	0.11	0.11	0.1	0.11	0.1	0.1	FALSE	21	11	FALSE	FALSE	FALSE	0.84	0.84	0.96	0.88	d111
Tb927.5.1620	hypothetical protein, conserved	1.37	TRUE	G1	0.13	0.12	0.12	0.1	0.11	0.1	0.1	0.1	0.1	FALSE	9.1	2	FALSE	FALSE	FALSE	0.32	0.29	0.88	0.5	d111
Tb927.11.15110	Vitamin B6 photo-protection and homoeostasis, putative	1.36	FALSE	G1	0.13	0.1	0.1	0.1	0.12	0.11	0.11	0.11	0.12	FALSE	1.9	1	FALSE	FALSE	FALSE					d01
Tb927.11.3320	ras-like small GTPase, putative (TbGTR)	1.36	TRUE	G1	0.14	0.11	0.12	0.11	0.11	0.1	0.1	0.1	0.1	FALSE	12.5	6	FALSE	FALSE	FALSE	0.71	0.69	0.98	0.79	d111
Tb927.7.4880	hypothetical protein, conserved	1.36	TRUE	G1	0.13	0.12	0.12	0.11	0.12	0.11	0.1	0.1	0.1	FALSE	9.3	1	FALSE	FALSE	FALSE			0.88		d011
Tb927.10.8640	Galactose oxidase, central domain containing protein, putative	1.36	FALSE	G1	0.13	0.12	0.12	0.11	0.12	0.11	0.1	0.1	0.11	FALSE	27.3	7	FALSE	FALSE	FALSE	0.55	0.65	0.37	0.52	d111	DIFF
Tb927.11.15240	Ras-related protein RAB2B, putative (RAB2B)	1.36	TRUE	G1	0.14	0.11	0.11	0.11	0.11	0.11	0.1	0.1	0.1	FALSE	61.3	12	FALSE	FALSE	FALSE	0.84	0.86	0.95	0.88	d111	ALL
Tb927.3.1970	DNA / pantothenate metabolism flavoprotein, putative	1.36	TRUE	G1	0.13	0.12	0.12	0.11	0.12	0.11	0.1	0.1	0.1	FALSE	20.2	5	FALSE	FALSE	FALSE	0.8	0.73	0.93	0.82	d111
Tb927.11.2860	hypothetical protein, conserved	1.36	TRUE	G1	0.13	0.12	0.11	0.11	0.11	0.11	0.1	0.11	0.1	FALSE	13.8	8	FALSE	FALSE	FALSE	0.93	0.89	0.99	0.93	d111
Tb927.1.1130;Tb11.v5.0384	glycerol-3-phosphate dehydrogenase (FAD-dependent), putative;glycerol-3-phosphate dehydrogenase (FAD-dependent),putative	1.36	TRUE	G1	0.13	0.11	0.12	0.11	0.12	0.1	0.1	0.11	0.1	FALSE	26.1	10;10	FALSE	FALSE	FALSE	0.81	0.67	0.95	0.81	d111
Tb927.9.1720	peroxisomal membrane protein 4, putative	1.35	TRUE	G1	0.13	0.12	0.12	0.11	0.11	0.11	0.1	0.1	0.1	FALSE	13.5	3	FALSE	FALSE	FALSE	0.48	0.76	0.48	0.57	d111
Tb927.11.14020	RNA-binding protein (NRBD2)	1.35	FALSE	G1	0.13	0.1	0.11	0.12	0.12	0.11	0.1	0.11	0.1	FALSE	58.4	3	FALSE	FALSE	FALSE	-0.07	0.39	0.29	0.2	d111
Tb927.3.4100;Tb927.3.4080;Tb927.3.4090;Tb927.3.4070;Tb927.3.4110	Nodulin-like, putative;Nodulin-like, putative;Nodulin-like, putative;Nodulin-like, putative;Nodulin-like, putative	1.35	TRUE	G1	0.14	0.11	0.11	0.11	0.11	0.11	0.1	0.11	0.11	FALSE	18.8	9;8;8;8;4	FALSE	FALSE	FALSE	0.22	0.83	0.05	0.37	d111	ALL
Tb927.2.1820	protein kinase, putative	1.35	TRUE	G1	0.14	0.12	0.12	0.11	0.11	0.1	0.1	0.11	0.1	FALSE	22.1	8	FALSE	FALSE	FALSE	0.55	0.57	0.95	0.69	d111
Tb927.11.9770	hypothetical protein, conserved	1.34	TRUE	G1	0.13	0.12	0.1	0.1	0.1	0.11	0.11	0.13	0.11	FALSE	8.1	1	FALSE	FALSE	FALSE	0.27	0.84	0.58	0.56	d111
Tb927.7.1800	hypothetical protein, conserved	1.34	FALSE	G1	0.13	0.1	0.11	0.12	0.11	0.11	0.11	0.12	0.11	FALSE	5.9	2	FALSE	FALSE	FALSE	-0.23	0.38	-0.65	-0.16	d111
Tb927.10.2680	pyridine nucleotide-disulphide oxidoreductase, putative	1.34	TRUE	G1	0.14	0.11	0.12	0.11	0.12	0.11	0.1	0.11	0.1	FALSE	9.4	5	FALSE	FALSE	FALSE	0.54	0.51	0.94	0.66	d111
Tb927.11.3010	hypothetical protein, conserved	1.34	FALSE	G1	0.13	0.11	0.12	0.1	0.11	0.1	0.1	0.13	0.1	FALSE	1.9	1	FALSE	FALSE	FALSE		0.45			d101
Tb927.7.5570;Tb927.7.5580	cell cycle associated protein MOB1-A (MOB1A);cell cycle associated protein MOB1-B (MOB1B)	1.34	FALSE	G1	0.14	0.13	0.11	0.11	0.11	0.11	0.1	0.11	0.1	FALSE	8.7	2;2	TRUE	FALSE	TRUE	-0.03	0.67	-0.35	0.1	d111
Tb927.11.5520	triosephosphate isomerase (TIM)	1.34	TRUE	G1	0.14	0.12	0.12	0.11	0.11	0.1	0.1	0.1	0.1	FALSE	60	13	TRUE	FALSE	FALSE	0.95	0.94	1	0.96	d111
Tb927.9.13540	hypothetical protein, conserved	1.33	TRUE	G1	0.13	0.12	0.11	0.11	0.12	0.11	0.1	0.1	0.1	FALSE	7	2	FALSE	FALSE	FALSE	0.66	0.67	0.89	0.74	d111	DIFF
Tb927.10.14300	MEKK-related kinase 1, putative (MRK1)	1.33	FALSE	G1	0.12	0.11	0.11	0.11	0.11	0.11	0.09	0.11	0.11	FALSE	3.6	4	FALSE	FALSE	FALSE	0.45	0.23	0.24	0.31	d111
Tb927.3.2280	vacuolar sorting protein 33 , putative	1.33	TRUE	G1	0.13	0.11	0.12	0.11	0.12	0.11	0.1	0.1	0.1	FALSE	16.9	7	FALSE	FALSE	FALSE	0.32	0.27	0.94	0.51	d111
Tb927.10.16020	pre-RNA processing PIH1/Nop17, putative	1.33	FALSE	G1	0.13	0.12	0.12	0.11	0.11	0.11	0.1	0.1	0.1	FALSE	6.1	2	FALSE	FALSE	FALSE	0.65	0.66	0.7	0.67	d111
Tb927.6.3690	pre-mRNA cleavage complex II Clp1-like, conserved	1.33	TRUE	G1	0.13	0.11	0.11	0.11	0.12	0.11	0.1	0.11	0.1	FALSE	30.3	11	FALSE	FALSE	FALSE	0.55	0.5	0.9	0.65	d111
Tb11.1810b;Tb11.1810;Tb11.v5.0839	retrotransposon hot spot protein (RHS, pseudogene), putative;retrotransposon hot spot (RHS) protein, (pseudogene), putative;retrotransposon hot spot (RHS) protein, putative	1.33	TRUE	G1	0.13	0.11	0.12	0.11	0.12	0.11	0.1	0.11	0.1	FALSE	40.2	2;2;1	FALSE	FALSE	FALSE	0.66	0.56	0.84	0.69	d111
Tb927.8.6600	Glutathione S-transferase, C-terminal domain containing protein, putative	1.33	TRUE	G1	0.14	0.11	0.12	0.11	0.12	0.1	0.1	0.11	0.1	FALSE	7.9	1	FALSE	FALSE	FALSE	0.46	0.77	0.73	0.66	d111
Tb927.11.14900	coatomer subunit epsilon (COPE)	1.32	TRUE	G1	0.13	0.12	0.12	0.11	0.11	0.1	0.1	0.1	0.1	FALSE	34.3	8	FALSE	FALSE	FALSE	0.85	0.6	0.83	0.76	d111
Tb927.8.1420	acyl-CoA dehydrogenase, mitochondrial precursor, putative	1.32	TRUE	G1	0.13	0.11	0.12	0.11	0.11	0.11	0.1	0.11	0.1	FALSE	23.3	9	FALSE	FALSE	FALSE	0.58	0.61	0.95	0.72	d111	DIFF
Tb11.v5.1013;Tb927.10.11640	Protein prenyltransferase alpha subunit repeat, putative;Protein prenyltransferase alpha subunit repeat, putative	1.32	TRUE	G1	0.13	0.12	0.12	0.11	0.11	0.1	0.1	0.11	0.1	FALSE	18.7	9;6	FALSE	FALSE	FALSE	0.82	0.82	0.87	0.84	d111
Tb927.3.3270	ATP-dependent 6-phosphofructokinase, glycosomal (PFK)	1.32	TRUE	G1	0.13	0.11	0.11	0.11	0.11	0.11	0.1	0.1	0.1	FALSE	53.6	29	TRUE	FALSE	FALSE	0.95	0.95	0.99	0.96	d111	ALL
Tb927.3.2340;Tb11.v5.0818	glycosome import protein, putative (PEX2);glycosome import protein, putative (PEX2)	1.32	TRUE	G1	0.13	0.12	0.11	0.11	0.11	0.11	0.1	0.11	0.11	FALSE	24.1	5;5	TRUE	FALSE	FALSE	0.61	0.72	0.77	0.7	d111
Tb927.11.4660	Kinesin-13 2 (KIN13-2)	1.32	TRUE	G1	0.13	0.12	0.11	0.12	0.11	0.11	0.1	0.11	0.1	FALSE	7	4	FALSE	FALSE	FALSE	0.6	0.48	0.86	0.64	d111
Tb927.8.2380	ABC transporter, putative	1.32	TRUE	G1	0.14	0.12	0.11	0.11	0.11	0.1	0.1	0.11	0.11	FALSE	5.2	5	FALSE	FALSE	FALSE	0.93	0.95	0.97	0.95	d111
Tb927.4.4400	hypothetical protein, conserved	1.32	TRUE	G1	0.13	0.12	0.12	0.1	0.12	0.1	0.1	0.1	0.1	FALSE	2.4	3	FALSE	FALSE	FALSE	0.8	0.44	0.75	0.67	d111
Tb927.6.3920	hypothetical protein, conserved	1.31	TRUE	G1	0.13	0.11	0.12	0.11	0.12	0.11	0.1	0.11	0.1	FALSE	6.3	1	FALSE	FALSE	FALSE	0.6	0.47	0.91	0.66	d111
Tb927.11.3140	dual-specificity protein kinase, putative	1.31	TRUE	G1	0.13	0.11	0.11	0.1	0.11	0.11	0.11	0.11	0.11	FALSE	14.7	4	FALSE	FALSE	FALSE	-0.2	0.22	0.86	0.29	d111
Tb927.9.10470	hypothetical protein, conserved	1.31	TRUE	G1	0.13	0.12	0.12	0.11	0.11	0.11	0.1	0.1	0.1	FALSE	20.7	8	FALSE	FALSE	FALSE	0.71	0.64	0.98	0.78	d111	DIFF
Tb927.7.680	chaperone protein DNAj, putative	1.31	FALSE	G1	0.13	0.11	0.12	0.11	0.1	0.1	0.1	0.12	0.11	FALSE	18.1	6	FALSE	FALSE	FALSE	-0.42	0.39	-0.85	-0.29	d111
Tb927.8.560	hypothetical protein, conserved	1.31	TRUE	G1	0.13	0.11	0.11	0.11	0.11	0.11	0.1	0.11	0.1	FALSE	15.8	8	FALSE	FALSE	FALSE	0.68	0.72	0.82	0.74	d111
Tb927.10.7090	Alternative oxidase, mitochondrial (AOX)	1.31	TRUE	G1	0.13	0.12	0.12	0.11	0.11	0.1	0.11	0.1	0.1	FALSE	17.6	7	TRUE	FALSE	FALSE	0.95	0.95	0.98	0.96	d111
Tb927.7.2980;Tb927.7.3020	Nitroreductase family, putative;Nitroreductase family, putative	1.31	TRUE	G1	0.14	0.12	0.11	0.11	0.1	0.11	0.1	0.1	0.11	FALSE	71.1	12;10	FALSE	FALSE	FALSE	0.98	0.96	0.97	0.97	d111
Tb927.10.5780	amino acid tansporter, putative	1.31	TRUE	G1	0.13	0.11	0.12	0.11	0.12	0.11	0.1	0.11	0.1	FALSE	3.8	2	FALSE	FALSE	FALSE	0.93	0.81	0.95	0.9	d111	DIFF
Tb927.3.3120	hypothetical protein, conserved	1.31	TRUE	G1	0.13	0.11	0.11	0.11	0.12	0.11	0.1	0.11	0.1	FALSE	13.6	5	FALSE	FALSE	FALSE	0.69	0.49	0.75	0.65	d111
Tb927.10.1800;Tb11.v5.0832	methyltransferase domain containing protein, putative;methyltransferase domain containing protein, putative	1.31	TRUE	G1	0.13	0.11	0.12	0.11	0.11	0.11	0.1	0.11	0.1	FALSE	24.6	5;5	FALSE	FALSE	FALSE	0.6	0.44	0.97	0.67	d111	PCF
Tb927.10.9800	60S ribosomal protein L22	1.31	TRUE	G1	0.13	0.11	0.12	0.12	0.11	0.11	0.1	0.11	0.1	FALSE	23.8	1	FALSE	FALSE	FALSE	0.63	0.51	0.88	0.67	d111	ALL
Tb927.8.800	Domain of unknown function (DUF3437), putative	1.3	FALSE	G1	0.13	0.12	0.12	0.11	0.11	0.1	0.1	0.11	0.11	FALSE	6.6	11	FALSE	FALSE	FALSE	0.37	0.68	0.58	0.54	d111
Tb927.4.4040	hypothetical protein, conserved	1.3	FALSE	G1	0.13	0.11	0.11	0.11	0.1	0.11	0.11	0.11	0.11	FALSE	18.5	5	FALSE	FALSE	FALSE	0.2	0.61	0.03	0.28	d111
Tb927.3.2870	multicopper oxidase, putative	1.3	TRUE	G1	0.13	0.12	0.12	0.11	0.12	0.1	0.1	0.1	0.11	FALSE	8.1	5	FALSE	FALSE	FALSE	0.78	0.85	0.55	0.73	d111
Tb927.7.5200	hypothetical protein, conserved	1.3	FALSE	G1	0.13	0.12	0.11	0.11	0.11	0.11	0.11	0.1	0.1	FALSE	5.5	2	FALSE	FALSE	FALSE					d010
Tb927.11.7960	kinetoplast poly(A) polymerase 1	1.3	FALSE	G1	0.13	0.11	0.11	0.11	0.11	0.11	0.1	0.11	0.1	FALSE	5.3	3	FALSE	FALSE	FALSE	-0.06	0.68	-0.13	0.16	d111
Tb927.11.8910	NADH dehydrogenase subunit NB6M, putative	1.3	FALSE	G1	0.13	0.11	0.12	0.12	0.11	0.11	0.1	0.11	0.11	FALSE	9.8	2	FALSE	FALSE	FALSE	0.61	0.52	0.7	0.61	d111
Tb927.11.11750;Tb927.11.11740	membrane-bound acid phosphatase, putative;membrane-bound acid phosphatase, putative	1.3	TRUE	G1	0.13	0.11	0.11	0.1	0.1	0.1	0.11	0.11	0.12	FALSE	5.7	2;2	FALSE	FALSE	FALSE	0.77	0.89	0.85	0.84	d111		Early G1
Tb927.10.6710	hypothetical protein, conserved	1.3	TRUE	G1	0.13	0.11	0.12	0.11	0.12	0.11	0.1	0.11	0.1	FALSE	5.6	2	FALSE	FALSE	FALSE	0.52	0.88	0.7	0.7	d111	DIFF
Tb927.10.15410	glycosomal malate dehydrogenase (gMDH)	1.3	FALSE	G1	0.13	0.12	0.12	0.11	0.11	0.1	0.1	0.1	0.1	FALSE	34.7	11	FALSE	FALSE	FALSE	0.97	0.99	0.96	0.97	d111
Tb927.11.12500	hypothetical protein, conserved	1.3	FALSE	G1	0.13	0.12	0.12	0.11	0.11	0.1	0.1	0.1	0.1	FALSE	17.7	5	FALSE	FALSE	FALSE	0.83	0.81	0.78	0.81	d111
Tb927.11.7180	MORN repeat, putative	1.3	FALSE	G1	0.13	0.12	0.11	0.11	0.11	0.11	0.1	0.11	0.1	FALSE	11.9	5	FALSE	FALSE	FALSE	0.61	0.77	0.86	0.75	d111
Tb927.11.11520	glycosomal membrane protein (PEX11)	1.3	FALSE	G1	0.13	0.11	0.12	0.11	0.11	0.11	0.1	0.1	0.1	FALSE	34.4	9	FALSE	FALSE	FALSE	0.86	0.81	0.98	0.88	d111
Tb927.9.7980	hypothetical protein, conserved	1.3	FALSE	G1	0.12	0.13	0.12	0.1	0.1	0.11	0.11	0.1	0.11	FALSE	32.4	2	FALSE	FALSE	FALSE					d100
Tb927.7.1790	Adenine phosphoribosyltransferase, putative	1.3	FALSE	G1	0.13	0.12	0.12	0.11	0.11	0.1	0.1	0.1	0.11	FALSE	35.7	6	FALSE	FALSE	FALSE	0.94	0.94	1	0.96	d111	PCF
Tb927.4.4950;Tb927.8.7470	hypothetical protein, conserved;hypothetical protein, conserved	1.3	FALSE	G1	0.13	0.11	0.11	0.11	0.11	0.11	0.11	0.11	0.1	FALSE	7.2	4;3	FALSE	FALSE	FALSE	0.67	0.85	0.88	0.8	d111
Tb927.5.2850	radial spoke protein RSP2, putative	1.3	FALSE	G1	0.13	0.11	0.11	0.11	0.11	0.11	0.1	0.11	0.1	FALSE	16.6	9	FALSE	FALSE	FALSE	0.74	0.47	0.68	0.63	d111
Tb927.10.3200	U2 splicing auxiliary factor, putative (U2AF35)	1.3	FALSE	G1	0.13	0.11	0.12	0.11	0.11	0.11	0.1	0.11	0.1	FALSE	31.6	6	FALSE	FALSE	FALSE	0.66	0.7	0.65	0.67	d111
Tb927.11.16160	ATP binding protein-like protein	1.3	FALSE	G1	0.13	0.12	0.12	0.11	0.12	0.11	0.1	0.1	0.1	FALSE	60.3	8	FALSE	FALSE	FALSE	0.72	0.6	0.92	0.75	d111
Tb927.8.4770	small GTP-binding protein Rab18 (TbRAB18)	1.3	FALSE	G1	0.13	0.1	0.11	0.11	0.11	0.11	0.1	0.11	0.1	FALSE	30.7	6	FALSE	FALSE	FALSE	0.56	0.61	0.83	0.67	d111
Tb927.7.1210	regulator of chromosome condensation, putative	1.29	FALSE	G1	0.13	0.11	0.12	0.11	0.12	0.11	0.1	0.11	0.1	FALSE	3.8	2	FALSE	FALSE	FALSE	0.78	0.84	0.91	0.84	d111
Tb927.9.11640	hypothetical protein, conserved	1.29	FALSE	G1	0.13	0.11	0.11	0.11	0.11	0.1	0.11	0.11	0.11	FALSE	11.4	3	FALSE	FALSE	FALSE	0.37	0.88	0.68	0.64	d111
Tb927.2.2160	paraflagellar rod component, putative (PFC11)	1.29	FALSE	G1	0.13	0.12	0.12	0.11	0.11	0.11	0.1	0.11	0.1	FALSE	34.3	12	FALSE	FALSE	FALSE	0.72	0.71	0.95	0.79	d111
Tb927.4.1360	aldose 1-epimerase, putative	1.29	FALSE	G1	0.13	0.12	0.12	0.11	0.11	0.11	0.1	0.1	0.1	FALSE	43	11	FALSE	FALSE	FALSE	0.97	0.96	0.99	0.97	d111
Tb927.11.13280	mitochondrial RNA binding protein 2 (GBP25)	1.29	FALSE	G1	0.13	0.12	0.11	0.11	0.11	0.11	0.1	0.11	0.1	FALSE	47.3	10	TRUE	FALSE	FALSE	0.73	0.67	0.95	0.78	d111
Tb927.11.7340	hypothetical protein, conserved	1.29	FALSE	G1	0.13	0.11	0.12	0.11	0.11	0.1	0.1	0.11	0.11	FALSE	8.6	4	FALSE	FALSE	FALSE	0.61	0.78	0.83	0.74	d111
Tb927.10.9360	L-2-hydroxyglutarate dehydrogenase, mitochondrial, putative	1.29	FALSE	G1	0.13	0.11	0.11	0.11	0.11	0.1	0.11	0.1	0.11	FALSE	13.8	5	FALSE	FALSE	FALSE	0.63	0.37	0.84	0.62	d111
Tb927.4.2210	hypothetical protein, conserved	1.29	FALSE	G1	0.13	0.1	0.11	0.11	0.11	0.11	0.11	0.1	0.12	FALSE	8.8	1	FALSE	FALSE	FALSE					d100
Tb927.10.2550	malate dehydrogenase-related	1.29	FALSE	G1	0.13	0.12	0.12	0.11	0.11	0.11	0.1	0.11	0.1	FALSE	21.3	5	FALSE	FALSE	FALSE	0.73	0.7	0.91	0.78	d111
Tb927.11.4270	hypothetical protein, conserved	1.29	FALSE	G1	0.13	0.11	0.11	0.11	0.11	0.1	0.11	0.11	0.11	FALSE	11.2	2	FALSE	FALSE	FALSE		0.82			d101
Tb927.11.10870	32 kDa ER-associated protein (ERAP32)	1.29	FALSE	G1	0.13	0.12	0.12	0.11	0.11	0.11	0.1	0.1	0.1	FALSE	30.6	6	FALSE	FALSE	FALSE	0.13	0.6	0.25	0.33	d111	BSF
Tb927.9.4200	fatty acyl CoA synthetase 2 (ACS2)	1.29	FALSE	G1	0.13	0.12	0.11	0.11	0.11	0.1	0.11	0.11	0.11	FALSE	34.7	15	FALSE	FALSE	FALSE	0.93	0.98	0.92	0.95	d111
Tb927.11.1690	Emopamil binding protein, putative	1.28	FALSE	G1	0.13	0.12	0.11	0.11	0.1	0.11	0.11	0.12	0.11	FALSE	13.7	1	FALSE	FALSE	FALSE	-0.17	0.2	-0.83	-0.26	d111	ALL
Tb927.10.4040	3-keto-dihydrosphingosine reductase	1.28	FALSE	G1	0.13	0.12	0.11	0.11	0.11	0.11	0.1	0.11	0.1	FALSE	26.7	9	FALSE	FALSE	FALSE	0.96	0.97	0.95	0.96	d111
Tb927.6.2440	Mo25-like, putative	1.28	FALSE	G1	0.13	0.12	0.11	0.11	0.11	0.11	0.1	0.11	0.1	FALSE	23.2	7	FALSE	FALSE	FALSE	0.72	0.49	0.67	0.63	d111
Tb927.7.4150	hypothetical protein, conserved	1.28	FALSE	G1	0.13	0.12	0.12	0.11	0.11	0.1	0.11	0.11	0.1	FALSE	4.3	5	FALSE	FALSE	FALSE	0.11	0.4	-0.46	0.02	d111
Tb927.7.5700	hypothetical protein, conserved	1.28	FALSE	G1	0.13	0.12	0.12	0.11	0.11	0.11	0.1	0.11	0.1	FALSE	35.6	11	FALSE	FALSE	FALSE	0.64	0.8	0.59	0.68	d111	ALL
Tb927.9.9420	hypothetical protein, conserved	1.28	FALSE	G1	0.13	0.11	0.11	0.11	0.12	0.11	0.1	0.11	0.1	FALSE	11.9	4	FALSE	FALSE	FALSE	0.24	0.11	0.85	0.4	d111
Tb927.11.5090;REV__Tb11.02.5130b;REV__Tb927.11.7220	aspartate aminotransferase, mitochondrial;error;error	1.28	FALSE	G1	0.13	0.12	0.11	0.11	0.11	0.11	0.1	0.1	0.1	FALSE	60	17;1;1	FALSE	FALSE	FALSE	0.96	0.98	0.98	0.97	d111
Tb927.3.1840	3-oxo-5-alpha-steroid 4-dehydrogenase, putative	1.28	FALSE	G1	0.13	0.11	0.11	0.11	0.11	0.11	0.1	0.11	0.11	FALSE	32.6	14	FALSE	FALSE	FALSE	0.85	0.82	0.98	0.88	d111
Tb927.5.2570	translation initiation factor, putative (EIF3B)	1.27	FALSE	G1	0.13	0.11	0.12	0.11	0.12	0.11	0.1	0.11	0.11	FALSE	56.9	30	FALSE	FALSE	FALSE	0.71	0.69	0.94	0.78	d111	ALL
Tb927.9.7650	ADP-ribosylation factor, putative	1.27	FALSE	G1	0.13	0.11	0.11	0.11	0.11	0.11	0.1	0.11	0.1	FALSE	22.8	3	FALSE	FALSE	FALSE	0.53	0.44	0.89	0.62	d111
Tb927.11.1260	copper-transporting ATPase-like protein, putative	1.27	FALSE	G1	0.13	0.11	0.11	0.11	0.12	0.11	0.1	0.11	0.11	FALSE	14.9	8	FALSE	FALSE	FALSE	0.62	0.79	0.68	0.7	d111
Tb927.10.13020	Vacuolar protein sorting-associated protein 16 homolog, putative	1.27	FALSE	G1	0.13	0.11	0.11	0.11	0.11	0.11	0.1	0.11	0.1	FALSE	10.4	8	FALSE	FALSE	FALSE	0.65	0.56	0.94	0.72	d111
Tb927.7.4250;Tb927.7.4240	hypothetical protein, conserved;hypothetical protein, conserved	1.27	FALSE	G1	0.13	0.11	0.11	0.11	0.11	0.11	0.1	0.11	0.11	FALSE	53.6	6;6	FALSE	FALSE	FALSE	-0.13	0	0.55	0.14	d111
Tb927.5.3780	hypothetical protein, conserved	1.27	FALSE	G1	0.13	0.12	0.12	0.11	0.11	0.1	0.1	0.11	0.1	FALSE	4.4	1	FALSE	FALSE	FALSE			0.06		d011
Tb927.3.5000	hypothetical protein, conserved	1.27	FALSE	G1	0.13	0.11	0.11	0.12	0.11	0.1	0.11	0.12	0.1	FALSE	5.3	2	FALSE	FALSE	FALSE	0.56	0.54	0.49	0.53	d111
Tb927.8.6060	2-amino-3-ketobutyrate coenzyme A ligase, putative	1.27	FALSE	G1	0.13	0.12	0.11	0.11	0.11	0.11	0.1	0.1	0.1	FALSE	62.9	24	FALSE	FALSE	FALSE	0.91	0.93	0.99	0.95	d111		Early G1
Tb927.7.6230	ADP-ribosylation factor, putative (ARF3)	1.27	FALSE	G1	0.13	0.12	0.12	0.11	0.11	0.11	0.1	0.11	0.1	FALSE	16.8	4	TRUE	FALSE	FALSE	0.24	0.75	0.13	0.37	d111		G2/M
Tb927.6.1250;Tb11.v5.0743	Mitochondrial Ribosomal Protein of Small Subunit 29 (MRPS29);Mitochondrial ribosomal death-associated protein 3, putative	1.27	FALSE	G1	0.13	0.11	0.11	0.11	0.11	0.11	0.1	0.11	0.1	FALSE	24.3	13;4	FALSE	FALSE	FALSE	0.61	0.6	0.96	0.72	d111
Tb927.7.5120	SpoU rRNA Methylase family, putative	1.26	FALSE	G1	0.12	0.11	0.12	0.1	0.12	0.1	0.11	0.1	0.1	FALSE	6.1	2	FALSE	FALSE	FALSE	0.52	0.74	0.59	0.62	d111	DIFF
Tb927.11.12280	hypothetical protein, conserved	1.26	FALSE	G1	0.13	0.12	0.11	0.11	0.11	0.1	0.1	0.1	0.11	FALSE	7.1	4	FALSE	FALSE	FALSE	0.87	0.87	0.97	0.9	d111
Tb927.6.4300;Tb927.6.4280	glyceraldehyde 3-phosphate dehydrogenase, glycosomal (GAPDH);glyceraldehyde 3-phosphate dehydrogenase, glycosomal (GAPDH)	1.26	FALSE	G1	0.13	0.12	0.11	0.11	0.11	0.11	0.11	0.1	0.11	FALSE	79.9	23;23	TRUE	FALSE	FALSE	0.89	0.88	0.99	0.92	d111	ALL	Early G1
Tb927.10.11220	procyclic form surface phosphoprotein (PSSA-2)	1.26	FALSE	G1	0.13	0.11	0.12	0.11	0.11	0.11	0.1	0.11	0.1	FALSE	21.9	7	FALSE	FALSE	FALSE	-0.07	0.39	-0.17	0.05	d111	DIFF
Tb927.11.3700	Uncharacterised ACR, YagE family COG1723, putative	1.26	FALSE	G1	0.13	0.11	0.12	0.11	0.11	0.1	0.1	0.1	0.11	FALSE	20.9	8	FALSE	FALSE	FALSE	0.91	0.85	0.97	0.91	d111
Tb927.11.300	hypothetical protein, conserved	1.26	FALSE	G1	0.13	0.11	0.12	0.11	0.11	0.11	0.11	0.1	0.11	FALSE	5.8	1	FALSE	FALSE	FALSE	0.44	0.59	0.48	0.5	d111	ALL
Tb927.11.16590	RNA-binding protein, putative (RBP37)	1.26	FALSE	G1	0.12	0.11	0.11	0.11	0.11	0.1	0.1	0.11	0.1	FALSE	7.4	3	FALSE	FALSE	FALSE	0.7	0.73	0.63	0.69	d111
Tb927.8.5960	hypothetical protein, conserved	1.26	FALSE	G1	0.13	0.11	0.12	0.11	0.11	0.1	0.1	0.12	0.1	FALSE	23	4	FALSE	FALSE	FALSE	0.37	0.29	0.61	0.42	d111
Tb927.1.2260	calpain-like protein fragment, putative	1.26	FALSE	G1	0.13	0.12	0.11	0.11	0.11	0.11	0.1	0.1	0.1	FALSE	41.9	3	FALSE	FALSE	FALSE	0.98	0.95	0.98	0.97	d111	ALL
Tb927.10.7920	hypothetical protein, conserved	1.26	FALSE	G1	0.13	0.11	0.12	0.11	0.12	0.1	0.1	0.11	0.1	FALSE	23.9	5	FALSE	FALSE	FALSE	0.43	0.25	0.71	0.46	d111
Tb927.4.5040	dihydrolipoamide dehydrogenase, putative	1.26	FALSE	G1	0.13	0.11	0.11	0.11	0.11	0.11	0.1	0.11	0.1	FALSE	8.1	5	FALSE	FALSE	FALSE	0.76	0.73	0.95	0.81	d111
Tb927.7.7470	procyclic-enriched flagellar receptor adenylate cyclase 3 (ACP3)	1.26	FALSE	G1	0.13	0.12	0.11	0.11	0.1	0.11	0.11	0.11	0.11	FALSE	17.2	12	FALSE	FALSE	FALSE	0.99	0.94	0.94	0.96	d111		S
Tb927.10.2000	actin-like protein, putative	1.26	FALSE	G1	0.13	0.12	0.12	0.11	0.12	0.1	0.1	0.1	0.11	FALSE	6.8	5	FALSE	FALSE	FALSE	0.7	0.57	0.94	0.73	d111
Tb927.11.6850	Optic atrophy 3 protein (OPA3), putative	1.25	FALSE	G1	0.13	0.12	0.12	0.11	0.11	0.11	0.11	0.11	0.1	FALSE	21.7	5	FALSE	FALSE	FALSE	0.82	0.8	0.95	0.86	d111	DIFF
Tb927.11.12920	hypothetical protein, conserved	1.25	FALSE	G1	0.13	0.13	0.12	0.11	0.11	0.1	0.1	0.1	0.1	FALSE	13.5	6	FALSE	FALSE	FALSE	0.9	0.86	0.74	0.83	d111
Tb927.10.10610	protein tyrosine phosphatase, putative	1.25	FALSE	G1	0.13	0.11	0.11	0.11	0.11	0.11	0.11	0.11	0.1	FALSE	20.5	5	FALSE	FALSE	TRUE	-0.62	0.75	-0.71	-0.2	d111	PCF
Tb927.11.16770	glucosamine-6-phosphate isomerase, putative	1.25	FALSE	G1	0.13	0.12	0.11	0.11	0.11	0.11	0.1	0.1	0.1	FALSE	32.5	8	FALSE	FALSE	FALSE	0.95	0.96	0.99	0.97	d111
Tb927.7.5560	glucosamine-fructose-6-phosphate aminotransferase, putative	1.25	FALSE	G1	0.13	0.11	0.11	0.11	0.11	0.11	0.1	0.11	0.1	FALSE	15	7	FALSE	FALSE	FALSE	0.78	0.65	0.8	0.74	d111
Tb927.3.4940	5-histidylcysteine sulfoxide synthase, putative	1.25	FALSE	G1	0.13	0.12	0.11	0.11	0.11	0.11	0.1	0.1	0.1	FALSE	18.8	10	FALSE	FALSE	FALSE	0.94	0.95	0.98	0.96	d111
Tb927.6.1730	hypothetical protein, conserved	1.25	FALSE	G1	0.13	0.11	0.11	0.11	0.11	0.11	0.11	0.11	0.1	FALSE	12.1	4	FALSE	FALSE	FALSE	0.52	0.5	0.66	0.56	d111
Tb927.11.7300;Tb11.v5.0253	major facilitator superfamily, putative;major facilitator superfamily, putative	1.25	FALSE	G1	0.13	0.12	0.12	0.11	0.11	0.1	0.11	0.11	0.11	FALSE	8.8	4;4	FALSE	FALSE	FALSE	-0.27	0.24	-0.87	-0.3	d111
Tb927.5.1530	Flavin-binding monooxygenase-like, putative	1.25	FALSE	G1	0.12	0.11	0.11	0.11	0.11	0.11	0.1	0.11	0.1	FALSE	10.4	4	FALSE	FALSE	FALSE	0.5	0.56	0.53	0.53	d111
Tb927.9.6880	cAMP-specific phosphodiesterase, putative	1.25	FALSE	G1	0.13	0.12	0.12	0.11	0.11	0.11	0.1	0.1	0.1	FALSE	22.3	11	FALSE	FALSE	FALSE	0.33	0.91	0.2	0.48	d111
Tb927.11.10040	hypothetical protein, conserved	1.25	FALSE	G1	0.13	0.11	0.12	0.11	0.11	0.11	0.11	0.11	0.11	FALSE	30.3	3	FALSE	FALSE	FALSE	-0.15	0.33	-0.7	-0.17	d111
Tb927.6.2920	hypothetical protein, conserved	1.25	FALSE	G1	0.13	0.11	0.11	0.11	0.11	0.11	0.11	0.11	0.11	FALSE	12	6	FALSE	FALSE	FALSE	0.18	-0.37	0.15	-0.02	d111	BSF
Tb927.3.4790;Tb927.3.4750	Aminopeptidase M1, putative;Aminopeptidase M1, putative	1.25	FALSE	G1	0.13	0.11	0.11	0.11	0.11	0.11	0.1	0.11	0.1	FALSE	40.1	28;28	FALSE	FALSE	FALSE	0.56	0.5	0.92	0.66	d111
Tb927.11.16690	chloride channel protein, putative	1.25	FALSE	G1	0.13	0.11	0.11	0.1	0.11	0.1	0.11	0.1	0.11	FALSE	1.6	2	FALSE	FALSE	FALSE			0.55		d011
Tb927.8.6870	hypothetical protein, conserved	1.25	FALSE	G1	0.13	0.11	0.12	0.11	0.11	0.11	0.1	0.11	0.1	FALSE	12.2	10	FALSE	FALSE	FALSE	0.75	-0.3	-0.52	-0.02	d111
Tb927.6.4020	hypothetical protein, conserved	1.25	FALSE	G1	0.13	0.12	0.11	0.11	0.11	0.11	0.1	0.11	0.11	FALSE	70.8	6	FALSE	FALSE	FALSE	0.39	0.83	0.37	0.53	d111
Tb927.8.590	carnitine O-palmitoyltransferase, putative	1.25	FALSE	G1	0.13	0.12	0.11	0.11	0.11	0.11	0.1	0.11	0.1	FALSE	16.5	10	FALSE	FALSE	FALSE	0.86	0.68	0.94	0.83	d111
Tb927.7.4470	hypothetical protein, conserved	1.25	FALSE	G1	0.13	0.11	0.12	0.11	0.11	0.11	0.11	0.11	0.11	FALSE	14.5	4	FALSE	FALSE	FALSE	0.19	0.31	-0.17	0.11	d111
Tb927.5.3160	protein kinase, putative	1.25	FALSE	G1	0.13	0.12	0.11	0.11	0.12	0.1	0.1	0.1	0.1	FALSE	3.3	4	FALSE	FALSE	FALSE	0.77	0.74	0.9	0.81	d111
Tb927.10.7630	transportin2- like protein	1.24	FALSE	G1	0.13	0.11	0.12	0.11	0.11	0.11	0.1	0.11	0.1	FALSE	12.9	10	FALSE	FALSE	FALSE	0.63	0.54	0.84	0.67	d111	BSF
Tb927.3.680	cytochrome P450, putative	1.24	FALSE	G1	0.13	0.12	0.11	0.11	0.11	0.1	0.1	0.11	0.1	FALSE	36.5	19	FALSE	FALSE	FALSE	0.96	0.95	0.98	0.97	d111
Tb927.1.1880	WD40 repeat-containing protein	1.24	FALSE	G1	0.13	0.11	0.11	0.1	0.12	0.1	0.11	0.11	0.11	FALSE	1.4	2	TRUE	FALSE	FALSE	0.84	0.89	0.9	0.87	d111
Tb927.5.2580	hypothetical protein, conserved	1.24	FALSE	G1	0.13	0.11	0.11	0.11	0.11	0.11	0.11	0.1	0.1	FALSE	7.8	2	FALSE	FALSE	FALSE	0.68	0.94	0.83	0.82	d111
Tb927.11.3450	hypothetical protein, conserved	1.24	FALSE	G1	0.13	0.11	0.12	0.11	0.11	0.11	0.1	0.1	0.1	FALSE	1.5	1	FALSE	FALSE	FALSE			0.49		d011
Tb927.9.7740	lipid-like atypical dual specificity phosphatase, putative	1.24	FALSE	G1	0.13	0.11	0.11	0.11	0.11	0.11	0.1	0.11	0.11	FALSE	5.6	2	FALSE	FALSE	FALSE	0.69	0.21	0.81	0.57	d111
Tb927.10.11510	hypothetical protein, conserved	1.24	FALSE	G1	0.13	0.11	0.11	0.11	0.11	0.11	0.1	0.11	0.1	FALSE	14.3	5	FALSE	FALSE	FALSE	0.68	0.43	0.89	0.66	d111
Tb927.11.18580;Tb11.1480;Tb11.1480b	variant surface glycoprotein (VSG), putative;variant surface glycoprotein (VSG), putative;variant surface glycoprotein (VSG), frameshifted	1.24	FALSE	G1	0.13	0.11	0.11	0.11	0.11	0.11	0.11	0.11	0.1	FALSE	12.6	4;4;3	FALSE	FALSE	FALSE		0.53			d101
Tb927.11.5580	hypothetical protein, conserved	1.24	FALSE	G1	0.13	0.11	0.11	0.11	0.11	0.1	0.11	0.11	0.11	FALSE	6.4	2	FALSE	FALSE	FALSE	0.14	0.22	0.87	0.41	d111
Tb927.2.4090	signal recognition particle receptor beta subunit, putative	1.24	FALSE	G1	0.13	0.12	0.11	0.11	0.11	0.11	0.11	0.11	0.11	FALSE	14.4	3	FALSE	FALSE	FALSE	0.74	0.78	0.95	0.82	d111
Tb927.6.1630	hypothetical protein, conserved	1.24	FALSE	G1	0.13	0.11	0.12	0.11	0.11	0.11	0.1	0.11	0.1	FALSE	2.9	1	FALSE	FALSE	FALSE	0.68	0.68	0.65	0.67	d111
Tb927.8.2200	terbinafine resistance locus protein (yip1), putative	1.23	FALSE	G1	0.13	0.12	0.11	0.11	0.11	0.11	0.11	0.11	0.1	FALSE	10.6	3	FALSE	FALSE	FALSE	0.05	0.85	-0.03	0.29	d111
Tb927.6.4950	mago nashi-like protein, putative	1.23	FALSE	G1	0.13	0.12	0.12	0.11	0.11	0.11	0.1	0.11	0.1	FALSE	36.1	7	FALSE	FALSE	FALSE	-0.33	0.65	-0.37	-0.02	d111
Tb927.1.1710	transmembrane protein, conserved	1.23	FALSE	G1	0.13	0.11	0.12	0.11	0.11	0.11	0.1	0.11	0.1	FALSE	9.4	16	TRUE	FALSE	TRUE	0.39	0.45	0.24	0.36	d111	ALL
Tb927.3.1080	Protein of unknown function (DUF1295), putative (POMP23)	1.23	FALSE	G1	0.13	0.12	0.12	0.11	0.11	0.11	0.11	0.11	0.11	FALSE	16.7	5	FALSE	FALSE	FALSE	0.64	0.65	0.67	0.65	d111	PCF
Tb927.7.840	hypothetical protein, conserved	1.23	FALSE	G1	0.13	0.12	0.12	0.11	0.11	0.11	0.11	0.1	0.1	FALSE	27.4	3	FALSE	FALSE	FALSE	0.19	0.46	0.4	0.35	d111
Tb927.11.3030	phosphoribosylpyrophosphate synthetase, putative (PRS)	1.23	FALSE	G1	0.13	0.11	0.11	0.11	0.11	0.11	0.1	0.11	0.11	FALSE	39.3	14	FALSE	FALSE	FALSE	0.65	0.57	0.93	0.72	d111
Tb927.6.3900	hypothetical protein, conserved	1.23	FALSE	G1	0.13	0.11	0.11	0.11	0.11	0.11	0.11	0.11	0.11	FALSE	4.9	4	FALSE	FALSE	FALSE	0.6	0.42	0.8	0.61	d111
Tb927.10.5950;Tb11.v5.0190	protein kinase, putative;protein kinase, putative	1.23	FALSE	G1	0.13	0.11	0.11	0.11	0.11	0.11	0.1	0.12	0.1	FALSE	38.1	1;1	FALSE	FALSE	FALSE					d100
Tb927.1.2190	Raptor N-terminal CASPase like domain containing protein, putative	1.23	FALSE	G1	0.13	0.12	0.11	0.11	0.11	0.11	0.1	0.11	0.11	FALSE	4.9	5	FALSE	FALSE	FALSE	0.47	0.62	0.31	0.47	d111	BSF
Tb927.10.4520	6-phosphofructo-2-kinase/fructose-2,6-bisphosphatas, putative	1.23	FALSE	G1	0.13	0.12	0.11	0.11	0.11	0.11	0.1	0.11	0.11	FALSE	14.2	8	FALSE	FALSE	FALSE	0.57	0.82	0.84	0.75	d111
Tb927.3.5530	Tb-292 membrane associated protein (Tb-292)	1.23	FALSE	G1	0.13	0.11	0.11	0.11	0.11	0.11	0.11	0.1	0.11	FALSE	14	29	FALSE	FALSE	FALSE	0.58	0.61	0.99	0.73	d111
Tb927.8.4610	Ras-related protein RabX1 (RABX1)	1.23	FALSE	G1	0.13	0.11	0.11	0.11	0.11	0.1	0.1	0.11	0.11	FALSE	50.5	9	FALSE	FALSE	FALSE	0.9	0.92	0.97	0.93	d111
Tb927.7.3280	translation initiation factor IF-2, putative	1.23	FALSE	G1	0.13	0.11	0.11	0.11	0.12	0.11	0.1	0.11	0.1	FALSE	22.1	12	TRUE	FALSE	FALSE	0.51	0.41	0.92	0.62	d111	DIFF
Tb11.v5.0326	retrotransposon hot spot (RHS) protein, putative	1.23	FALSE	G1	0.13	0.12	0.12	0.11	0.11	0.11	0.11	0.11	0.11	FALSE	41.7	4	FALSE	FALSE	FALSE	0.11	0.53	-0.37	0.09	d111
Tb927.11.5290	mitochondrial carrier protein (MCP9)	1.23	FALSE	G1	0.13	0.12	0.12	0.11	0.11	0.1	0.1	0.11	0.1	FALSE	39.4	14	FALSE	FALSE	FALSE	0.86	0.77	0.97	0.86	d111
Tb927.10.5620;Tb11.v5.0531	fructose-bisphosphate aldolase, glycosomal (ALD);fructose-bisphosphate aldolase, glycosomal, putative	1.23	FALSE	G1	0.13	0.12	0.12	0.11	0.11	0.11	0.1	0.1	0.1	FALSE	49.7	25;25	TRUE	FALSE	FALSE	0.93	0.93	0.96	0.94	d111	ALL	Early G1
Tb927.8.1470	Present in the outer mitochondrial membrane proteome 38 (POMP38)	1.23	FALSE	G1	0.13	0.11	0.12	0.1	0.12	0.1	0.1	0.11	0.11	FALSE	5.5	2	FALSE	FALSE	FALSE	0.56	0.58	0.68	0.61	d111
Tb927.1.4420	ABC transporter, putative	1.23	FALSE	G1	0.13	0.11	0.11	0.11	0.11	0.11	0.11	0.11	0.11	FALSE	17.6	14	FALSE	FALSE	FALSE	0.88	0.92	0.91	0.9	d111
Tb927.10.6690	protein tyrosine phosphatase, putative (TbPTP1)	1.23	FALSE	G1	0.12	0.11	0.11	0.11	0.11	0.1	0.1	0.11	0.1	FALSE	30.4	7	FALSE	FALSE	FALSE	0.48	0.48	0.91	0.62	d111
Tb927.10.1260	aspartyl-tRNA synthetase, putative	1.23	FALSE	G1	0.13	0.12	0.11	0.11	0.11	0.1	0.1	0.11	0.1	FALSE	19.6	9	FALSE	FALSE	FALSE	0.87	0.83	0.97	0.89	d111
Tb927.10.3390;Tb11.v5.0724	predicted TLD domain protein;hypothetical protein, conserved	1.23	FALSE	G1	0.13	0.11	0.11	0.11	0.11	0.11	0.11	0.1	0.11	FALSE	5.1	6;4	FALSE	FALSE	FALSE	0.13	0.34	0.81	0.42	d111
Tb927.3.5090	tryparedoxin 2, putative (TXN2)	1.23	FALSE	G1	0.13	0.12	0.11	0.11	0.11	0.1	0.11	0.11	0.11	FALSE	36.9	7	FALSE	FALSE	FALSE	0.07	0.81	0.38	0.42	d111
Tb927.11.11530	histone acetyltransferase, putative (HAT2)	1.22	FALSE	G1	0.13	0.12	0.12	0.11	0.12	0.11	0.1	0.11	0.11	FALSE	12.9	7	FALSE	FALSE	FALSE	0.71	0.62	0.7	0.67	d111
Tb927.11.10710	hypothetical protein, conserved	1.22	FALSE	G1	0.13	0.12	0.12	0.11	0.11	0.11	0.1	0.11	0.1	FALSE	4.1	4	FALSE	FALSE	FALSE	0.89	0.91	0.83	0.88	d111
Tb927.6.2200	DJ-1 family protein, putative	1.22	FALSE	G1	0.13	0.11	0.11	0.11	0.11	0.11	0.11	0.11	0.1	FALSE	57.4	9	FALSE	FALSE	FALSE	0.65	0.73	0.85	0.74	d111
Tb927.8.1540	hypothetical protein, conserved	1.22	FALSE	G1	0.13	0.11	0.11	0.1	0.11	0.11	0.11	0.11	0.11	FALSE	11.5	9	FALSE	FALSE	FALSE	0.71	0.64	0.96	0.77	d111	BSF
Tb927.7.290	leucine-rich repeat protein (LRRP), putative	1.22	FALSE	G1	0.13	0.12	0.11	0.11	0.11	0.11	0.1	0.11	0.11	FALSE	12.1	4	FALSE	FALSE	FALSE	0.85	0.72	0.9	0.82	d111
Tb927.10.3880	hypothetical protein, conserved	1.22	FALSE	G1	0.13	0.12	0.12	0.11	0.11	0.11	0.1	0.11	0.1	FALSE	9.6	5	FALSE	FALSE	FALSE	0.7	0.5	0.85	0.68	d111
Tb927.3.800	Vacuolar iron transporter 1, putative (VIT1)	1.22	FALSE	G1	0.13	0.11	0.11	0.1	0.11	0.1	0.1	0.11	0.11	FALSE	10	2	FALSE	FALSE	FALSE	0.1	0.49	0.53	0.37	d111	PCF
Tb927.11.6210	sterol 14-alpha-demethylase (CYP51)	1.22	FALSE	G1	0.12	0.11	0.11	0.11	0.11	0.11	0.11	0.11	0.1	FALSE	53.6	24	FALSE	FALSE	FALSE	0.86	0.83	0.97	0.89	d111
Tb927.4.4680	DNA replication complex GINS protein PSF3 (psf3)	1.21	FALSE	G1	0.13	0.12	0.12	0.11	0.11	0.11	0.11	0.11	0.11	FALSE	8.4	2	FALSE	FALSE	FALSE	-0.59	0.57	-0.73	-0.25	d111
Tb927.6.2190	hypothetical protein, conserved	1.21	FALSE	G1	0.13	0.11	0.11	0.11	0.11	0.11	0.1	0.11	0.1	FALSE	14.3	3	FALSE	FALSE	FALSE	0.45	0.67	0.74	0.62	d111	BSF
Tb927.11.10780	hypothetical protein, conserved	1.21	FALSE	G1	0.13	0.12	0.12	0.11	0.11	0.11	0.11	0.11	0.1	FALSE	38.7	9	FALSE	FALSE	FALSE	0.93	0.92	0.94	0.93	d111
Tb927.10.15970;Tb11.v5.0306	Triglyceride lipase, putative;Triglyceride lipase, putative	1.21	FALSE	G1	0.12	0.11	0.11	0.11	0.11	0.11	0.1	0.11	0.11	FALSE	8.5	4;3	FALSE	FALSE	FALSE	0.72	0.44	0.18	0.45	d111
Tb927.4.360	1,2-Dihydroxy-3-keto-5-methylthiopentene dioxygenase, putative	1.21	FALSE	G1	0.13	0.11	0.11	0.11	0.11	0.11	0.11	0.11	0.11	FALSE	21.8	7	FALSE	FALSE	FALSE	0.9	0.87	0.95	0.91	d111
Tb927.9.2320	methyltransferase domain containing protein, putative (POMP1)	1.21	FALSE	G1	0.13	0.11	0.11	0.11	0.11	0.11	0.1	0.11	0.11	FALSE	30.8	11	FALSE	FALSE	FALSE	0.82	0.86	0.8	0.83	d111
Tb927.5.450;Tb11.v5.0222	NADH-ubiquinone oxidoreductase, mitochondrial, putative (NUBM);NADH-ubiquinone oxidoreductase, mitochondrial, putative	1.21	FALSE	G1	0.13	0.11	0.11	0.11	0.11	0.11	0.1	0.11	0.11	FALSE	16.5	8;8	FALSE	FALSE	FALSE	0.81	0.75	0.94	0.83	d111
Tb927.1.1000	developmentally regulated phosphoprotein	1.21	FALSE	G1	0.13	0.12	0.11	0.11	0.11	0.11	0.1	0.11	0.1	FALSE	20.2	9	FALSE	FALSE	FALSE	0.69	0.65	0.97	0.77	d111
Tb927.5.2820	protein kinase, putative	1.21	FALSE	G1	0.13	0.12	0.11	0.11	0.11	0.11	0.11	0.11	0.1	FALSE	13.4	10	FALSE	FALSE	FALSE	0.92	0.93	0.93	0.93	d111	DIFF
Tb927.7.2530	N-acetyltransferase, putative	1.21	FALSE	G1	0.13	0.11	0.12	0.11	0.11	0.1	0.1	0.11	0.11	FALSE	13.3	4	FALSE	FALSE	FALSE	0.49	0.71	0.64	0.62	d111
Tb927.10.6820	hypothetical protein, conserved	1.21	FALSE	G1	0.13	0.11	0.12	0.11	0.11	0.11	0.1	0.11	0.11	FALSE	12.1	4	FALSE	FALSE	FALSE	0.71	0.83	0.76	0.77	d111
Tb11.v5.0853;Tb927.10.10020	Vacuolar sorting protein 9 (VPS9) domain containing protein, putative;Vacuolar sorting protein 9 (VPS9) domain containing protein, putative	1.21	FALSE	G1	0.13	0.11	0.11	0.11	0.11	0.11	0.1	0.1	0.11	FALSE	15.3	7;7	FALSE	FALSE	FALSE	0.41	0.46	0.97	0.61	d111	ALL
Tb927.7.5750	hypothetical protein, conserved	1.21	FALSE	G1	0.13	0.11	0.11	0.11	0.12	0.11	0.1	0.11	0.11	FALSE	7.2	6	FALSE	FALSE	FALSE	0.91	0.68	0.86	0.82	d111
Tb927.9.10530	hypothetical protein, conserved	1.21	FALSE	G1	0.13	0.12	0.11	0.1	0.11	0.11	0.11	0.11	0.11	FALSE	10.5	10	FALSE	FALSE	FALSE	0.34	0.73	0.44	0.51	d111
Tb927.5.4360;Tb05.5K5.20	hypothetical protein, conserved;hypothetical protein, conserved	1.21	FALSE	G1	0.13	0.12	0.11	0.11	0.11	0.11	0.11	0.11	0.11	FALSE	27.3	7;5	FALSE	FALSE	FALSE	0.94	0.89	0.94	0.92	d111
Tb927.8.8200	hypothetical protein, conserved	1.21	FALSE	G1	0.12	0.11	0.11	0.11	0.11	0.11	0.11	0.11	0.1	FALSE	10.9	2	FALSE	FALSE	FALSE	0.13	-0.25	0.86	0.25	d111
Tb927.4.3940	Calpain-like protein 2 (CALP2)	1.21	FALSE	G1	0.12	0.12	0.11	0.1	0.11	0.11	0.1	0.11	0.1	FALSE	3	2	TRUE	FALSE	TRUE	0.85	0.56	0.81	0.74	d111
Tb927.7.3770	YjeF family N-terminal domain/YjeF family C-terminal domain containing protein, putative	1.21	FALSE	G1	0.13	0.11	0.11	0.11	0.11	0.11	0.1	0.11	0.11	FALSE	22.1	11	FALSE	FALSE	FALSE	0.78	0.65	0.94	0.79	d111
Tb927.4.2740	p25-alpha, putative	1.2	FALSE	G1	0.13	0.12	0.11	0.11	0.11	0.11	0.11	0.11	0.11	FALSE	64.7	13	FALSE	FALSE	FALSE	0.87	0.83	0.94	0.88	d111
Tb927.9.6290	arginine kinase (AK)	1.2	FALSE	G1	0.13	0.11	0.11	0.11	0.11	0.11	0.11	0.11	0.11	FALSE	54.8	4	FALSE	FALSE	FALSE	0.79	0.87	0.74	0.8	d111
Tb927.10.8070	ATPase, putative	1.2	FALSE	G1	0.13	0.11	0.11	0.11	0.11	0.11	0.11	0.11	0.11	FALSE	7.3	2	FALSE	FALSE	FALSE			-0.42		d011
Tb927.10.12040;Tb11.v5.1057	mitogen-activated protein kinase 11, putative;protein kinase, putative	1.2	FALSE	G1	0.13	0.11	0.11	0.11	0.11	0.11	0.11	0.11	0.11	FALSE	35.1	13;13	FALSE	FALSE	FALSE	0.93	0.97	0.98	0.96	d111
Tb927.11.1310	NADH-cytochrome b5 reductase, putative (B5R)	1.2	FALSE	G1	0.13	0.11	0.11	0.11	0.11	0.11	0.11	0.1	0.11	FALSE	17.8	4	FALSE	FALSE	FALSE	0.73	0.77	0.95	0.82	d111
Tb927.8.6580	Succinate dehydrogenase [ubiquinone] flavoprotein subunit, mitochondrial (SDH1)	1.2	FALSE	G1	0.13	0.11	0.11	0.11	0.11	0.11	0.11	0.11	0.11	FALSE	56.2	25	TRUE	FALSE	FALSE	0.97	0.94	0.94	0.95	d111		Early G1
Tb927.8.2540	3-ketoacyl-CoA thiolase, putative	1.2	FALSE	G1	0.13	0.12	0.11	0.11	0.11	0.11	0.11	0.11	0.11	FALSE	47	16	FALSE	FALSE	FALSE	0.9	0.93	0.99	0.94	d111
Tb927.1.450;Tb927.1.430	retrotransposon hot spot protein (RHS, pseudogene), putative;retrotransposon hot spot protein (RHS, pseudogene), putative	1.2	FALSE	G1	0.13	0.12	0.11	0.11	0.11	0.11	0.11	0.11	0.11	FALSE	8	1;0	FALSE	FALSE	FALSE	0.49	0.42	0.97	0.63	d111
Tb927.10.6170	hypothetical protein, conserved	1.2	FALSE	G1	0.13	0.11	0.11	0.11	0.11	0.1	0.11	0.11	0.11	FALSE	6.2	7	FALSE	FALSE	FALSE	0.51	0.46	0.79	0.59	d111
Tb927.7.6610	hypothetical protein, conserved	1.2	FALSE	G1	0.13	0.12	0.11	0.11	0.11	0.11	0.11	0.11	0.11	FALSE	7.4	7	FALSE	FALSE	FALSE	0.81	0.88	0.92	0.87	d111
Tb927.11.1420	hypothetical protein, conserved	1.2	FALSE	G1	0.12	0.11	0.11	0.11	0.11	0.11	0.1	0.11	0.11	FALSE	26.9	20	FALSE	FALSE	FALSE	0.83	0.94	0.94	0.91	d111	DIFF
Tb927.10.12840	mitochondrial carrier protein (MCP12)	1.19	FALSE	G1	0.13	0.12	0.11	0.11	0.11	0.11	0.11	0.11	0.11	FALSE	45.7	15	FALSE	FALSE	FALSE	0.84	0.9	0.91	0.88	d111
Tb927.3.2710	6-phosphofructo-2-kinase 1	1.19	FALSE	G1	0.12	0.11	0.11	0.11	0.11	0.11	0.11	0.1	0.11	FALSE	3.9	3	FALSE	FALSE	FALSE	0.01	-0.11	0.95	0.28	d111
Tb927.11.16510	hypothetical protein, conserved	1.19	FALSE	G1	0.13	0.12	0.11	0.11	0.11	0.11	0.11	0.11	0.11	FALSE	25.3	3	FALSE	FALSE	FALSE	0.9	0.91	0.85	0.89	d111
Tb927.9.8720	fructose-1,6-bisphosphatase (FBPase)	1.19	FALSE	G1	0.12	0.11	0.11	0.11	0.11	0.11	0.11	0.11	0.1	FALSE	40.6	13	FALSE	FALSE	FALSE	0.85	0.8	0.93	0.86	d111
Tb927.11.15550	NADH-cytochrome b5 reductase, putative (B5R)	1.19	FALSE	G1	0.13	0.12	0.11	0.11	0.11	0.11	0.11	0.11	0.11	FALSE	46.1	8	FALSE	FALSE	FALSE	0.98	0.98	0.98	0.98	d111
Tb927.10.2610	Domain of unknown function (DUF1935), putative	1.19	FALSE	G1	0.12	0.12	0.11	0.11	0.1	0.11	0.11	0.11	0.11	FALSE	14.3	6	FALSE	FALSE	FALSE	0.53	0.48	0.96	0.65	d111	PCF
Tb927.10.5140	mitogen-activated protein kinase 2, putative (MPK2)	1.19	FALSE	G1	0.13	0.11	0.11	0.11	0.11	0.11	0.11	0.11	0.11	FALSE	44.3	15	FALSE	TRUE	FALSE	0.72	0.58	0.93	0.75	d111	BSF
Tb927.11.15140	hypothetical protein, conserved	1.19	FALSE	G1	0.13	0.11	0.11	0.11	0.11	0.11	0.11	0.11	0.11	FALSE	17.1	9	FALSE	FALSE	FALSE	0.97	0.94	0.93	0.95	d111
Tb927.6.2790;REV__Tb927.6.2790	L-threonine 3-dehydrogenase, putative;error	1.19	FALSE	G1	0.13	0.12	0.11	0.11	0.11	0.11	0.11	0.11	0.11	FALSE	75.6	20;1	FALSE	FALSE	FALSE	0.76	0.62	0.97	0.78	d111
Tb927.8.4430	uridine phosphorylase	1.19	FALSE	G1	0.12	0.12	0.11	0.11	0.1	0.11	0.1	0.11	0.11	FALSE	54.3	17	FALSE	FALSE	FALSE	0.12	0.77	0.03	0.31	d111
Tb927.6.2210	hypothetical protein, conserved	1.19	FALSE	G1	0.12	0.12	0.11	0.11	0.11	0.11	0.1	0.11	0.11	FALSE	22.8	19	FALSE	FALSE	FALSE	0.97	0.95	0.98	0.97	d111
Tb927.10.9890;Tb11.v5.0458	hypothetical protein, conserved;hypothetical protein, conserved	1.18	FALSE	G1	0.12	0.12	0.11	0.11	0.11	0.11	0.1	0.11	0.11	FALSE	30.2	19;3	FALSE	FALSE	FALSE	0.76	0.83	0.88	0.82	d111
Tb927.8.890	Ras-related protein Rab1A (Rab1A)	1.18	FALSE	G1	0.12	0.11	0.11	0.11	0.11	0.11	0.11	0.11	0.11	FALSE	79.8	13	FALSE	FALSE	FALSE	0.96	0.94	0.98	0.96	d111	ALL
Tb927.9.7540	calpain-like cysteine peptidase, putative	1.18	FALSE	G1	0.12	0.12	0.11	0.11	0.11	0.11	0.11	0.11	0.11	FALSE	22	13	TRUE	FALSE	TRUE	0.93	0.73	0.75	0.8	d111
Tb927.9.7690	hypothetical protein, conserved	1.18	FALSE	G1	0.12	0.12	0.11	0.11	0.11	0.11	0.11	0.11	0.1	FALSE	6.4	9	FALSE	FALSE	FALSE	0.74	0.6	0.82	0.72	d111	ALL
Tb927.10.12240	3-ketoacyl-CoA reductase, putative	1.18	FALSE	G1	0.12	0.11	0.11	0.11	0.11	0.11	0.11	0.11	0.11	FALSE	52.3	12	FALSE	FALSE	FALSE	0.9	0.9	0.99	0.93	d111	ALL
Tb927.4.2890	hypothetical protein, conserved	1.18	FALSE	G1	0.12	0.11	0.11	0.11	0.11	0.11	0.11	0.11	0.11	FALSE	26.3	12	FALSE	FALSE	FALSE	0.87	0.8	0.96	0.88	d111
Tb927.11.2410	hypothetical protein, conserved	1.18	FALSE	G1	0.12	0.12	0.11	0.11	0.11	0.11	0.11	0.11	0.11	FALSE	51.8	10	FALSE	FALSE	FALSE	0.96	0.96	0.99	0.97	d111
Tb927.4.950	hypothetical protein, conserved	1.18	FALSE	G1	0.12	0.12	0.11	0.11	0.11	0.11	0.11	0.11	0.11	FALSE	12.7	3	FALSE	FALSE	FALSE	0.86	0.66	0.52	0.68	d111
Tb927.2.4890;Tb927.2.4740	ribosomal protein L11, putative;ribosomal protein L11, putative	1.18	FALSE	G1	0.13	0.11	0.11	0.11	0.11	0.11	0.11	0.11	0.11	FALSE	12.9	5;5	FALSE	FALSE	FALSE	0.44	0.34	0.68	0.48	d111
Tb927.11.11850	splicing factor 3B subunit 1, putative	1.17	FALSE	G1	0.13	0.11	0.11	0.11	0.11	0.11	0.11	0.11	0.11	FALSE	22.7	22	FALSE	FALSE	FALSE	-0.11	0.59	-0.3	0.06	d111	BSF
Tb927.10.14990	intraflagellar transport protein 80 (IFT80)	1.17	FALSE	G1	0.12	0.11	0.11	0.11	0.11	0.11	0.11	0.11	0.11	FALSE	26	15	FALSE	FALSE	FALSE	0.75	0.79	0.94	0.83	d111	BSF
Tb927.7.5940;Tb927.7.5930	Protein Associated with Differentiation (PAD2);Protein Associated with Differentiation (PAD1)	1.16	FALSE	G1	0.12	0.12	0.11	0.11	0.11	0.11	0.11	0.11	0.11	FALSE	13.1	3;2	FALSE	FALSE	FALSE	0.67	0.88	0.51	0.69	d111
Tb927.10.7240	kinetoplastid kinetochore protein 14 (kkt14)	2.2	TRUE	G2&M	0.09	0.07	0.1	0.1	0.14	0.12	0.12	0.13	0.12	FALSE	2.9	2	FALSE	FALSE	FALSE	0.73				d110	BSF
Tb927.5.440;Tb11.v5.0223	trans-sialidase, putative;BNR repeat-like domain/Concanavalin A-like lectin/glucanases superfamily, putative	2.14	TRUE	G2&M	0.06	0.09	0.1	0.11	0.11	0.12	0.13	0.12	0.13	TRUE	51.6	33;33	FALSE	FALSE	FALSE	0.98	0.98	0.98	0.98	d111	ALL
Tb927.10.13100	hypothetical protein, conserved	2.02	TRUE	G2&M	0.08	0.07	0.1	0.1	0.12	0.12	0.14	0.12	0.13	TRUE	3.7	1	FALSE	FALSE	FALSE	0.84	0.95	0.91	0.9	d111		S
Tb927.7.2160	hypothetical protein, conserved	2	TRUE	G2&M	0.06	0.1	0.12	0.12	0.12	0.12	0.12	0.12	0.11	TRUE	22.6	6	FALSE	FALSE	FALSE	0.99	0.99	0.99	0.99	d111
Tb927.7.3410	centrin-4 (Centrin4)	1.98	FALSE	G2&M	0.07	0.1	0.14	0.09	0.12	0.12	0.11	0.13	0.12	FALSE	33.6	5	FALSE	FALSE	FALSE	0.6	0.59	0.46	0.55	d111		Late G1
Tb927.10.11500	conserved protein	1.97	FALSE	G2&M	0.08	0.1	0.1	0.1	0.11	0.12	0.15	0.11	0.13	FALSE	15.8	2	FALSE	FALSE	FALSE	0.35				d110
Tb927.9.13460	Spt4/RpoE2 zinc finger, putative	1.93	FALSE	G2&M	0.07	0.1	0.11	0.14	0.1	0.13	0.14	0.08	0.12	FALSE	11.2	1	FALSE	FALSE	FALSE		0.06			d101
Tb927.8.3220	exonuclease, putative	1.93	TRUE	G2&M	0.07	0.1	0.11	0.12	0.13	0.13	0.13	0.12	0.11	TRUE	3.9	3	FALSE	FALSE	FALSE	0.97	0.93	0.95	0.95	d111
Tb927.8.6980	hypothetical protein, conserved	1.91	FALSE	G2&M	0.12	0.1	0.07	0.1	0.12	0.11	0.14	0.1	0.14	FALSE	8.5	2	FALSE	FALSE	FALSE	0.15	-0.37	0.23	0	d111		S
Tb927.3.2140	transcription activator, putative	1.9	TRUE	G2&M	0.07	0.09	0.11	0.12	0.12	0.13	0.13	0.12	0.11	TRUE	5.8	4	FALSE	FALSE	FALSE	0.87	0.85	0.93	0.88	d111	DIFF
Tb927.11.16420	Methyltransferase TYW3, putative	1.89	FALSE	G2&M	0.09	0.11	0.1	0.11	0.11	0.12	0.14	0.08	0.13	FALSE	17.2	3	FALSE	FALSE	FALSE	0.32				d110
Tb927.7.6770	Acyl CoA binding protein, putative	1.86	TRUE	G2&M	0.07	0.09	0.09	0.1	0.11	0.13	0.12	0.14	0.13	FALSE	48.5	6	FALSE	FALSE	FALSE	0.72	0.69	0.72	0.71	d111
Tb09.v4.0043	variant surface glycoprotein (VSG, pseudogene), putative	1.86	FALSE	G2&M	0.13	0.09	0.09	0.09	0.12	0.13	0.13	0.08	0.14	FALSE	4	1	FALSE	FALSE	FALSE	-0.1				d110
Tb927.4.4440;Tb927.4.4450;Tb927.4.4410;Tb927.4.4430	adenylyl cyclase (GRESAG 4.4);adenylyl cyclase (GRESAG 4.4);adenylyl cyclase (GRESAG 4.4);adenylyl cyclase (GRESAG 4.4)	1.84	TRUE	G2&M	0.07	0.09	0.11	0.13	0.11	0.13	0.11	0.13	0.1	FALSE	6.6	1;1;1;0	FALSE	FALSE	FALSE	0.69	0.73	0.92	0.78	d111
Tb927.11.15800	hypothetical protein, conserved	1.82	TRUE	G2&M	0.07	0.09	0.1	0.12	0.12	0.13	0.13	0.11	0.11	TRUE	11.9	6	FALSE	FALSE	FALSE	0.81	0.93	0.77	0.84	d111	ALL	S
Tb927.11.1060	Vasohibin, putative	1.8	TRUE	G2&M	0.08	0.08	0.09	0.11	0.11	0.12	0.13	0.14	0.13	FALSE	6.2	2	FALSE	FALSE	FALSE	-0.18	0.91	-0.18	0.19	d111
Tb927.9.9100	hypothetical protein, conserved	1.8	FALSE	G2&M	0.09	0.1	0.09	0.11	0.1	0.1	0.11	0.16	0.14	FALSE	33.3	2	FALSE	FALSE	FALSE	0.2				d110	ALL
Tb927.11.15780;Tb11.v5.0771	hypothetical protein, conserved;hypothetical protein, conserved	1.79	TRUE	G2&M	0.08	0.09	0.1	0.1	0.11	0.13	0.13	0.12	0.14	TRUE	24.5	1;1	FALSE	FALSE	FALSE	0.87	0.82	0.94	0.88	d111	ALL
Tb927.7.4850;Tb11.v5.0167	kinetoplastid kinetochore protein 5 (kkt5);hypothetical protein, conserved	1.78	TRUE	G2&M	0.09	0.08	0.09	0.09	0.11	0.12	0.14	0.13	0.15	TRUE	4.8	1;1	FALSE	FALSE	FALSE	0.83	0.79	0.97	0.86	d111	ALL
Tb927.11.7040	pterin-4-alpha-carbinolamine dehydratase, putative	1.76	FALSE	G2&M	0.1	0.08	0.13	0.1	0.13	0.13	0.12	0.09	0.11	FALSE	8.9	1	FALSE	FALSE	FALSE		0.31			d101	ALL
Tb927.9.13140	hypothetical protein, conserved	1.76	TRUE	G2&M	0.08	0.08	0.11	0.12	0.14	0.13	0.12	0.12	0.11	TRUE	7.9	4	FALSE	FALSE	FALSE	0.9	0.89	0.99	0.93	d111		Late G1
Tb927.8.7060	hypothetical protein, conserved	1.76	FALSE	G2&M	0.11	0.12	0.09	0.08	0.11	0.12	0.14	0.12	0.12	FALSE	23.6	1	FALSE	FALSE	FALSE			0.57		d011
Tb927.10.16160	protein kinase, putative	1.75	FALSE	G2&M	0.07	0.09	0.11	0.11	0.12	0.12	0.13	0.12	0.12	FALSE	5.3	1	FALSE	FALSE	FALSE					d010
Tb927.6.3760	kinetoplastid kinetochore protein 15 (kkt15)	1.73	TRUE	G2&M	0.08	0.09	0.1	0.11	0.12	0.13	0.13	0.13	0.12	TRUE	21.6	4	FALSE	FALSE	FALSE	0.95	0.97	0.94	0.95	d111
Tb927.10.4070	hypothetical protein, conserved	1.73	FALSE	G2&M	0.09	0.1	0.1	0.13	0.11	0.12	0.12	0.1	0.15	FALSE	17.3	4	FALSE	FALSE	FALSE	0.44	0.43	0.09	0.32	d111
Tb927.9.3650	Kinesin-13 1 (KIN13-1)	1.72	TRUE	G2&M	0.08	0.09	0.1	0.11	0.11	0.13	0.13	0.12	0.12	TRUE	15.5	6	FALSE	TRUE	FALSE	0.96	0.98	0.97	0.97	d111
Tb927.10.12920	hypothetical protein, conserved	1.71	TRUE	G2&M	0.08	0.08	0.11	0.12	0.12	0.14	0.13	0.11	0.1	FALSE	5.4	4	FALSE	FALSE	FALSE	0.77	0.74	0.83	0.78	d111		S
Tb927.3.1850	Protein kinase domain containing protein, putative	1.7	FALSE	G2&M	0.08	0.11	0.1	0.12	0.11	0.11	0.12	0.13	0.13	FALSE	12.6	5	FALSE	FALSE	FALSE		-0.24			d101
Tb927.4.3430	hypothetical protein, conserved	1.7	TRUE	G2&M	0.08	0.09	0.09	0.11	0.11	0.12	0.13	0.13	0.13	FALSE	13.8	1	FALSE	FALSE	FALSE	0.64	0.7	0.88	0.74	d111
Tb927.10.4990	cdc2-related kinase 3, putative (CRK3)	1.69	TRUE	G2&M	0.08	0.08	0.1	0.11	0.12	0.13	0.13	0.13	0.13	TRUE	23.5	7	TRUE	TRUE	FALSE	0.97	0.8	0.79	0.86	d111	ALL	S
Tb927.7.4530;Tb11.v5.0266	hypothetical protein, conserved;hypothetical protein, conserved	1.69	FALSE	G2&M	0.1	0.09	0.09	0.13	0.08	0.14	0.13	0.11	0.13	FALSE	8.8	4;4	FALSE	FALSE	FALSE					d100
Tb927.8.3470	Vesicle transport v-SNARE protein N-terminus, putative	1.68	FALSE	G2&M	0.09	0.1	0.1	0.11	0.11	0.12	0.13	0.12	0.15	FALSE	19.2	3	FALSE	FALSE	FALSE	0.45	0.46	0.05	0.32	d111	DIFF
Tb927.11.15860;Tb927.11.15840	L-Lysine transport protein, putative;L-Lysine transport protein, putative	1.68	TRUE	G2&M	0.08	0.1	0.11	0.12	0.11	0.12	0.13	0.11	0.12	FALSE	2.4	1;1	FALSE	FALSE	FALSE			0.88		d011
Tb927.4.1390	hypothetical protein, conserved	1.66	FALSE	G2&M	0.1	0.09	0.11	0.12	0.12	0.13	0.13	0.08	0.12	FALSE	3	2	FALSE	FALSE	FALSE					d100
Tb927.6.570	conserved protein	1.66	TRUE	G2&M	0.08	0.09	0.1	0.11	0.12	0.12	0.13	0.12	0.12	TRUE	22.1	1	FALSE	FALSE	FALSE	0.94	0.97	0.95	0.95	d111		S
Tb927.11.13050;Tb927.11.13040;Tb927.11.13030;Tb927.11.13020	calmodulin;calmodulin;calmodulin;calmodulin	1.66	FALSE	G2&M	0.08	0.11	0.13	0.08	0.11	0.12	0.12	0.11	0.13	FALSE	85.9	10;10;10;10	FALSE	FALSE	FALSE	0.13	0.62	0.49	0.42	d111	ALL	G2/M
Tb927.8.7120	squalene synthase, putative	1.66	TRUE	G2&M	0.07	0.11	0.11	0.12	0.12	0.12	0.12	0.12	0.11	TRUE	15.8	7	FALSE	FALSE	FALSE	0.99	0.99	0.99	0.99	d111
Tb927.11.11240	hypothetical protein, conserved	1.65	TRUE	G2&M	0.1	0.08	0.09	0.11	0.12	0.12	0.13	0.13	0.12	TRUE	14.6	2	FALSE	FALSE	FALSE	0.88	0.95	0.85	0.89	d111
Tb927.8.3800	nucleoside phosphatase, putative	1.64	TRUE	G2&M	0.08	0.11	0.12	0.12	0.12	0.12	0.11	0.11	0.11	FALSE	3.5	2	FALSE	FALSE	FALSE		0.85			d101
Tb927.10.3380;Tb927.10.3370	60S acidic ribosomal protein P2, putative;60S acidic ribosomal protein P2, putative	1.64	TRUE	G2&M	0.08	0.1	0.1	0.1	0.11	0.12	0.12	0.13	0.13	TRUE	28.9	4;4	FALSE	FALSE	FALSE	0.78	0.78	0.88	0.81	d111
Tb927.10.15400;Tb11.v5.0849;Tb11.v5.0787	kinesin, putative;kinesin motor domain containing protein, putative;kinesin, putative	1.64	TRUE	G2&M	0.08	0.09	0.09	0.1	0.11	0.12	0.13	0.14	0.14	TRUE	12	13;5;4	FALSE	FALSE	FALSE	0.97	0.97	0.99	0.98	d111		G2/M
Tb927.9.8650	hypothetical protein, conserved	1.63	FALSE	G2&M	0.1	0.11	0.1	0.11	0.11	0.13	0.13	0.08	0.12	FALSE	20.8	3	FALSE	FALSE	FALSE		0.21			d101
Tb927.2.3720	ubiquitin-conjugating enzyme, putative	1.62	TRUE	G2&M	0.08	0.09	0.09	0.11	0.11	0.12	0.13	0.13	0.13	TRUE	15.9	4	FALSE	FALSE	FALSE	0.97	0.99	0.99	0.98	d111	BSF
Tb927.9.13070	predicted heat shock factor binding protein	1.62	TRUE	G2&M	0.08	0.11	0.1	0.11	0.11	0.11	0.12	0.13	0.12	TRUE	32.9	2	FALSE	FALSE	FALSE	0.85	0.88	0.78	0.83	d111
Tb927.1.1080	TFIIH basal transcription factor subunit (TSP1)	1.62	FALSE	G2&M	0.1	0.09	0.11	0.1	0.14	0.11	0.12	0.09	0.11	FALSE	4.5	1	FALSE	FALSE	FALSE	-0.43	0.52	-0.49	-0.13	d111
Tb927.11.5960;Tb927.11.5950	hypothetical protein, conserved;hypothetical protein, conserved	1.61	TRUE	G2&M	0.08	0.1	0.11	0.11	0.13	0.11	0.12	0.12	0.14	FALSE	21.5	2;2	FALSE	FALSE	FALSE	-0.01	-0.26	0.82	0.18	d111	PCF
Tb927.10.8710	centrin, putative	1.61	TRUE	G2&M	0.08	0.09	0.1	0.11	0.12	0.12	0.13	0.12	0.12	TRUE	28.5	3	FALSE	FALSE	FALSE	0.89	0.88	0.97	0.91	d111	ALL
Tb927.1.220;Tb927.1.180	retrotransposon hot spot protein 1 (RHS1), putative;retrotransposon hot spot protein 1 (RHS1), putative	1.61	TRUE	G2&M	0.09	0.09	0.09	0.11	0.1	0.13	0.14	0.11	0.14	FALSE	51.1	2;2	FALSE	FALSE	FALSE	0.76				d110
Tb927.10.6060;Tb11.v5.0199	universal minicircle sequence binding protein 2 (UMSBP2);universal minicircle sequence binding protein, putative	1.61	TRUE	G2&M	0.08	0.1	0.1	0.11	0.11	0.12	0.13	0.12	0.12	FALSE	53.1	5;5	FALSE	TRUE	FALSE	0.89	0.8	0.71	0.8	d111	ALL
Tb927.9.14290	hypothetical protein, conserved	1.59	TRUE	G2&M	0.08	0.08	0.11	0.12	0.13	0.13	0.12	0.12	0.11	TRUE	6.2	2	FALSE	FALSE	FALSE	0.9	0.96	0.96	0.94	d111	BSF	S
Tb927.10.6070	universal minicircle sequence binding protein 1 (UMSBP1)	1.59	TRUE	G2&M	0.09	0.09	0.09	0.11	0.11	0.12	0.14	0.13	0.14	FALSE	46.4	4	FALSE	TRUE	FALSE	0.7	0.54	0.81	0.68	d111	ALL
Tb10.v4.0133	variant surface glycoprotein (VSG, pseudogene), putative /product	1.59	FALSE	G2&M	0.1	0.09	0.09	0.1	0.11	0.12	0.14	0.12	0.12	FALSE	7.2	4	FALSE	FALSE	FALSE	0.31				d110
Tb927.11.9790	calmodulin, putative	1.56	FALSE	G2&M	0.09	0.11	0.1	0.09	0.11	0.11	0.12	0.13	0.12	FALSE	20.9	3	FALSE	FALSE	FALSE	-0.16	0.61	0.32	0.26	d111
Tb927.7.2960	Present in the outer mitochondrial membrane proteome 33 (POMP33)	1.56	FALSE	G2&M	0.11	0.09	0.11	0.1	0.12	0.11	0.12	0.13	0.11	FALSE	3.5	1	FALSE	FALSE	FALSE					d010
Tb927.9.9520	zinc finger protein family member, putative (ZC3H29)	1.56	TRUE	G2&M	0.08	0.1	0.11	0.12	0.12	0.12	0.12	0.12	0.12	TRUE	7.2	3	FALSE	FALSE	FALSE	0.93	0.95	0.99	0.96	d111
Tb927.8.6880	translation initiation factor IF-2, putative	1.54	FALSE	G2&M	0.1	0.11	0.1	0.1	0.11	0.12	0.11	0.11	0.15	FALSE	3.1	2	FALSE	FALSE	FALSE	0.49				d110
Tb927.11.4930	Phosducin, putative	1.54	FALSE	G2&M	0.1	0.09	0.11	0.11	0.11	0.12	0.13	0.1	0.14	FALSE	9.9	2	FALSE	FALSE	FALSE					d100	BSF
Tb927.7.3220	ChaC-like protein, putative	1.52	TRUE	G2&M	0.08	0.11	0.1	0.11	0.11	0.12	0.12	0.12	0.13	FALSE	13.1	2	FALSE	FALSE	FALSE		0.76			d101	DIFF
Tb927.10.8240	hypothetical protein, conserved	1.52	TRUE	G2&M	0.08	0.1	0.1	0.11	0.11	0.13	0.12	0.12	0.12	TRUE	15.5	5	FALSE	FALSE	FALSE	0.95	0.95	0.97	0.95	d111	BSF
Tb927.3.860	Acyl carrier protein, mitochondrial (ACP)	1.52	TRUE	G2&M	0.08	0.1	0.11	0.11	0.11	0.12	0.12	0.12	0.13	TRUE	26.4	4	TRUE	FALSE	FALSE	0.96	0.98	0.96	0.97	d111
Tb927.2.2880	TPR repeat/Tetratricopeptide repeat, putative	1.52	TRUE	G2&M	0.1	0.09	0.09	0.1	0.11	0.12	0.14	0.12	0.13	FALSE	7.9	2	FALSE	FALSE	FALSE	0.9				d110
Tb927.7.4680	hypothetical protein, conserved	1.52	TRUE	G2&M	0.09	0.09	0.1	0.11	0.12	0.12	0.12	0.12	0.13	TRUE	40.9	2	FALSE	FALSE	FALSE	0.91	0.71	0.9	0.84	d111
Tb927.9.9410;Tb927.9.9390;Tb927.9.9380;Tb927.9.9400	inositol phosphorylceramide synthase (SLS1);sphingomyelin/ceramide phosphorylethanolamine synthase, bifunctional (SLS3);sphingomyelin/ceramide phosphorylethanolamine synthase, bifunctional (SLS4);ceramide phosphorylethanolamine synthase	1.52	FALSE	G2&M	0.08	0.09	0.11	0.11	0.12	0.12	0.12	0.12	0.12	FALSE	13.4	3;2;2;1	FALSE	FALSE	FALSE	0.28	0.35	0.68	0.44	d111
Tb927.8.3460	Ring finger domain containing protein, putative	1.51	TRUE	G2&M	0.08	0.11	0.1	0.11	0.1	0.12	0.12	0.12	0.12	TRUE	12.2	2	FALSE	FALSE	FALSE	0.96	0.95	0.97	0.96	d111
Tb927.11.14410	Ankyrin repeats (3 copies), putative	1.5	TRUE	G2&M	0.08	0.1	0.11	0.12	0.12	0.12	0.11	0.11	0.11	TRUE	4.6	3	FALSE	FALSE	FALSE	0.98	0.98	0.96	0.98	d111
Tb927.7.2290	hypothetical protein, conserved	1.5	FALSE	G2&M	0.09	0.1	0.1	0.09	0.11	0.13	0.12	0.13	0.12	FALSE	3.8	1	FALSE	FALSE	FALSE	0.68	0.67	0.51	0.62	d111		S
Tb927.8.6760	IgE-dependent histamine-releasing factor, putative	1.5	FALSE	G2&M	0.12	0.09	0.11	0.13	0.1	0.12	0.11	0.11	0.11	FALSE	67.6	1	FALSE	FALSE	FALSE	-0.5				d110
Tb927.8.4190	hypothetical protein, conserved	1.49	TRUE	G2&M	0.09	0.1	0.1	0.11	0.11	0.12	0.13	0.12	0.13	FALSE	3.9	1	FALSE	FALSE	FALSE	0.58	0.91	0.61	0.7	d111	BSF
Tb927.10.890	kinesin, putative	1.49	TRUE	G2&M	0.08	0.1	0.12	0.13	0.13	0.12	0.11	0.11	0.1	FALSE	3	6	FALSE	FALSE	FALSE	0.94	0.73	0.88	0.85	d111	DIFF	Late G1
Tb927.6.2890	single strand-specific nuclease, putative	1.49	FALSE	G2&M	0.09	0.1	0.1	0.11	0.11	0.13	0.12	0.1	0.14	FALSE	5.4	1	FALSE	FALSE	FALSE					d100
Tb927.11.16390	cyclin dependent kinases regulatory subunit, putative (CKS1)	1.49	TRUE	G2&M	0.09	0.09	0.1	0.12	0.12	0.13	0.12	0.12	0.13	FALSE	26.5	2	FALSE	TRUE	FALSE	0.82	0.77	0.73	0.78	d111		Late G1
Tb927.8.1350	hypothetical protein, conserved	1.48	FALSE	G2&M	0.09	0.1	0.1	0.12	0.11	0.11	0.12	0.13	0.12	FALSE	3.6	1	FALSE	FALSE	FALSE	0.02	0.31	0.55	0.29	d111
Tb927.10.14410	leucine-rich repeat protein (LRRP), putative	1.48	FALSE	G2&M	0.11	0.09	0.12	0.12	0.11	0.1	0.09	0.13	0.13	FALSE	1.1	1	FALSE	FALSE	FALSE					d01	ALL
Tb927.9.10250	small nuclear ribonucleoprotein Sm-F (Sm-F)	1.48	TRUE	G2&M	0.09	0.09	0.1	0.1	0.11	0.13	0.12	0.14	0.12	FALSE	38.7	2	FALSE	FALSE	FALSE	0.85	0.66	0.81	0.77	d111	ALL
Tb927.10.4050;Tb11.v5.0649	serine palmitoyltransferase, putative;serine palmitoyltransferase, putative	1.48	TRUE	G2&M	0.09	0.11	0.1	0.11	0.11	0.12	0.11	0.12	0.13	FALSE	19.7	7;6	FALSE	FALSE	FALSE	0.95	0.71	0.76	0.81	d111
Tb927.11.7050	PA domain containing protein, putative (ESP7)	1.48	TRUE	G2&M	0.09	0.09	0.1	0.11	0.12	0.12	0.13	0.12	0.13	FALSE	11.2	1	FALSE	FALSE	FALSE	0.71	0.55	0.32	0.53	d111	DIFF
Tb927.7.7100	hypothetical protein	1.48	TRUE	G2&M	0.09	0.09	0.1	0.1	0.13	0.12	0.13	0.12	0.12	FALSE	6.2	5	FALSE	FALSE	FALSE			0.78		d011
Tb927.8.3080	hypothetical protein, conserved	1.48	FALSE	G2&M	0.1	0.12	0.1	0.1	0.11	0.13	0.13	0.09	0.12	FALSE	0.8	1	FALSE	FALSE	FALSE					d100
Tb927.11.7680	hypothetical protein, conserved	1.48	FALSE	G2&M	0.1	0.12	0.09	0.1	0.12	0.13	0.12	0.1	0.12	FALSE	2.6	1	FALSE	FALSE	FALSE		-0.24			d101
Tb927.9.13920;Tb927.9.13880;Tb927.9.13820	kinetoplastid membrane protein KMP-11 (KMP-11);unspecified product;kinetoplastid membrane protein KMP-11	1.48	FALSE	G2&M	0.09	0.09	0.09	0.11	0.1	0.12	0.12	0.13	0.12	FALSE	68.5	9;9;9	FALSE	FALSE	FALSE	0.39	0.52	0.64	0.52	d111	ALL
Tb927.11.7600	hypothetical protein, conserved	1.48	TRUE	G2&M	0.08	0.1	0.11	0.12	0.12	0.12	0.12	0.11	0.11	FALSE	34.5	8	FALSE	FALSE	FALSE	0.97	0.95	0.99	0.97	d111		Late G1
Tb927.11.16380	TPR repeat, putative	1.47	TRUE	G2&M	0.09	0.09	0.1	0.12	0.11	0.12	0.13	0.13	0.13	FALSE	4.3	1	FALSE	FALSE	FALSE	0.9	0.7	0.86	0.82	d111
Tb927.10.11580	predicted WD40 repeat protein	1.47	TRUE	G2&M	0.09	0.11	0.11	0.11	0.11	0.12	0.12	0.12	0.13	FALSE	6.6	8	FALSE	FALSE	FALSE	0.85	0.82	0.84	0.83	d111
Tb927.5.3310	hypothetical protein, conserved	1.46	TRUE	G2&M	0.09	0.09	0.11	0.11	0.12	0.12	0.12	0.12	0.12	FALSE	13.4	4	FALSE	FALSE	FALSE	0.96	0.96	0.97	0.96	d111
Tb927.9.3340	hypothetical protein, conserved	1.46	TRUE	G2&M	0.09	0.1	0.11	0.12	0.11	0.12	0.13	0.11	0.13	FALSE	17.3	2	FALSE	FALSE	FALSE	0.18	0.74	-0.15	0.26	d111	BSF
Tb927.11.3090	LisH domain-containing protein FOPNL, putative (fopnl)	1.46	TRUE	G2&M	0.1	0.09	0.1	0.11	0.11	0.11	0.13	0.12	0.13	FALSE	10.6	1	FALSE	FALSE	FALSE	0.94	0.78	0.92	0.88	d111
Tb927.6.1540	Yip1 domain containing protein, putative	1.45	TRUE	G2&M	0.09	0.1	0.09	0.12	0.11	0.13	0.13	0.12	0.12	FALSE	3.9	2	FALSE	FALSE	FALSE	0.71	0.68	0.39	0.59	d111	ALL
Tb927.11.13880	kinetoplastid-specific protein tyrosine phosphatase, putative	1.44	FALSE	G2&M	0.09	0.1	0.11	0.1	0.11	0.12	0.13	0.11	0.12	FALSE	9.3	3	FALSE	FALSE	FALSE	0.49	0.03	0.59	0.37	d111
Tb927.10.1530	hypothetical protein, conserved	1.44	FALSE	G2&M	0.09	0.1	0.13	0.12	0.11	0.12	0.11	0.11	0.12	FALSE	3.1	1	FALSE	FALSE	FALSE			0.66		d011
Tb927.11.830	hypothetical protein, conserved	1.44	TRUE	G2&M	0.09	0.11	0.11	0.12	0.11	0.12	0.11	0.11	0.12	FALSE	5.4	4	FALSE	FALSE	FALSE	0.71	0.81	0.8	0.78	d111	DIFF
Tb927.10.14460	leucine-rich repeat protein (LRRP), putative	1.44	TRUE	G2&M	0.08	0.11	0.11	0.12	0.11	0.12	0.12	0.12	0.12	FALSE	4.9	4	FALSE	FALSE	FALSE	0.64	0.52	0.85	0.67	d111	DIFF
Tb927.9.6760	hypothetical protein, conserved	1.44	TRUE	G2&M	0.09	0.12	0.12	0.12	0.11	0.11	0.11	0.1	0.1	FALSE	14.7	4	FALSE	FALSE	FALSE	0.9	0.95	0.96	0.93	d111	BSF	Late G1
Tb927.11.1130;Tb11.v5.0702;Tb11.v5.1010;Tb11.v5.0432	calpain-like cysteine peptidase, putative;calpain-like cysteine peptidase, putative;variant surface glycoprotein (VSG), putative;calpain-like cysteine peptidase, putative	1.44	FALSE	G2&M	0.09	0.13	0.1	0.11	0.12	0.12	0.11	0.12	0.11	FALSE	5.7	6;1;1;1	TRUE	FALSE	TRUE		-0.16			d101		S
Tb927.11.14710;Tb11.v5.0715	rRNA processing, putative;hypothetical protein, conserved	1.44	TRUE	G2&M	0.09	0.11	0.1	0.11	0.11	0.12	0.12	0.12	0.12	FALSE	15.3	3;1	FALSE	FALSE	FALSE	0.61	0.64	0.89	0.71	d111
Tb927.11.9060	DnaJ domain containing protein, putative	1.44	FALSE	G2&M	0.08	0.12	0.1	0.11	0.11	0.12	0.12	0.12	0.12	FALSE	9.7	2	FALSE	FALSE	FALSE	0.16	0.52	0.5	0.39	d111
Tb927.7.3010	Nitrogen permease regulator 2, putative	1.44	FALSE	G2&M	0.1	0.09	0.1	0.13	0.11	0.11	0.13	0.12	0.11	FALSE	2.8	2	FALSE	FALSE	FALSE					d010
Tb927.6.200;Tb11.v5.0431;Tb11.v5.0425;Tb927.6.320	receptor-type adenylate cyclase GRESAG 4, putative;receptor-type adenylate cyclase GRESAG 4, putative;receptor-type adenylate cyclase GRESAG 4, putative;receptor-type adenylate cyclase GRESAG 4, pseudogene, putative	1.44	TRUE	G2&M	0.09	0.1	0.1	0.11	0.11	0.12	0.12	0.12	0.13	FALSE	18.5	4;2;2;1	FALSE	FALSE	FALSE	0.91	0.88	0.94	0.91	d111
Tb927.9.13200	hypothetical protein	1.43	TRUE	G2&M	0.08	0.11	0.12	0.11	0.12	0.11	0.12	0.11	0.12	FALSE	19	3	FALSE	FALSE	FALSE	0.42	0.52	0.88	0.61	d111	ALL
Tb927.9.10870	hypothetical protein, conserved	1.43	TRUE	G2&M	0.09	0.1	0.11	0.13	0.11	0.12	0.11	0.11	0.11	FALSE	10.1	2	FALSE	FALSE	FALSE	0.9	0.79	0.76	0.82	d111
Tb927.9.12680	hypothetical protein, conserved	1.43	TRUE	G2&M	0.11	0.09	0.1	0.11	0.11	0.11	0.12	0.13	0.13	FALSE	7.4	2	FALSE	FALSE	FALSE	0.89	0.82	0.91	0.87	d111
Tb11.v5.0515;Tb927.10.15300	protein kinase, putative;protein kinase, putative	1.43	TRUE	G2&M	0.09	0.11	0.11	0.12	0.11	0.11	0.12	0.11	0.13	FALSE	4.4	3;3	FALSE	FALSE	FALSE	0.71	0.45	0.34	0.5	d111
Tb927.11.13980	Outer row dynein-assembly protein 7 (ODA7)	1.43	TRUE	G2&M	0.09	0.1	0.11	0.12	0.13	0.12	0.12	0.11	0.11	FALSE	2.5	1	FALSE	FALSE	FALSE	0.89	0.82	0.93	0.88	d111
Tb927.10.10780	hypothetical protein, conserved	1.43	TRUE	G2&M	0.09	0.1	0.1	0.12	0.1	0.12	0.12	0.13	0.12	FALSE	22.4	3	FALSE	FALSE	FALSE	0.81	0.83	0.88	0.84	d111
Tb927.3.3240	hypothetical protein, conserved	1.42	TRUE	G2&M	0.09	0.11	0.1	0.11	0.11	0.11	0.11	0.13	0.13	FALSE	28.4	2	FALSE	FALSE	FALSE	0.79	0.8	0.87	0.82	d111
Tb927.11.6520	hypothetical protein, conserved	1.42	TRUE	G2&M	0.09	0.1	0.1	0.11	0.12	0.12	0.12	0.12	0.12	FALSE	11	3	FALSE	FALSE	FALSE	0.53	0.5	0.91	0.65	d111
Tb927.11.4770	retrotransposon hot spot protein (RHS, pseudogene), putative	1.42	FALSE	G2&M	0.09	0.1	0.12	0.12	0.13	0.12	0.11	0.11	0.11	FALSE	12.5	2	FALSE	FALSE	FALSE	0.52	0.65	0.59	0.59	d111
Tb927.10.4670	hypothetical protein, conserved	1.42	FALSE	G2&M	0.11	0.13	0.09	0.1	0.12	0.1	0.09	0.13	0.12	FALSE	7.6	1	FALSE	FALSE	FALSE					d01
Tb927.10.940	hypothetical protein, conserved	1.42	FALSE	G2&M	0.12	0.1	0.12	0.1	0.12	0.1	0.12	0.09	0.12	FALSE	10.6	2	FALSE	FALSE	FALSE					d100
Tb927.10.1880	hypothetical protein, conserved	1.41	FALSE	G2&M	0.11	0.09	0.11	0.12	0.11	0.13	0.11	0.11	0.09	FALSE	17.3	2	FALSE	FALSE	FALSE	-0.21				d110
Tb927.5.1960	hypothetical protein, conserved	1.41	TRUE	G2&M	0.09	0.11	0.1	0.11	0.11	0.12	0.12	0.12	0.12	FALSE	10	3	FALSE	FALSE	FALSE	0.9	0.9	0.99	0.93	d111	ALL
Tb927.6.1040;Tb927.6.1030	cysteine peptidase, Clan CA, family C1, Cathepsin L-like (CP);cysteine peptidase, Clan CA, family C1, Cathepsin L-like (CP)	1.41	FALSE	G2&M	0.12	0.1	0.11	0.11	0.12	0.1	0.14	0.11	0.11	FALSE	18.3	1;1	TRUE	FALSE	TRUE					d100
Tb927.9.1470	hypothetical protein, conserved	1.41	FALSE	G2&M	0.08	0.11	0.12	0.12	0.11	0.12	0.11	0.11	0.11	FALSE	11.5	3	FALSE	FALSE	FALSE	0.35	0.12	-0.25	0.07	d111
Tb927.4.2550	hypothetical protein, conserved	1.41	FALSE	G2&M	0.11	0.11	0.11	0.1	0.12	0.12	0.12	0.09	0.13	FALSE	4.8	1	FALSE	FALSE	FALSE					d100
Tb927.8.3780	MORN repeat, putative	1.41	TRUE	G2&M	0.1	0.09	0.1	0.11	0.11	0.12	0.13	0.12	0.13	FALSE	7.8	1	FALSE	FALSE	FALSE	0.92	0.79	0.7	0.8	d111
Tb927.9.3480	U5Cwc21 small nuclear ribonucleoprotein (CWC21)	1.41	FALSE	G2&M	0.09	0.12	0.1	0.11	0.12	0.12	0.12	0.11	0.12	FALSE	16.4	2	FALSE	FALSE	FALSE	-0.15	0.44	-0.58	-0.1	d111
Tb927.6.4580	hypothetical protein, conserved	1.4	TRUE	G2&M	0.09	0.09	0.1	0.11	0.11	0.12	0.12	0.13	0.13	FALSE	27.7	2	FALSE	FALSE	FALSE	0.89				d110
Tb927.10.3470	Ankyrin repeats (3 copies), putative	1.4	TRUE	G2&M	0.09	0.1	0.11	0.11	0.11	0.11	0.12	0.12	0.12	FALSE	3.5	2	FALSE	FALSE	FALSE	-0.03	0	0.94	0.3	d111
Tb927.11.6340	PUB domain containing protein, putative	1.4	TRUE	G2&M	0.09	0.1	0.1	0.11	0.1	0.12	0.13	0.12	0.12	FALSE	9.8	3	FALSE	FALSE	FALSE	0.95	0.86	0.86	0.89	d111
Tb927.10.11270	RNA-binding protein, putative (RBP23)	1.4	TRUE	G2&M	0.09	0.11	0.11	0.11	0.11	0.12	0.12	0.12	0.12	FALSE	29.3	6	FALSE	FALSE	FALSE	0.61	0.65	0.99	0.75	d111	DIFF
Tb927.8.7340	trans-sialidase, putative	1.4	TRUE	G2&M	0.09	0.1	0.09	0.12	0.11	0.12	0.13	0.11	0.12	FALSE	28.1	1	FALSE	FALSE	FALSE	0.76	0.74	0.4	0.64	d111		G2/M
Tb927.10.6250;Tb11.v5.0280	hypothetical protein, conserved;hypothetical protein, conserved	1.4	FALSE	G2&M	0.11	0.1	0.1	0.11	0.14	0.12	0.11	0.1	0.11	FALSE	1.4	1;1	FALSE	FALSE	FALSE					d100
Tb927.10.11060	hypothetical protein, conserved	1.39	TRUE	G2&M	0.09	0.1	0.11	0.12	0.11	0.12	0.12	0.13	0.12	FALSE	12.3	1	FALSE	FALSE	FALSE	-0.1	0.01	0.79	0.23	d111	ALL
Tb927.9.1850;Tb927.9.1810	60S ribosomal protein L35, putative;60S ribosomal protein L35, putative	1.39	TRUE	G2&M	0.09	0.11	0.11	0.11	0.11	0.12	0.12	0.12	0.13	FALSE	19.7	3;3	FALSE	FALSE	FALSE	0.73	0.65	0.9	0.76	d111	ALL
Tb927.11.13100	hypothetical protein, conserved	1.39	TRUE	G2&M	0.09	0.11	0.12	0.12	0.13	0.12	0.11	0.11	0.1	FALSE	8.9	3	FALSE	FALSE	FALSE	0.89	0.79	0.76	0.81	d111
Tb927.11.3680	calmodulin, putative	1.39	FALSE	G2&M	0.09	0.1	0.13	0.11	0.13	0.11	0.11	0.11	0.11	FALSE	29.5	3	FALSE	FALSE	FALSE	-0.42				d110
Tb927.4.2590	hypothetical protein, conserved	1.39	TRUE	G2&M	0.09	0.1	0.1	0.12	0.1	0.12	0.13	0.12	0.12	FALSE	2.2	1	FALSE	FALSE	FALSE		0.77			d101
Tb927.8.3310	Elongator-like Protein 3b (ELP3b)	1.39	FALSE	G2&M	0.1	0.11	0.11	0.12	0.11	0.12	0.13	0.09	0.11	FALSE	14.9	2	FALSE	FALSE	FALSE	-0.01				d110
Tb927.11.4120	leucine-rich repeat protein (LRRP), putative	1.39	FALSE	G2&M	0.11	0.1	0.09	0.11	0.11	0.11	0.13	0.12	0.11	FALSE	4.4	2	FALSE	FALSE	FALSE	0.01				d110
Tb927.8.5430	Snf7, putative	1.39	FALSE	G2&M	0.09	0.1	0.11	0.12	0.1	0.12	0.13	0.12	0.11	FALSE	27.4	3	FALSE	FALSE	FALSE	0.33				d110
Tb927.10.9080	pteridine transporter, putative	1.39	TRUE	G2&M	0.09	0.11	0.11	0.11	0.11	0.12	0.12	0.12	0.11	FALSE	15.9	10	FALSE	FALSE	FALSE	0.25	0.42	0.85	0.51	d111
Tb927.3.2330	kinetoplastid kinetochore protein 17 (kkt17)	1.39	TRUE	G2&M	0.09	0.11	0.12	0.12	0.13	0.12	0.11	0.11	0.1	FALSE	10.5	5	FALSE	FALSE	FALSE	0.82	0.9	0.88	0.87	d111
Tb927.3.4950	hypothetical protein, conserved	1.39	TRUE	G2&M	0.09	0.11	0.1	0.12	0.1	0.12	0.13	0.12	0.12	FALSE	8.9	3	FALSE	FALSE	FALSE	0.89	0.78	0.74	0.8	d111
Tb927.9.9750	membrane- trafficking protein, putative	1.38	FALSE	G2&M	0.11	0.09	0.1	0.11	0.12	0.12	0.1	0.12	0.12	FALSE	8.8	1	FALSE	FALSE	FALSE	0.62	0.45	0.64	0.57	d111
Tb927.10.4630	hypothetical protein, conserved	1.38	TRUE	G2&M	0.1	0.09	0.11	0.1	0.12	0.13	0.12	0.11	0.11	FALSE	12.7	2	FALSE	FALSE	FALSE	0.77				d110
Tb927.11.13150	UEV domain/Zinc finger, C3HC4 type (RING finger), putative	1.38	TRUE	G2&M	0.09	0.1	0.11	0.12	0.11	0.12	0.12	0.12	0.11	FALSE	9.5	2	FALSE	FALSE	FALSE	0.57	0.44	0.94	0.65	d111	DIFF
Tb927.9.2760	EB1-like C-terminal motif containing protein, putative	1.38	TRUE	G2&M	0.09	0.1	0.1	0.11	0.11	0.12	0.12	0.12	0.12	FALSE	15.1	7	FALSE	FALSE	FALSE	0.84	0.78	0.93	0.85	d111
Tb927.8.6750	translationally controlled tumor protein (TCTP), putative	1.38	TRUE	G2&M	0.1	0.09	0.1	0.11	0.11	0.11	0.12	0.13	0.12	FALSE	90.6	3	FALSE	FALSE	FALSE	0.61	0.62	0.89	0.7	d111
Tb927.10.9230	beta adaptin, putative	1.38	TRUE	G2&M	0.09	0.1	0.1	0.11	0.12	0.12	0.12	0.12	0.13	FALSE	4.9	3	FALSE	FALSE	FALSE	0.97	0.66	0.69	0.77	d111
Tb927.11.10520	kinetoplastid kinetochore protein 2 (kkt2)	1.38	TRUE	G2&M	0.09	0.09	0.11	0.11	0.12	0.12	0.12	0.12	0.11	FALSE	19.2	16	FALSE	FALSE	FALSE	0.94	0.92	0.98	0.95	d111	BSF	S
Tb927.6.560	cysteine peptidase C (CPC) (catB)	1.38	TRUE	G2&M	0.09	0.1	0.1	0.11	0.11	0.12	0.13	0.12	0.12	FALSE	11.8	3	TRUE	FALSE	TRUE	-0.26	-0.18	0.97	0.18	d111
Tb927.5.2120	hypothetical protein, conserved	1.38	FALSE	G2&M	0.09	0.12	0.11	0.12	0.12	0.12	0.11	0.11	0.11	FALSE	7.4	2	FALSE	FALSE	FALSE	0.43	0.13	0.42	0.33	d111
Tb927.7.1160	hypothetical protein, conserved	1.38	FALSE	G2&M	0.12	0.09	0.12	0.11	0.11	0.1	0.12	0.1	0.11	FALSE	10.8	1	FALSE	FALSE	FALSE					d100
Tb927.11.13990	GDP-L-fucose synthetase, putative	1.38	TRUE	G2&M	0.09	0.1	0.1	0.11	0.11	0.12	0.12	0.12	0.12	FALSE	20.1	4	FALSE	FALSE	FALSE	0.92	0.81	0.76	0.83	d111
Tb927.6.160	retrotransposon hot spot protein 1 (RHS1), putative	1.38	TRUE	G2&M	0.09	0.1	0.1	0.11	0.11	0.12	0.12	0.12	0.12	FALSE	27.4	3	FALSE	FALSE	FALSE	0.94	0.76	0.74	0.81	d111
Tb927.11.13520	hypothetical protein, conserved	1.38	TRUE	G2&M	0.09	0.1	0.1	0.11	0.11	0.12	0.12	0.12	0.12	FALSE	22.2	16	FALSE	FALSE	FALSE	0.98	0.97	0.98	0.98	d111
Tb927.11.16750	hypothetical protein, conserved	1.37	TRUE	G2&M	0.09	0.1	0.1	0.11	0.11	0.12	0.12	0.12	0.12	FALSE	41.9	6	FALSE	FALSE	FALSE	0.91	0.83	0.93	0.89	d111
Tb927.5.2730	hypothetical protein, conserved	1.37	TRUE	G2&M	0.1	0.09	0.11	0.12	0.11	0.12	0.12	0.11	0.11	FALSE	3.4	1	FALSE	FALSE	FALSE	0.15	0.05	0.86	0.35	d111
Tb927.9.10570	predicted zinc finger protein	1.37	FALSE	G2&M	0.09	0.11	0.11	0.11	0.11	0.11	0.12	0.12	0.13	FALSE	19.3	4	FALSE	FALSE	FALSE	0.47	0.18	0.43	0.36	d111
Tb927.3.3950	hypothetical protein, conserved	1.37	TRUE	G2&M	0.1	0.09	0.1	0.11	0.11	0.12	0.12	0.11	0.13	FALSE	7.3	3	FALSE	FALSE	FALSE	0.88	0.82	0.75	0.82	d111
Tb927.11.7130	hypothetical protein, conserved	1.37	TRUE	G2&M	0.09	0.1	0.1	0.12	0.11	0.12	0.12	0.11	0.13	FALSE	6.3	3	FALSE	FALSE	FALSE	0.95	0.56	0.55	0.69	d111		Late G1
Tb927.9.11350	hypothetical protein, conserved	1.36	TRUE	G2&M	0.09	0.1	0.1	0.11	0.11	0.12	0.13	0.12	0.12	FALSE	8.1	2	FALSE	FALSE	FALSE	0.92	0.81	0.95	0.89	d111
Tb11.v5.0524;Tb927.1.790	hypothetical protein, conserved;hypothetical transmembrane protein, conserved	1.36	FALSE	G2&M	0.09	0.1	0.11	0.11	0.1	0.11	0.12	0.1	0.12	FALSE	8.4	3;3	TRUE	FALSE	FALSE	-0.34	0.12	-0.6	-0.27	d111
Tb927.11.5750	hypothetical protein, conserved	1.36	TRUE	G2&M	0.1	0.09	0.1	0.1	0.11	0.12	0.13	0.12	0.13	FALSE	7.4	5	FALSE	FALSE	FALSE	0.64	0.57	0.81	0.67	d111
Tb927.11.8760	hypothetical protein, conserved	1.36	FALSE	G2&M	0.1	0.09	0.1	0.12	0.11	0.12	0.13	0.11	0.12	FALSE	2.7	1	FALSE	FALSE	FALSE	0.29				d110	PCF
Tb927.6.3290	intraflagellar transport protein 20 (IFT20)	1.36	TRUE	G2&M	0.09	0.1	0.11	0.11	0.11	0.12	0.12	0.12	0.12	FALSE	42.3	5	FALSE	FALSE	FALSE	0.55	0.54	0.85	0.65	d111
Tb927.10.14330	Utp14 protein, putative	1.36	TRUE	G2&M	0.09	0.11	0.11	0.11	0.11	0.12	0.12	0.12	0.12	FALSE	20.5	17	FALSE	FALSE	FALSE	0.93	0.88	0.88	0.9	d111
Tb927.3.700	hypothetical protein, conserved	1.36	FALSE	G2&M	0.1	0.1	0.11	0.1	0.11	0.11	0.11	0.14	0.11	FALSE	18.8	1	FALSE	FALSE	FALSE	0.02				d110		Late G1
Tb927.11.1300	UBA/TS-N domain containing protein, putative	1.36	TRUE	G2&M	0.09	0.11	0.11	0.11	0.11	0.12	0.12	0.12	0.12	FALSE	20.3	4	FALSE	FALSE	FALSE	0.91	0.84	0.95	0.9	d111
Tb927.11.16170	hypothetical protein, conserved	1.36	FALSE	G2&M	0.12	0.09	0.12	0.11	0.11	0.11	0.11	0.12	0.1	FALSE	14	1	FALSE	FALSE	FALSE	0.38	0.59	0.35	0.44	d111	ALL
Tb927.5.4320	zinc finger protein family member, putative (FIP1)	1.35	TRUE	G2&M	0.09	0.1	0.1	0.11	0.11	0.12	0.13	0.12	0.12	FALSE	17.9	3	FALSE	FALSE	FALSE	0.91	0.83	0.92	0.89	d111	ALL
Tb927.5.4050	hypothetical protein, conserved	1.35	FALSE	G2&M	0.09	0.11	0.11	0.12	0.1	0.12	0.11	0.11	0.12	FALSE	14.6	1	FALSE	FALSE	FALSE					d100
Tb11.v5.0971;Tb927.4.2950	mitochondrial DNA polymerase I protein A, putative;mitochondrial DNA polymerase I protein A, putative	1.35	FALSE	G2&M	0.11	0.09	0.11	0.11	0.13	0.12	0.12	0.11	0.12	FALSE	6.2	6;6	FALSE	FALSE	FALSE	0.59	0.59	0.6	0.59	d111
Tb927.8.2690	SET domain containing protein, putative	1.35	FALSE	G2&M	0.09	0.11	0.11	0.12	0.11	0.12	0.12	0.11	0.12	FALSE	3	1	FALSE	FALSE	FALSE	0.68	0.62	0.6	0.63	d111
Tb927.3.720	zinc finger protein 3 (ZFP3)	1.35	TRUE	G2&M	0.09	0.1	0.12	0.11	0.12	0.11	0.12	0.11	0.12	FALSE	26.9	2	FALSE	FALSE	FALSE	-0.74	0.76	-0.43	-0.13	d111	BSF
Tb927.11.640	pentatricopeptide repeat domain containing protein, putative	1.35	TRUE	G2&M	0.09	0.09	0.11	0.11	0.12	0.11	0.12	0.13	0.12	FALSE	8.3	2	FALSE	FALSE	FALSE	0.76	0.86	0.89	0.84	d111	BSF
Tb927.11.16450	hypothetical protein, conserved	1.35	FALSE	G2&M	0.11	0.1	0.11	0.1	0.12	0.13	0.1	0.13	0.11	FALSE	9	1	FALSE	FALSE	FALSE		0.03			d101
Tb11.v5.0593;Tb927.10.12910	hypothetical protein, conserved;hypothetical protein, conserved	1.35	FALSE	G2&M	0.1	0.13	0.12	0.11	0.11	0.1	0.11	0.11	0.12	FALSE	4.1	1;1	FALSE	FALSE	FALSE	-0.49				d110
Tb927.6.3360	hypothetical protein, conserved	1.35	FALSE	G2&M	0.09	0.1	0.11	0.11	0.11	0.12	0.12	0.13	0.11	FALSE	11.7	2	FALSE	FALSE	FALSE	0.43	0.38	0.59	0.46	d111
Tb927.10.9160	hypothetical protein, conserved	1.35	TRUE	G2&M	0.09	0.1	0.11	0.12	0.11	0.12	0.12	0.12	0.13	FALSE	8	4	FALSE	FALSE	FALSE	0.8	0.74	0.83	0.79	d111
Tb927.6.4250	hypothetical protein, conserved	1.35	FALSE	G2&M	0.09	0.12	0.11	0.11	0.11	0.11	0.11	0.11	0.13	FALSE	16.1	3	FALSE	FALSE	FALSE	0.22	0.66	0.18	0.35	d111
Tb927.9.8500	hypothetical protein	1.35	TRUE	G2&M	0.09	0.11	0.11	0.12	0.1	0.12	0.12	0.1	0.12	FALSE	4.3	1	FALSE	FALSE	FALSE		0.7			d101
Tb927.5.3540	Meckelin (Transmembrane protein 67), putative	1.35	FALSE	G2&M	0.09	0.11	0.12	0.11	0.11	0.11	0.13	0.11	0.11	FALSE	4.5	4	FALSE	FALSE	FALSE			0.41		d011
Tb927.9.13310	Yos1-like, putative	1.35	FALSE	G2&M	0.09	0.12	0.12	0.12	0.12	0.11	0.11	0.11	0.11	FALSE	11.1	1	FALSE	FALSE	FALSE			0.18		d011
Tb927.5.630	acidic phosphatase, putative	1.34	TRUE	G2&M	0.12	0.09	0.11	0.11	0.11	0.12	0.12	0.11	0.12	FALSE	2.5	1	FALSE	FALSE	FALSE	0.78				d110
Tb927.10.2660	hypothetical protein, conserved	1.34	TRUE	G2&M	0.09	0.12	0.12	0.11	0.12	0.12	0.11	0.1	0.1	FALSE	12.2	1	FALSE	FALSE	FALSE	-0.1	0.82	0.09	0.27	d111	DIFF	Late G1
Tb09.v4.0106;Tb927.5.286b;Tb11.v5.0210;Tb927.9.15980	nucleoside transporter 1, putative;adenosine transporter 1 (AT1);adenosine transporter, putative;nucleoside transporter 1, putative	1.34	FALSE	G2&M	0.09	0.1	0.1	0.11	0.11	0.11	0.13	0.13	0.12	FALSE	8.9	2;1;1;1	FALSE	FALSE	FALSE					d010
Tb927.6.990;Tb927.6.1060;Tb927.6.1050;Tb927.6.1000;Tb927.6.980;Tb927.6.970;Tb927.6.960;Tb927.6.1020;Tb927.6.1010	cysteine peptidase, Clan CA, family C1, Cathepsin L-like (CP);cysteine peptidase, Clan CA, family C1, Cathepsin L-like (CP);cysteine peptidase, Clan CA, family C1, Cathepsin L-like (CP);cysteine peptidase, Clan CA, family C1, Cathepsin L-like (CP);cysteine peptidase, Clan CA, family C1, Cathepsin L-like (CP);cysteine peptidase, Clan CA, family C1, Cathepsin L-like (CP);cysteine peptidase, Clan CA…	1.34	FALSE	G2&M	0.11	0.11	0.1	0.11	0.1	0.13	0.1	0.13	0.11	FALSE	18.3	1;1;1;1;1;1;1;1;1	TRUE	FALSE	TRUE					d01
Tb927.4.2190	GTP-binding protein, putative	1.34	TRUE	G2&M	0.09	0.1	0.1	0.11	0.12	0.12	0.12	0.12	0.12	FALSE	3.4	1	FALSE	FALSE	FALSE	0.79	0.98	0.82	0.86	d111
Tb927.11.14950	zinc finger protein 2 (ZFP2)	1.34	TRUE	G2&M	0.09	0.11	0.1	0.11	0.11	0.12	0.12	0.12	0.13	FALSE	38.8	4	TRUE	FALSE	TRUE	0.86	0.66	0.88	0.8	d111
Tb927.11.13690.1;Tb927.11.13690.2	unspecified product;unspecified product	1.34	TRUE	G2&M	0.09	0.11	0.1	0.11	0.11	0.12	0.12	0.11	0.12	FALSE	18.3	3;3	FALSE	FALSE	FALSE	0.8	0.79	0.91	0.83	d111
Tb927.10.8980	hypothetical protein, conserved	1.34	TRUE	G2&M	0.09	0.1	0.12	0.12	0.12	0.12	0.11	0.11	0.1	FALSE	42	6	FALSE	FALSE	FALSE	0.91	0.86	0.84	0.87	d111	PCF	Late G1
Tb927.11.9730;Tb927.10.12680	60S ribosomal protein L34, putative;60S ribosomal protein L34, putative	1.34	TRUE	G2&M	0.09	0.11	0.11	0.12	0.11	0.12	0.12	0.12	0.11	FALSE	23.5	5;5	FALSE	FALSE	FALSE	0.52	0.3	0.93	0.58	d111	ALL
Tb927.10.10000	hypothetical protein, conserved	1.34	TRUE	G2&M	0.11	0.1	0.1	0.1	0.11	0.12	0.12	0.12	0.13	FALSE	11.5	4	FALSE	FALSE	FALSE	0.9	0.65	0.79	0.78	d111
Tb927.10.5820	predicted RanGDP binding protein	1.34	TRUE	G2&M	0.09	0.11	0.12	0.11	0.12	0.12	0.11	0.1	0.11	FALSE	1.7	2	FALSE	FALSE	FALSE	-0.3	0.87	-0.6	-0.01	d111
Tb927.11.9860	EF-hand domain pair, putative	1.34	TRUE	G2&M	0.09	0.11	0.11	0.11	0.11	0.11	0.12	0.12	0.12	FALSE	73.8	8	FALSE	FALSE	FALSE	0.6	0.7	0.93	0.74	d111	ALL
Tb927.1.1270;Tb11.v5.0357	homocysteine S-methyltransferase, putative;homocysteine S-methyltransferase, putative	1.34	TRUE	G2&M	0.09	0.1	0.11	0.12	0.11	0.12	0.12	0.12	0.11	FALSE	17.3	7;7	TRUE	FALSE	FALSE	0.96	0.97	0.98	0.97	d111		Late G1
Tb927.9.2400	hypothetical protein, conserved	1.34	FALSE	G2&M	0.1	0.11	0.09	0.11	0.11	0.11	0.12	0.13	0.12	FALSE	11.3	2	FALSE	FALSE	FALSE			0.35		d011
Tb927.7.6250	hypothetical protein, conserved	1.34	TRUE	G2&M	0.09	0.11	0.11	0.12	0.12	0.12	0.12	0.11	0.11	FALSE	5.9	4	FALSE	FALSE	FALSE	0.38	0.7	0.68	0.59	d111	BSF
Tb927.8.4510	nucleoside diphosphate kinase, putative	1.34	FALSE	G2&M	0.12	0.12	0.09	0.12	0.11	0.12	0.11	0.11	0.11	FALSE	5.2	2	FALSE	FALSE	FALSE			-0.25		d011
Tb927.1.4700	hypothetical protein, conserved	1.34	FALSE	G2&M	0.1	0.11	0.11	0.11	0.11	0.11	0.12	0.12	0.13	FALSE	6.9	1	TRUE	FALSE	FALSE	0.68	0.6	0.63	0.64	d111
Tb927.7.5730	hypothetical protein, conserved	1.33	TRUE	G2&M	0.09	0.1	0.12	0.12	0.12	0.12	0.11	0.11	0.1	FALSE	6.5	4	FALSE	FALSE	FALSE	0.96	0.51	0.64	0.7	d111		Late G1
Tb927.9.8380	hypothetical protein, conserved	1.33	TRUE	G2&M	0.09	0.11	0.11	0.11	0.11	0.11	0.12	0.11	0.12	FALSE	26.9	2	FALSE	FALSE	FALSE	0.06	0.87	0.19	0.37	d111	DIFF
Tb927.1.2980	hypothetical protein, conserved	1.33	FALSE	G2&M	0.12	0.11	0.12	0.11	0.12	0.11	0.09	0.12	0.11	FALSE	1.1	1	FALSE	FALSE	FALSE	-0.73	0.22	-0.44	-0.31	d111
Tb927.11.10620	hypothetical protein, conserved	1.33	TRUE	G2&M	0.1	0.1	0.1	0.1	0.11	0.12	0.11	0.12	0.13	FALSE	15.2	4	FALSE	FALSE	FALSE	0.62	0.25	0.82	0.56	d111
Tb927.10.15690	anaphase promoting complex, subunit 10-like protein	1.33	FALSE	G2&M	0.09	0.11	0.11	0.12	0.12	0.12	0.11	0.11	0.12	FALSE	14.5	2	FALSE	TRUE	FALSE	-0.3	0.41	0.5	0.2	d111	BSF
Tb927.1.630	anti-silencing protein ASF 1 like protein, putative	1.33	FALSE	G2&M	0.09	0.11	0.1	0.11	0.11	0.12	0.12	0.11	0.12	FALSE	14	1	TRUE	FALSE	FALSE	-0.01				d110	ALL
Tb927.10.4930	protein phosphatase 2C, putative	1.32	TRUE	G2&M	0.09	0.11	0.1	0.12	0.1	0.12	0.12	0.12	0.11	FALSE	4.8	1	FALSE	FALSE	FALSE	0.55	0.54	0.96	0.68	d111	ALL
Tb927.10.70;Tb11.v5.0532	retrotransposon hot spot (RHS), putative, (fragment);retrotransposon hot spot (RHS) protein, putative	1.32	FALSE	G2&M	0.09	0.1	0.11	0.11	0.12	0.12	0.12	0.11	0.12	FALSE	26.9	1;1	FALSE	FALSE	FALSE					d010
Tb927.8.2950	hypothetical protein, conserved	1.32	FALSE	G2&M	0.12	0.13	0.1	0.1	0.11	0.11	0.12	0.1	0.11	FALSE	7.4	2	FALSE	FALSE	FALSE		0.04			d101
Tb927.10.4620	peptidyl-prolyl cis-trans isomerase, putative (PPIase)	1.32	TRUE	G2&M	0.09	0.1	0.1	0.11	0.11	0.12	0.12	0.12	0.12	FALSE	44.4	6	FALSE	FALSE	FALSE	0.83	0.88	0.94	0.88	d111
Tb927.8.2150	hypothetical protein, conserved	1.32	TRUE	G2&M	0.09	0.11	0.11	0.11	0.11	0.11	0.11	0.11	0.12	FALSE	16.5	1	FALSE	FALSE	FALSE	0.78	0.7	0.68	0.72	d111	ALL
Tb927.7.2660	zinc finger protein family member, putative (ZC3H20)	1.32	FALSE	G2&M	0.12	0.11	0.1	0.1	0.1	0.11	0.12	0.12	0.13	FALSE	23.7	3	FALSE	FALSE	FALSE	0.54	0.28	0.49	0.44	d111	DIFF
Tb927.8.270	variant surface glycoprotein (VSG, pseudogene), putative	1.32	FALSE	G2&M	0.09	0.11	0.12	0.12	0.11	0.11	0.11	0.11	0.11	FALSE	5.3	3	FALSE	FALSE	FALSE					d010
Tb927.11.10280	metallo-peptidase, Clan MC, Family M14, putative	1.32	FALSE	G2&M	0.1	0.09	0.11	0.11	0.12	0.12	0.11	0.12	0.13	FALSE	7.3	5	FALSE	FALSE	FALSE					d010
Tb927.7.3380	Ribosomal L28e protein family/Mak16 protein C-terminal region, putative	1.32	FALSE	G2&M	0.1	0.11	0.1	0.12	0.11	0.13	0.12	0.11	0.11	FALSE	8.7	2	FALSE	FALSE	FALSE					d100
Tb927.10.7430	GTP-binding protein, putative	1.32	TRUE	G2&M	0.09	0.1	0.11	0.11	0.11	0.12	0.12	0.12	0.12	FALSE	17.6	6	FALSE	FALSE	FALSE	0.79	0.88	0.96	0.87	d111
Tb927.11.10930	tubulin delta chain (TUBD1)	1.32	TRUE	G2&M	0.09	0.12	0.12	0.12	0.11	0.11	0.11	0.11	0.11	FALSE	4.9	2	FALSE	FALSE	FALSE	0.94	0.64	0.76	0.78	d111		Late G1
Tb927.7.3670	TrkA-N domain containing protein, putative	1.32	FALSE	G2&M	0.11	0.11	0.1	0.1	0.1	0.13	0.12	0.12	0.11	FALSE	2.3	1	FALSE	FALSE	FALSE					d100	PCF
Tb927.3.5340	Hsc70-interacting protein (Hip), putative	1.32	FALSE	G2&M	0.11	0.1	0.09	0.11	0.11	0.11	0.12	0.11	0.12	FALSE	39.3	10	FALSE	FALSE	FALSE	-0.07	0.4	0.07	0.13	d111
Tb927.11.5810	Surfeit locus protein 6, putative	1.32	FALSE	G2&M	0.1	0.12	0.11	0.13	0.11	0.11	0.11	0.1	0.11	FALSE	20.9	2	FALSE	FALSE	FALSE	0.31	0.67	0.6	0.53	d111	ALL
Tb11.v5.0627;Tb927.10.13680	lipase domain protein, putative;lipase domain protein, putative	1.32	TRUE	G2&M	0.09	0.1	0.11	0.11	0.12	0.11	0.12	0.12	0.11	FALSE	6.6	3;3	FALSE	FALSE	FALSE	-0.19	-0.25	0.83	0.13	d111	DIFF
Tb927.3.2380	hypothetical protein, conserved	1.32	FALSE	G2&M	0.1	0.09	0.11	0.11	0.11	0.1	0.12	0.12	0.12	FALSE	18.9	1	FALSE	FALSE	FALSE	0.12	0.5	0.33	0.32	d111
Tb927.10.930	hypothetical protein, conserved	1.32	TRUE	G2&M	0.09	0.12	0.11	0.12	0.11	0.12	0.12	0.11	0.11	FALSE	2.2	1	FALSE	FALSE	FALSE	0.96	0.93	0.98	0.96	d111
Tb927.2.3000	hypothetical protein, conserved	1.32	FALSE	G2&M	0.12	0.1	0.11	0.1	0.12	0.1	0.13	0.1	0.13	FALSE	5.3	2	FALSE	FALSE	FALSE					d010	ALL
Tb927.10.11450	TFIIF-stimulated CTD phosphatase, putative	1.32	TRUE	G2&M	0.1	0.1	0.1	0.11	0.11	0.12	0.12	0.13	0.12	FALSE	6.4	2	FALSE	FALSE	FALSE	0.93				d110
Tb927.5.1500;Tb11.v5.0852	hypothetical protein, conserved;hypothetical protein, conserved	1.31	TRUE	G2&M	0.09	0.11	0.11	0.11	0.12	0.11	0.11	0.11	0.12	FALSE	6.8	2;2	FALSE	FALSE	FALSE	0.89	0.53	0.51	0.65	d111
Tb927.11.15060.2;Tb927.11.15060.1	unspecified product;unspecified product	1.31	FALSE	G2&M	0.09	0.1	0.11	0.12	0.12	0.12	0.11	0.12	0.11	FALSE	13.5	1;1	FALSE	FALSE	FALSE	0.62				d110
Tb927.6.2700	small nuclear ribonucleoprotein Sm-E (Sm-E)	1.31	TRUE	G2&M	0.09	0.11	0.11	0.12	0.11	0.12	0.11	0.12	0.11	FALSE	48.8	4	FALSE	FALSE	FALSE	0.2	0.81	0.57	0.52	d111
Tb927.9.10350	Snf7, putative	1.31	FALSE	G2&M	0.1	0.1	0.1	0.12	0.11	0.11	0.13	0.11	0.12	FALSE	18.8	4	FALSE	FALSE	FALSE	0.13	0.29	-0.48	-0.02	d111	PCF
Tb927.10.12900	Complex 1 protein (LYR family), putative	1.31	TRUE	G2&M	0.1	0.1	0.11	0.11	0.11	0.11	0.12	0.11	0.13	FALSE	17.9	2	FALSE	FALSE	FALSE	0.87				d110
Tb927.11.3870	katanin, putative	1.31	FALSE	G2&M	0.09	0.11	0.11	0.11	0.12	0.11	0.12	0.11	0.12	FALSE	4.6	2	FALSE	FALSE	FALSE	0.34	0.24	0.2	0.26	d111	PCF
Tb927.2.5440	hypothetical protein, conserved	1.31	FALSE	G2&M	0.11	0.1	0.11	0.1	0.12	0.11	0.12	0.12	0.12	FALSE	2.2	2	FALSE	FALSE	FALSE			-0.61		d011	DIFF
Tb927.10.10080	hypothetical protein, conserved	1.31	FALSE	G2&M	0.09	0.11	0.1	0.11	0.11	0.12	0.12	0.11	0.12	FALSE	10.3	1	FALSE	FALSE	FALSE					d01
Tb927.10.7620	mitochondrial ATP-dependent zinc metallopeptidase, putative	1.31	TRUE	G2&M	0.09	0.11	0.1	0.11	0.11	0.12	0.12	0.11	0.12	FALSE	24	13	FALSE	TRUE	FALSE	0.5	0.81	0.36	0.56	d111
Tb927.8.4880	DNA polymerase alpha catalytic subunit	1.31	TRUE	G2&M	0.09	0.11	0.12	0.12	0.12	0.11	0.11	0.11	0.1	FALSE	13.7	15	FALSE	FALSE	FALSE	0.96	0.93	0.97	0.95	d111	BSF	Late G1
Tb927.11.7930	RNA polymerase B subunit RPB8, putative (RPB8)	1.31	TRUE	G2&M	0.1	0.1	0.1	0.11	0.11	0.12	0.12	0.12	0.13	FALSE	8.7	1	FALSE	FALSE	FALSE	0.74	0.69	0.75	0.73	d111	ALL	Late G1
Tb927.11.13710	hypothetical protein, conserved	1.31	TRUE	G2&M	0.09	0.11	0.11	0.12	0.11	0.11	0.11	0.11	0.11	FALSE	18.4	3	FALSE	FALSE	FALSE	0.37	-0.18	0.75	0.31	d111
Tb927.3.4270	hypothetical protein, conserved	1.3	TRUE	G2&M	0.09	0.11	0.11	0.11	0.11	0.12	0.12	0.12	0.12	FALSE	19.3	15	FALSE	FALSE	FALSE	0.81	0.94	0.89	0.88	d111
Tb927.9.2550	Domain of unknown function (DUF4457), putative	1.3	FALSE	G2&M	0.09	0.11	0.11	0.12	0.12	0.12	0.12	0.1	0.11	FALSE	7.4	4	FALSE	FALSE	FALSE	0.37	0.41	0.08	0.29	d111
Tb927.3.810	hypothetical protein, conserved	1.3	FALSE	G2&M	0.1	0.11	0.11	0.13	0.11	0.11	0.11	0.11	0.11	FALSE	5.1	1	FALSE	FALSE	FALSE		0.67			d101
Tb927.10.7780	mitogen-activated protein kinase 1, putative	1.3	FALSE	G2&M	0.09	0.11	0.11	0.11	0.11	0.11	0.12	0.11	0.12	FALSE	15.7	4	FALSE	FALSE	FALSE	0.59	0.67	0.35	0.54	d111
Tb927.11.12290	hypothetical protein, conserved	1.3	TRUE	G2&M	0.12	0.1	0.1	0.11	0.12	0.11	0.11	0.11	0.11	FALSE	3.6	2	FALSE	FALSE	FALSE	-0.15	-0.21	0.83	0.16	d111
Tb927.9.12290	Peroxin 19	1.3	TRUE	G2&M	0.09	0.11	0.11	0.12	0.1	0.11	0.11	0.12	0.11	FALSE	34.7	6	FALSE	FALSE	FALSE	0.74	0.65	0.63	0.68	d111
Tb927.2.3930;Tb11.v5.0640	DNA replication licensing factor MCM3, putative;minichromosome maintenance (MCM) complex subunit, putative	1.3	TRUE	G2&M	0.1	0.1	0.12	0.12	0.13	0.12	0.11	0.11	0.1	FALSE	10.3	7;5	FALSE	FALSE	FALSE	0.96	0.86	0.91	0.91	d111
Tb09.v4.0108;Tb927.9.15930	expression site-associated gene (ESAG, pseudogene), putative;small GTPase, putative (RAB1B)	1.3	FALSE	G2&M	0.09	0.11	0.12	0.12	0.12	0.11	0.11	0.11	0.1	FALSE	15.1	1;1	FALSE	FALSE	FALSE					d010
Tb927.6.3580	ATP-dependent DEAD/H DNA helicase recQ, putative	1.3	FALSE	G2&M	0.11	0.11	0.12	0.12	0.12	0.09	0.11	0.12	0.12	FALSE	6.8	4	FALSE	FALSE	FALSE	0.3	-0.2	0.42	0.18	d111		Late G1
Tb927.7.5780	thioredoxin, putative	1.3	FALSE	G2&M	0.1	0.11	0.11	0.11	0.11	0.12	0.1	0.13	0.12	FALSE	28.5	3	FALSE	FALSE	FALSE		0.82			d101
Tb927.11.8100	Ankyrin repeats (3 copies), putative	1.3	FALSE	G2&M	0.09	0.1	0.11	0.11	0.11	0.12	0.12	0.12	0.12	FALSE	28.4	3	FALSE	FALSE	FALSE	0.86	0.7	0.93	0.83	d111	ALL
Tb927.10.13470	PA26 p53-induced protein (sestrin), putative	1.3	FALSE	G2&M	0.09	0.12	0.11	0.12	0.1	0.11	0.12	0.11	0.12	FALSE	5.7	3	FALSE	TRUE	FALSE	-0.3	0.02	0.22	-0.02	d111
Tb927.11.4970	predicted WD40 repeat protein	1.3	FALSE	G2&M	0.09	0.11	0.11	0.11	0.11	0.12	0.12	0.11	0.12	FALSE	6	2	FALSE	FALSE	FALSE	0.88	0.81	0.66	0.78	d111
Tb927.7.2380	hypothetical protein, conserved	1.29	FALSE	G2&M	0.09	0.11	0.12	0.1	0.11	0.11	0.11	0.12	0.12	FALSE	27	3	FALSE	FALSE	FALSE	0.4	0.74	0.33	0.49	d111
Tb927.3.1420	hypothetical protein, conserved	1.29	FALSE	G2&M	0.1	0.12	0.11	0.12	0.11	0.12	0.11	0.1	0.1	FALSE	1.8	3	FALSE	FALSE	FALSE		0.52			d101		Late G1
Tb927.10.12220	hypothetical protein, conserved	1.29	FALSE	G2&M	0.1	0.1	0.11	0.11	0.11	0.11	0.12	0.12	0.12	FALSE	9.8	3	FALSE	FALSE	FALSE	0.8	0.83	0.95	0.86	d111
Tb927.3.2730	hypothetical protein, conserved	1.29	FALSE	G2&M	0.09	0.11	0.12	0.12	0.11	0.12	0.11	0.1	0.1	FALSE	2.1	3	FALSE	FALSE	FALSE	0.66	0.83	0.81	0.77	d111	DIFF
Tb927.11.6560	hypothetical protein, conserved	1.29	FALSE	G2&M	0.1	0.1	0.1	0.11	0.12	0.12	0.12	0.12	0.12	FALSE	10.4	4	FALSE	FALSE	FALSE	0.91	0.97	0.95	0.95	d111	DIFF	S
Tb927.7.4120	hypothetical protein, conserved	1.29	FALSE	G2&M	0.09	0.12	0.11	0.12	0.11	0.11	0.11	0.12	0.11	FALSE	6.5	3	FALSE	FALSE	FALSE	0.9	0.89	0.96	0.92	d111
Tb927.10.6630	ATP-dependent DEAD/H RNA helicase HEL64, putative (HEL64)	1.29	FALSE	G2&M	0.09	0.11	0.11	0.11	0.11	0.12	0.12	0.11	0.11	FALSE	43.5	25	FALSE	FALSE	FALSE	0.93	0.95	0.97	0.95	d111
Tb927.11.7570	ATP-grasp domain containing protein, putative	1.29	FALSE	G2&M	0.12	0.1	0.11	0.12	0.1	0.12	0.11	0.1	0.11	FALSE	6.9	4	FALSE	FALSE	FALSE	-0.35	0.26	-0.04	-0.04	d111
Tb927.11.8070	Domain of unknown function (DUF4539), putative	1.29	FALSE	G2&M	0.09	0.11	0.11	0.12	0.11	0.12	0.11	0.12	0.11	FALSE	8.4	1	FALSE	FALSE	FALSE	0.57				d110
Tb927.11.4400	hypothetical protein, conserved	1.29	FALSE	G2&M	0.09	0.12	0.12	0.12	0.1	0.11	0.11	0.11	0.11	FALSE	3.3	2	FALSE	FALSE	FALSE					d010
Tb927.2.950;Tb927.2.690;Tb927.2.170;Tb927.1.480;Tb927.1.370	paraflagellar rod component, putative (PFC13);leucine-rich repeat protein (LRRP), putative;leucine-rich repeat protein (LRRP), putative;leucine-rich repeat protein (LRRP), putative;leucine-rich repeat protein (LRRP), putative	1.29	FALSE	G2&M	0.11	0.1	0.13	0.11	0.11	0.12	0.11	0.11	0.1	FALSE	6.1	2;0;0;0;0	FALSE	FALSE	FALSE					d100
Tb927.9.3580	hypothetical protein, conserved	1.29	FALSE	G2&M	0.09	0.12	0.12	0.12	0.11	0.11	0.11	0.11	0.11	FALSE	5.9	3	FALSE	FALSE	FALSE	0.75	0.84	0.95	0.85	d111
Tb927.4.3010;Tb11.v5.0966	hypothetical protein, conserved;hypothetical protein, conserved	1.29	FALSE	G2&M	0.09	0.11	0.11	0.11	0.11	0.12	0.11	0.12	0.12	FALSE	3.9	1;1	FALSE	FALSE	FALSE	0.91	0.74	0.81	0.82	d111
Tb927.8.910	hypothetical protein, conserved	1.29	FALSE	G2&M	0.1	0.1	0.1	0.12	0.1	0.12	0.13	0.12	0.12	FALSE	23.4	5	FALSE	FALSE	FALSE	0.93	0.88	0.89	0.9	d111
Tb927.10.3300	Domain of unknown function (DUF4206), putative	1.29	FALSE	G2&M	0.11	0.1	0.1	0.1	0.11	0.12	0.12	0.12	0.12	FALSE	5.9	3	FALSE	FALSE	FALSE	0.7	0.63	0.92	0.75	d111
Tb927.11.10100	hypothetical protein, conserved	1.29	FALSE	G2&M	0.09	0.11	0.11	0.11	0.12	0.11	0.12	0.11	0.12	FALSE	8.8	1	FALSE	FALSE	FALSE	0.52	0.63	0.77	0.64	d111
Tb927.10.5750	Extradiol ring-cleavage dioxygenase, putative	1.29	FALSE	G2&M	0.09	0.11	0.11	0.11	0.11	0.11	0.12	0.12	0.11	FALSE	27.1	4	FALSE	FALSE	FALSE	0.26	0.26	0.67	0.4	d111
Tb927.11.14690	Microtubule-binding protein MIP-T3, putative	1.29	FALSE	G2&M	0.09	0.11	0.11	0.11	0.12	0.11	0.12	0.11	0.12	FALSE	18.5	4	FALSE	FALSE	FALSE	0.88	0.88	0.78	0.85	d111		Late G1
Tb927.10.3110	DNA primase large subunit, putative (pril)	1.29	FALSE	G2&M	0.09	0.11	0.12	0.12	0.12	0.12	0.11	0.11	0.11	FALSE	13.9	8	FALSE	FALSE	FALSE	0.96	0.96	0.97	0.96	d111		Late G1
Tb927.6.5130;Tb927.6.5120	60S acidic ribosomal protein P2, putative;60S acidic ribosomal protein P2, putative	1.29	FALSE	G2&M	0.1	0.1	0.11	0.11	0.11	0.12	0.12	0.12	0.12	FALSE	92.5	7;7	FALSE	FALSE	FALSE	0.83	0.86	0.79	0.83	d111		Early G1
Tb927.10.10150	hypothetical protein, conserved	1.29	FALSE	G2&M	0.1	0.1	0.12	0.12	0.12	0.12	0.12	0.11	0.1	FALSE	6.1	4	FALSE	FALSE	FALSE	0.9	0.88	0.86	0.88	d111		Late G1
Tb927.10.5860	hypothetical protein, conserved	1.29	FALSE	G2&M	0.09	0.1	0.1	0.11	0.11	0.12	0.12	0.12	0.12	FALSE	15.5	2	FALSE	FALSE	FALSE	0.9	0.9	0.95	0.92	d111	ALL
Tb927.8.1750	Cytokine-induced anti-apoptosis inhibitor 1, Fe-S biogenesis, putative	1.28	FALSE	G2&M	0.1	0.11	0.11	0.11	0.11	0.11	0.11	0.12	0.13	FALSE	23.4	3	FALSE	FALSE	FALSE	0.3	0.92	0.59	0.6	d111
Tb927.10.7050	chromatin assembly factor 1 subunit B, putative	1.28	FALSE	G2&M	0.1	0.12	0.11	0.12	0.11	0.12	0.11	0.11	0.11	FALSE	4.9	2	FALSE	FALSE	FALSE	-0.68	0	0.39	-0.09	d111
Tb927.10.7270	hypothetical protein, conserved	1.28	FALSE	G2&M	0.12	0.13	0.11	0.1	0.1	0.11	0.11	0.1	0.12	FALSE	4	1	FALSE	FALSE	FALSE	0.26	0.74	0.54	0.51	d111		Late G1
Tb927.11.9850	hypothetical protein, conserved	1.28	FALSE	G2&M	0.09	0.11	0.11	0.11	0.11	0.12	0.12	0.12	0.12	FALSE	7.5	1	FALSE	FALSE	FALSE	0.69	0.81	0.5	0.67	d111
Tb927.1.1210	conserved protein, unknown function	1.28	FALSE	G2&M	0.1	0.11	0.1	0.11	0.11	0.11	0.12	0.12	0.13	FALSE	22.2	2	FALSE	FALSE	FALSE	0.74	0.47	0.87	0.69	d111
Tb927.7.1270;Tb927.7.1250	hypothetical protein, conserved;hypothetical protein, conserved	1.28	FALSE	G2&M	0.09	0.12	0.1	0.11	0.1	0.12	0.12	0.12	0.12	FALSE	6.7	1;1	FALSE	FALSE	FALSE	0.77	0.73	0.82	0.77	d111
Tb927.11.10390	hypothetical protein, conserved	1.28	FALSE	G2&M	0.1	0.1	0.11	0.11	0.11	0.12	0.13	0.1	0.12	FALSE	4.7	2	FALSE	FALSE	FALSE					d100
Tb927.3.3740	Zinc-finger double-stranded RNA-binding, putative	1.28	FALSE	G2&M	0.1	0.11	0.11	0.11	0.11	0.12	0.12	0.1	0.12	FALSE	4.5	2	FALSE	FALSE	FALSE					d100
Tb927.11.3080	vesicular protein trafficking mediator, putative	1.28	FALSE	G2&M	0.1	0.11	0.1	0.11	0.11	0.11	0.12	0.12	0.12	FALSE	7.7	1	FALSE	FALSE	FALSE	0.49	0.76	0.75	0.67	d111
Tb927.5.3630	hypothetical protein, conserved	1.28	FALSE	G2&M	0.1	0.11	0.1	0.11	0.11	0.12	0.12	0.12	0.11	FALSE	6.3	1	FALSE	FALSE	FALSE	0.49	0.5	0.7	0.56	d111
Tb927.8.2910;Tb927.8.2900	mannosyl-oligosaccharide 1,2-alpha-mannosidase IB, putative;mannosyl-oligosaccharide 1,2-alpha-mannosidase IB, fragment	1.28	FALSE	G2&M	0.11	0.11	0.11	0.1	0.13	0.11	0.12	0.11	0.11	FALSE	11.9	1;0	FALSE	FALSE	FALSE	0.46	0.59	0.84	0.63	d111
Tb927.2.4140	hypothetical protein, conserved	1.28	FALSE	G2&M	0.09	0.11	0.1	0.11	0.11	0.12	0.12	0.12	0.12	FALSE	7.8	5	FALSE	FALSE	FALSE	0.87	0.87	0.97	0.91	d111	BSF
Tb927.4.2770	hypothetical protein, conserved	1.28	FALSE	G2&M	0.1	0.12	0.12	0.12	0.11	0.11	0.11	0.11	0.11	FALSE	11.7	3	FALSE	FALSE	FALSE	0.98	0.89	0.9	0.92	d111
Tb927.11.7670;Tb11.0330	Cornifin (SPRR) family, putative;Cornifin (SPRR) family, putative	1.28	FALSE	G2&M	0.09	0.1	0.1	0.11	0.11	0.12	0.12	0.12	0.12	FALSE	3.6	2;2	FALSE	FALSE	FALSE	0.74	0.67	0.87	0.76	d111
Tb927.2.5070	hypothetical protein, conserved	1.28	FALSE	G2&M	0.13	0.1	0.11	0.12	0.11	0.12	0.11	0.12	0.13	FALSE	19.2	2	FALSE	FALSE	FALSE	-0.58	-0.31	0.02	-0.29	d111	ALL
Tb927.11.12520	hypothetical protein, conserved	1.28	FALSE	G2&M	0.09	0.1	0.11	0.11	0.11	0.12	0.12	0.11	0.12	FALSE	5.7	1	FALSE	FALSE	FALSE	0.85	0.86	0.91	0.87	d111	ALL
Tb927.11.9100	Domain of unknown function (DUF4586), putative	1.28	FALSE	G2&M	0.1	0.11	0.1	0.11	0.12	0.12	0.12	0.12	0.12	FALSE	35	8	FALSE	FALSE	FALSE	0.34	0.44	0.39	0.39	d111		S
Tb927.4.2910	hypothetical protein, conserved	1.28	FALSE	G2&M	0.1	0.1	0.11	0.11	0.11	0.12	0.12	0.11	0.13	FALSE	6.2	3	FALSE	FALSE	FALSE	0.7	0.97	0.75	0.8	d111
Tb927.7.1630	hypothetical protein, conserved	1.28	FALSE	G2&M	0.1	0.11	0.11	0.11	0.11	0.11	0.12	0.12	0.12	FALSE	12.1	1	FALSE	FALSE	FALSE	0.93	0.82	0.74	0.83	d111
Tb927.11.12350	DNA photolyase, putative	1.28	FALSE	G2&M	0.1	0.11	0.11	0.12	0.1	0.12	0.11	0.12	0.11	FALSE	5	4	FALSE	FALSE	FALSE	0.71	0.63	0.72	0.69	d111
Tb927.7.3610	hypothetical protein, conserved	1.28	FALSE	G2&M	0.12	0.1	0.11	0.1	0.11	0.1	0.11	0.13	0.11	FALSE	10.2	3	FALSE	FALSE	FALSE	-0.07	0.4	0.36	0.23	d111
Tb927.10.13330;Tb11.v5.0893	paraflagellar rod component, putative (PFC20);hypothetical protein, conserved	1.28	FALSE	G2&M	0.09	0.12	0.12	0.12	0.11	0.11	0.11	0.11	0.11	FALSE	4.7	5;2	FALSE	FALSE	FALSE	0.9	0.5	0.53	0.64	d111	PCF
Tb927.11.4290	40S ribosomal protein S12 (RPS12)	1.28	FALSE	G2&M	0.09	0.11	0.11	0.11	0.11	0.12	0.12	0.12	0.12	FALSE	34.7	5	FALSE	FALSE	FALSE	0.97	0.95	0.94	0.95	d111
Tb927.10.4790	hypothetical protein, conserved	1.27	FALSE	G2&M	0.1	0.11	0.1	0.11	0.11	0.1	0.12	0.13	0.12	FALSE	12.5	1	FALSE	FALSE	FALSE					d100	PCF
Tb927.10.13730	60S ribosomal protein L7, putative	1.27	FALSE	G2&M	0.09	0.1	0.11	0.11	0.11	0.12	0.11	0.11	0.12	FALSE	28.9	9	FALSE	FALSE	FALSE	0.81	0.59	0.74	0.71	d111
Tb927.11.2350	hypothetical protein, conserved	1.27	FALSE	G2&M	0.1	0.1	0.12	0.11	0.12	0.11	0.12	0.11	0.12	FALSE	5.1	1	FALSE	FALSE	FALSE	0.78	0.74	0.55	0.69	d111
Tb927.5.2990	hypothetical protein, conserved	1.27	FALSE	G2&M	0.1	0.11	0.1	0.11	0.12	0.12	0.13	0.12	0.13	FALSE	3.5	2	FALSE	FALSE	FALSE	-0.73	-0.23	-0.08	-0.35	d111	DIFF
Tb927.1.4300	chaperone protein DNAj, putative	1.27	FALSE	G2&M	0.1	0.1	0.1	0.11	0.11	0.12	0.12	0.12	0.11	FALSE	2.6	1	FALSE	FALSE	FALSE	0.82	0.73	0.92	0.82	d111
Tb927.4.2320	hypothetical protein, conserved	1.27	FALSE	G2&M	0.09	0.1	0.1	0.11	0.11	0.12	0.11	0.12	0.11	FALSE	18.8	2	FALSE	FALSE	FALSE	-0.04	-0.05	-0.9	-0.33	d111
Tb927.10.6130;Tb11.v5.0205	hypothetical protein, conserved;hypothetical protein, conserved	1.27	FALSE	G2&M	0.11	0.1	0.11	0.11	0.11	0.12	0.12	0.12	0.11	FALSE	6.3	2;2	FALSE	FALSE	FALSE	0.35	0.63	0.69	0.56	d111	PCF
Tb927.7.3200	hypothetical protein, conserved	1.27	FALSE	G2&M	0.1	0.11	0.1	0.11	0.11	0.12	0.12	0.12	0.12	FALSE	10.7	3	FALSE	FALSE	FALSE	0.65	0.54	0.92	0.7	d111
Tb927.4.3350	N2227-like protein, putative	1.27	FALSE	G2&M	0.1	0.1	0.11	0.11	0.11	0.11	0.12	0.12	0.11	FALSE	17	3	FALSE	FALSE	FALSE	0.3	-0.01	0.71	0.33	d111	DIFF
Tb927.8.2220	hypothetical protein, conserved	1.27	FALSE	G2&M	0.09	0.1	0.11	0.11	0.12	0.12	0.12	0.12	0.12	FALSE	5.6	7	FALSE	FALSE	FALSE	0.94	0.97	0.96	0.96	d111
Tb927.11.8190	DNA repair protein RAD51 (RAD51)	1.27	FALSE	G2&M	0.1	0.1	0.11	0.11	0.11	0.12	0.12	0.11	0.12	FALSE	29.2	7	FALSE	FALSE	FALSE	0.93	0.94	0.96	0.94	d111
Tb927.6.1480	hypothetical protein, conserved	1.27	FALSE	G2&M	0.11	0.1	0.1	0.11	0.12	0.11	0.11	0.12	0.12	FALSE	3.8	4	FALSE	FALSE	FALSE	0.73	-0.38	0.25	0.2	d111
Tb927.4.4970	myosin heavy chain kinase A, putative	1.27	FALSE	G2&M	0.1	0.11	0.1	0.11	0.11	0.11	0.13	0.12	0.12	FALSE	11.3	1	FALSE	FALSE	FALSE	0.79	0.82	0.86	0.82	d111	PCF
Tb927.10.9640	hypothetical protein, conserved	1.27	FALSE	G2&M	0.13	0.1	0.11	0.11	0.11	0.11	0.11	0.11	0.11	FALSE	10.6	5	FALSE	FALSE	FALSE	0.71	0.79	0.66	0.72	d111
Tb927.5.4470;Tb05.5K5.120	hypothetical protein, conserved;hypothetical protein, conserved	1.27	FALSE	G2&M	0.1	0.1	0.12	0.12	0.12	0.12	0.11	0.1	0.1	FALSE	12.7	9;9	FALSE	FALSE	FALSE	0.88	0.91	0.97	0.92	d111		Late G1
Tb927.10.6570;Tb11.v5.0809	TPR repeat, putative;TPR repeat, putative	1.27	FALSE	G2&M	0.12	0.1	0.11	0.1	0.1	0.11	0.13	0.11	0.11	FALSE	7.2	2;2	FALSE	FALSE	FALSE	0.11	-0.12	0.54	0.18	d111	DIFF
Tb927.3.1890	cytochrome c oxidase assembly protein, putative	1.27	FALSE	G2&M	0.1	0.11	0.1	0.11	0.11	0.12	0.12	0.12	0.12	FALSE	18	4	FALSE	FALSE	FALSE	0.94	0.74	0.83	0.84	d111
Tb927.9.10150	hypothetical protein, conserved	1.27	FALSE	G2&M	0.11	0.09	0.11	0.12	0.11	0.12	0.11	0.12	0.12	FALSE	4	2	FALSE	FALSE	FALSE	0.88	0.78	0.73	0.8	d111	DIFF
Tb927.8.4170	RNA-binding protein, putative (MRD1)	1.27	FALSE	G2&M	0.09	0.1	0.11	0.11	0.11	0.12	0.12	0.12	0.12	FALSE	17.7	14	FALSE	FALSE	FALSE	0.57	0.81	0.67	0.69	d111
Tb927.5.3200	hypothetical protein, conserved	1.27	FALSE	G2&M	0.1	0.09	0.11	0.11	0.11	0.12	0.12	0.12	0.12	FALSE	9.3	2	FALSE	FALSE	FALSE	0.8	0.73	0.94	0.83	d111	DIFF
Tb927.6.3710	hypothetical protein, conserved	1.27	FALSE	G2&M	0.09	0.11	0.11	0.11	0.11	0.12	0.11	0.11	0.11	FALSE	11.4	6	FALSE	FALSE	FALSE	0.77	0.8	0.63	0.73	d111	PCF
Tb927.11.13730	ornithine decarboxylase (ODC)	1.27	FALSE	G2&M	0.09	0.11	0.11	0.12	0.11	0.12	0.12	0.12	0.11	FALSE	13.9	7	TRUE	FALSE	FALSE	0.93	0.89	0.93	0.92	d111	BSF
Tb927.10.12390	hypothetical protein, conserved	1.27	FALSE	G2&M	0.12	0.1	0.1	0.11	0.12	0.11	0.11	0.12	0.12	FALSE	7.8	1	FALSE	FALSE	FALSE			-0.17		d011	BSF
Tb927.11.5690	SNF2 family protein	1.27	FALSE	G2&M	0.09	0.1	0.11	0.11	0.12	0.12	0.12	0.12	0.11	FALSE	9.1	7	FALSE	FALSE	FALSE	0.79	0.82	0.98	0.86	d111
Tb927.10.1250	Aminoacyl-tRNA editing domain containing protein, putative	1.26	FALSE	G2&M	0.11	0.1	0.1	0.11	0.11	0.12	0.12	0.11	0.12	FALSE	41	7	FALSE	FALSE	FALSE	0.83	0.81	0.94	0.86	d111	ALL
Tb927.11.11300	hypothetical protein, conserved	1.26	FALSE	G2&M	0.1	0.13	0.11	0.11	0.1	0.12	0.1	0.12	0.11	FALSE	16.9	3	FALSE	FALSE	FALSE	-0.01	0.32	0.88	0.4	d111
Tb927.11.5710	chaperone protein DNAj, putative	1.26	FALSE	G2&M	0.12	0.11	0.11	0.1	0.11	0.1	0.12	0.1	0.12	FALSE	8.7	2	FALSE	FALSE	FALSE					d100
Tb927.11.12300	hypothetical protein, conserved	1.26	FALSE	G2&M	0.09	0.11	0.11	0.11	0.11	0.11	0.12	0.11	0.12	FALSE	5.7	2	FALSE	FALSE	FALSE	0.46	0.12	0.41	0.33	d111
Tb927.11.5600	Archaic Translocase of outer membrane 14 kDa subunit (ATOM14)	1.26	FALSE	G2&M	0.1	0.11	0.11	0.12	0.11	0.12	0.12	0.12	0.12	FALSE	63	7	FALSE	FALSE	FALSE	0.66	0.74	0.86	0.75	d111	ALL
Tb927.10.8370	hypothetical protein, conserved	1.26	FALSE	G2&M	0.1	0.1	0.11	0.11	0.12	0.12	0.12	0.11	0.12	FALSE	7.3	1	FALSE	FALSE	FALSE	0.54	0.5	0.14	0.4	d111
Tb927.7.5050;Tb11.v5.0185	hypothetical protein, conserved;hypothetical protein, conserved	1.26	FALSE	G2&M	0.1	0.1	0.1	0.12	0.1	0.12	0.12	0.12	0.12	FALSE	14.2	10;10	FALSE	FALSE	FALSE	0.83	0.82	0.79	0.81	d111	ALL
Tb927.11.11080	Nucleoporin (TbNup149)	1.26	FALSE	G2&M	0.09	0.11	0.11	0.12	0.11	0.12	0.11	0.11	0.12	FALSE	57.3	11	FALSE	FALSE	FALSE	0.94	0.94	0.96	0.95	d111	BSF
Tb927.9.11070	predicted zinc finger protein	1.26	FALSE	G2&M	0.11	0.13	0.1	0.11	0.11	0.11	0.11	0.11	0.11	FALSE	5.6	3	FALSE	FALSE	FALSE	0.46	0.57	0.81	0.61	d111
Tb927.11.16490	hypothetical protein, conserved	1.26	FALSE	G2&M	0.1	0.13	0.12	0.11	0.11	0.11	0.11	0.11	0.11	FALSE	18.1	4	FALSE	FALSE	FALSE	-0.43	-0.34	0.59	-0.06	d111
Tb927.10.5200;Tb11.v5.0237	hypothetical protein, conserved;hypothetical protein, conserved	1.26	FALSE	G2&M	0.09	0.12	0.11	0.11	0.11	0.11	0.12	0.11	0.11	FALSE	12.1	4;4	FALSE	FALSE	FALSE	0.5	-0.2	0.59	0.3	d111
Tb927.7.3070	UAA transporter family, putative	1.26	FALSE	G2&M	0.12	0.1	0.12	0.11	0.12	0.1	0.11	0.11	0.11	FALSE	3.6	3	FALSE	FALSE	FALSE	0.56	0.11	0.57	0.41	d111
Tb927.5.750	hypothetical protein, conserved	1.26	FALSE	G2&M	0.1	0.11	0.1	0.11	0.11	0.12	0.12	0.11	0.12	FALSE	15.7	3	FALSE	FALSE	FALSE	-0.04	0.61	-0.33	0.08	d111	DIFF
Tb927.10.8820	bilobe protein, conserved	1.26	FALSE	G2&M	0.09	0.11	0.12	0.12	0.12	0.11	0.11	0.11	0.11	FALSE	17.6	13	FALSE	FALSE	FALSE	0.96	0.95	0.94	0.95	d111	BSF	Late G1
Tb927.7.2140;Tb07.11L3.90	zinc finger protein family member, putative (ZC3H18);zinc finger protein family member, putative (ZC3H18)	1.26	FALSE	G2&M	0.11	0.1	0.1	0.1	0.11	0.12	0.12	0.12	0.12	FALSE	14.1	5;5	FALSE	FALSE	FALSE	0.34	0.13	0	0.16	d111
Tb927.7.470	Enriched in surface-labeled proteome protein 14 (ESP14)	1.26	FALSE	G2&M	0.09	0.11	0.12	0.11	0.12	0.11	0.12	0.11	0.11	FALSE	3.4	1	FALSE	FALSE	FALSE		0.76			d101
Tb927.8.1190;Tb927.8.1170;Tb11.v5.0871	hypothetical protein, conserved;hypothetical protein, conserved;hypothetical protein, conserved	1.26	FALSE	G2&M	0.1	0.11	0.1	0.11	0.11	0.12	0.12	0.11	0.12	FALSE	28.4	8;8;6	FALSE	FALSE	FALSE	0.07	0.56	-0.37	0.09	d111	BSF
Tb927.9.10200	hypothetical protein, conserved	1.26	FALSE	G2&M	0.1	0.11	0.11	0.12	0.11	0.11	0.11	0.12	0.11	FALSE	33.5	4	FALSE	FALSE	FALSE	0.24	-0.08	0.71	0.29	d111	DIFF
Tb927.4.670	conserved protein, unknown function	1.26	FALSE	G2&M	0.1	0.1	0.1	0.11	0.11	0.12	0.12	0.12	0.12	FALSE	12.9	7	FALSE	FALSE	FALSE	0.87	0.8	0.92	0.87	d111
Tb927.11.16000	exonuclease, putative	1.26	FALSE	G2&M	0.1	0.11	0.11	0.11	0.11	0.11	0.12	0.11	0.11	FALSE	4.4	1	FALSE	FALSE	FALSE	-0.57	-0.72	0.66	-0.21	d111
Tb927.9.6920	hypothetical protein, conserved	1.26	FALSE	G2&M	0.11	0.1	0.1	0.11	0.11	0.12	0.12	0.12	0.12	FALSE	25.7	12	FALSE	FALSE	FALSE	0.86	0.82	0.82	0.84	d111
Tb927.7.5920	mercaptopyruvate sulfurtransferase, putative (MST)	1.26	FALSE	G2&M	0.1	0.11	0.12	0.12	0.12	0.11	0.11	0.1	0.11	FALSE	17.4	4	FALSE	FALSE	FALSE	0.26	0.85	-0.03	0.36	d111		Late G1
Tb927.5.700	F-box-like, putative	1.26	FALSE	G2&M	0.13	0.12	0.1	0.11	0.12	0.11	0.1	0.11	0.11	FALSE	1.7	1	FALSE	FALSE	FALSE	0.38	-0.25	0.58	0.23	d111
Tb927.10.10330	Anaphase-promoting complex, cyclosome, subunit 3/TPR repeat, putative	1.26	FALSE	G2&M	0.1	0.1	0.1	0.11	0.11	0.12	0.12	0.12	0.12	FALSE	10.1	5	TRUE	FALSE	TRUE	0.94	0.86	0.85	0.88	d111
Tb927.11.16210	cAMP response protein 1, putative (CARP1)	1.26	FALSE	G2&M	0.1	0.1	0.11	0.1	0.11	0.11	0.11	0.11	0.13	FALSE	7.5	5	FALSE	FALSE	FALSE	0.78	-0.63	-0.7	-0.18	d111
Tb927.11.9570	hypothetical protein, conserved	1.26	FALSE	G2&M	0.11	0.1	0.11	0.11	0.12	0.12	0.12	0.12	0.12	FALSE	11.4	2	FALSE	FALSE	FALSE	-0.06	-0.1	0.7	0.18	d111
Tb927.4.5340	hypothetical protein, conserved	1.26	FALSE	G2&M	0.12	0.12	0.1	0.1	0.11	0.12	0.11	0.11	0.12	FALSE	11.7	5	FALSE	FALSE	FALSE	0.34				d110	DIFF
Tb927.11.1780;Tb11.v5.0991	protein phosphatase 2C, putative;protein phosphatase 2C, putative	1.26	FALSE	G2&M	0.1	0.12	0.12	0.11	0.11	0.1	0.1	0.12	0.11	FALSE	6.9	2;2	FALSE	FALSE	FALSE	-0.3	0.36	0.35	0.14	d111
Tb927.5.3850	XRN 5'-3' exonuclease N-terminus, putative	1.26	FALSE	G2&M	0.11	0.1	0.1	0.12	0.11	0.12	0.12	0.11	0.12	FALSE	8	6	FALSE	FALSE	FALSE	0.63	0.65	0.89	0.72	d111
Tb927.10.310	pumillio/PUF RNA binding protein 3 (PUF3)	1.25	FALSE	G2&M	0.09	0.12	0.11	0.12	0.11	0.11	0.11	0.11	0.11	FALSE	21.5	7	FALSE	FALSE	FALSE	0.81	0.83	0.94	0.86	d111	ALL
Tb927.7.2510	endoplasmatic reticulum retrieval protein, putative	1.25	FALSE	G2&M	0.11	0.1	0.1	0.11	0.11	0.11	0.13	0.11	0.12	FALSE	16.5	3	FALSE	FALSE	FALSE	-0.63	-0.33	0.76	-0.06	d111	ALL
Tb927.10.910	DNA repair and recombination helicase protein PIF6 (TbPIF6)	1.25	FALSE	G2&M	0.1	0.11	0.12	0.12	0.12	0.11	0.1	0.11	0.11	FALSE	7.4	5	FALSE	FALSE	FALSE	0.48	0.48	0.66	0.54	d111	PCF
Tb927.11.12020	hypothetical protein, conserved	1.25	FALSE	G2&M	0.1	0.11	0.1	0.11	0.11	0.11	0.12	0.11	0.12	FALSE	15.4	3	FALSE	FALSE	FALSE	0.86				d110
Tb927.10.2540	adenylate kinase, putative	1.25	FALSE	G2&M	0.11	0.1	0.1	0.12	0.11	0.12	0.11	0.12	0.12	FALSE	14.8	2	FALSE	FALSE	FALSE	0.57	0.46	0.9	0.65	d111
Tb927.11.8960	hypothetical protein, conserved	1.25	FALSE	G2&M	0.1	0.11	0.11	0.12	0.12	0.11	0.12	0.11	0.11	FALSE	5.9	4	FALSE	FALSE	FALSE	0.13	0.2	0.81	0.38	d111
Tb927.9.15050	trypanin-related protein, putative	1.25	FALSE	G2&M	0.1	0.1	0.1	0.11	0.11	0.12	0.12	0.11	0.12	FALSE	25.4	11	FALSE	FALSE	FALSE	0.83	0.83	0.93	0.86	d111	ALL	G2/M
Tb927.10.9870	Protein of unknown function (DUF2870), putative	1.25	FALSE	G2&M	0.09	0.1	0.11	0.12	0.11	0.12	0.12	0.12	0.12	FALSE	48.3	9	FALSE	FALSE	FALSE	0.89	0.82	0.95	0.89	d111		Late G1
Tb927.11.8420	DnaJ domain containing protein, putative	1.25	FALSE	G2&M	0.11	0.11	0.12	0.11	0.11	0.1	0.1	0.13	0.1	FALSE	36.4	2	FALSE	FALSE	FALSE		-0.06			d101	DIFF
Tb927.7.1280;Tb927.7.1260	hypothetical protein, conserved;hypothetical protein, conserved	1.25	FALSE	G2&M	0.1	0.11	0.1	0.11	0.11	0.12	0.12	0.12	0.12	FALSE	17.6	2;2	FALSE	FALSE	FALSE	0.73	0.84	0.87	0.82	d111
Tb927.1.1200	SSU ribosomal protein, mitochondrial (MRPS15)	1.25	FALSE	G2&M	0.1	0.1	0.11	0.11	0.11	0.11	0.12	0.12	0.12	FALSE	22.1	8	TRUE	FALSE	TRUE	0.53	0.57	0.63	0.58	d111	ALL
Tb927.8.2750	hypothetical protein, conserved	1.25	FALSE	G2&M	0.1	0.1	0.1	0.11	0.11	0.12	0.12	0.12	0.12	FALSE	9.2	2	FALSE	FALSE	FALSE	0.8	0.7	0.94	0.81	d111
Tb927.11.13000	phospholipid-transporting ATPase, putative	1.25	FALSE	G2&M	0.12	0.1	0.11	0.11	0.11	0.12	0.11	0.11	0.13	FALSE	1.3	3	FALSE	FALSE	FALSE	0.7				d110
Tb927.8.8050	Nucleoporin (TbNup75)	1.25	FALSE	G2&M	0.1	0.11	0.11	0.11	0.1	0.11	0.11	0.12	0.13	FALSE	9.3	3	FALSE	FALSE	FALSE	0.51	0.82	0.35	0.56	d111
Tb927.10.6100;Tb11.v5.0202	Protein of unknown function (DUF2419), putative;Protein of unknown function (DUF2419), putative	1.25	FALSE	G2&M	0.1	0.1	0.11	0.11	0.11	0.11	0.11	0.13	0.12	FALSE	4.4	2;2	FALSE	FALSE	FALSE	-0.01	0	0.06	0.02	d111	ALL
Tb927.11.12690	hypothetical protein, conserved	1.25	FALSE	G2&M	0.11	0.11	0.12	0.1	0.11	0.11	0.11	0.09	0.11	FALSE	4.8	1	FALSE	FALSE	FALSE	-0.09	0.55	-0.34	0.04	d111	ALL
Tb927.2.4390	endo/exonuclease Mre11 (MRE11)	1.25	FALSE	G2&M	0.1	0.11	0.12	0.12	0.12	0.12	0.11	0.11	0.1	FALSE	19.8	11	FALSE	FALSE	FALSE	0.94	0.93	0.96	0.94	d111
Tb927.7.3130	hypothetical protein, conserved	1.25	FALSE	G2&M	0.09	0.11	0.12	0.12	0.11	0.12	0.11	0.11	0.11	FALSE	3.7	5	FALSE	FALSE	FALSE	0.7	0.68	0.82	0.73	d111	BSF
Tb927.6.2430	hypothetical protein, conserved (ATG5)	1.25	FALSE	G2&M	0.1	0.1	0.11	0.11	0.11	0.12	0.12	0.11	0.12	FALSE	5.8	1	FALSE	FALSE	FALSE					d100
Tb927.10.3920;Tb11.v5.0502	hypothetical protein, conserved;hypothetical protein, conserved	1.25	FALSE	G2&M	0.12	0.1	0.1	0.1	0.1	0.11	0.12	0.12	0.12	FALSE	20.1	7;7	FALSE	FALSE	FALSE	0.93	0.94	0.98	0.95	d111		G2/M
Tb927.6.4640	hypothetical protein, conserved	1.25	FALSE	G2&M	0.11	0.1	0.1	0.11	0.12	0.11	0.13	0.1	0.12	FALSE	5.1	3	FALSE	FALSE	FALSE	0.27				d110
Tb927.2.4850	Phosducin, putative	1.25	FALSE	G2&M	0.1	0.11	0.11	0.11	0.11	0.11	0.12	0.11	0.12	FALSE	41.3	10	FALSE	FALSE	FALSE	0.84	0.84	0.67	0.79	d111
Tb927.4.210	retrotransposon hot spot protein (RHS, pseudogene), putative	1.25	FALSE	G2&M	0.11	0.1	0.11	0.11	0.11	0.12	0.12	0.11	0.12	FALSE	22.2	1	FALSE	FALSE	FALSE					d100
Tb927.11.10660;Tb11.v5.0377;Tb11.v5.0762;Tb11.v5.0378	hypothetical protein, conserved;hypothetical protein, conserved;hypothetical protein, conserved;hypothetical protein, conserved	1.25	FALSE	G2&M	0.1	0.11	0.12	0.12	0.11	0.11	0.11	0.11	0.11	FALSE	13.9	13;3;3;3	FALSE	FALSE	FALSE	0.85	0.87	0.89	0.87	d111	ALL	Late G1
Tb927.10.14880	hypothetical protein, conserved	1.25	FALSE	G2&M	0.11	0.1	0.1	0.12	0.12	0.12	0.11	0.12	0.12	FALSE	6.4	4	FALSE	FALSE	FALSE	0.59	0.02	-0.04	0.19	d111
Tb927.7.3290	WD domain, G-beta repeat, putative	1.25	FALSE	G2&M	0.1	0.12	0.11	0.11	0.11	0.12	0.12	0.11	0.11	FALSE	15.3	4	FALSE	FALSE	FALSE	0.7	0.68	0.66	0.68	d111
Tb927.10.6960;Tb927.10.6920;Tb10.v4.0248	hypothetical protein, conserved;hypothetical protein;hypothetical protein	1.25	FALSE	G2&M	0.1	0.1	0.1	0.11	0.11	0.11	0.12	0.12	0.12	FALSE	25.3	7;6;6	FALSE	FALSE	FALSE	0.8	0.77	0.94	0.84	d111	ALL
Tb927.7.6210	hypothetical protein, conserved	1.25	FALSE	G2&M	0.11	0.11	0.11	0.11	0.11	0.11	0.1	0.13	0.11	FALSE	5.4	1	FALSE	FALSE	FALSE	-0.22				d110
Tb927.11.14460	ADP-ribosylation factor GTPase activating protein 1, putative	1.25	FALSE	G2&M	0.1	0.1	0.11	0.11	0.11	0.11	0.11	0.12	0.12	FALSE	11.4	2	FALSE	FALSE	FALSE	0.86	0.64	0.73	0.74	d111
Tb927.10.1440	hypothetical protein, conserved	1.25	FALSE	G2&M	0.12	0.1	0.11	0.11	0.12	0.1	0.12	0.12	0.11	FALSE	14	1	FALSE	FALSE	FALSE	-0.23	0.02	0.17	-0.01	d111
Tb927.11.19750;Tb927.11.18380;Tb927.11.18370;Tb11.1100	variant surface glycoprotein (VSG, pseudogene), putative;Variant Surface Glycoprotein, putative;variant surface glycoprotein (VSG), putative;variant surface glycoprotein (VSG, pseudogene), putative	1.25	FALSE	G2&M	0.1	0.11	0.11	0.12	0.11	0.11	0.12	0.11	0.12	FALSE	6.8	3;1;1;1	FALSE	FALSE	FALSE			0.15		d011
Tb927.7.600	mitochondrial DNA ligase homolog, LIG k-beta	1.25	FALSE	G2&M	0.1	0.1	0.11	0.11	0.11	0.12	0.12	0.11	0.12	FALSE	6.2	2	FALSE	FALSE	FALSE	0.55	0	-0.05	0.16	d111
Tb927.8.3420	hypothetical protein, conserved	1.25	FALSE	G2&M	0.1	0.11	0.11	0.11	0.12	0.11	0.11	0.12	0.12	FALSE	6.4	1	FALSE	FALSE	FALSE	0.1	0.45	0.65	0.4	d111
Tb927.6.3080	hypothetical protein	1.24	FALSE	G2&M	0.1	0.12	0.11	0.11	0.11	0.11	0.11	0.12	0.11	FALSE	14.8	1	FALSE	FALSE	FALSE			0.02		d011
Tb927.9.10950	chaperone protein DNAj, putative	1.24	FALSE	G2&M	0.1	0.11	0.11	0.11	0.11	0.11	0.12	0.11	0.13	FALSE	8	2	FALSE	FALSE	FALSE	0.13	0.61	-0.17	0.19	d111
Tb927.10.190	40S ribosomal protein S6, putative	1.24	FALSE	G2&M	0.1	0.11	0.12	0.11	0.11	0.12	0.11	0.1	0.12	FALSE	31.6	2	FALSE	FALSE	FALSE					d100	ALL
Tb927.9.8260	rhomboid-like protein	1.24	FALSE	G2&M	0.1	0.1	0.11	0.11	0.11	0.11	0.11	0.12	0.12	FALSE	7.6	2	FALSE	FALSE	FALSE	0.79	0.67	0.7	0.72	d111	PCF
Tb927.10.6720;Tb11.v5.0578	Plasma-membrane choline transporter, putative;Plasma-membrane choline transporter, putative	1.24	FALSE	G2&M	0.1	0.11	0.1	0.11	0.11	0.12	0.12	0.12	0.12	FALSE	10	1;1	FALSE	FALSE	FALSE	0.82	0.78	0.82	0.8	d111
Tb927.11.7216;Tb11.02.5110b	origin recognition complex subunit 1 (ORC1), putative (orc1);origin recognition complex subunit 1 (ORC1), putative	1.24	FALSE	G2&M	0.1	0.11	0.12	0.12	0.12	0.12	0.11	0.11	0.1	FALSE	7.6	3;3	FALSE	FALSE	FALSE	0.79	0.86	0.96	0.87	d111
Tb11.v5.0651	Vps53-like, N-terminal, putative	1.24	FALSE	G2&M	0.1	0.12	0.1	0.12	0.11	0.12	0.11	0.12	0.1	FALSE	15.9	1	FALSE	FALSE	FALSE					d01
Tb927.6.3590	hypothetical protein, conserved	1.24	FALSE	G2&M	0.12	0.11	0.12	0.1	0.1	0.11	0.12	0.11	0.12	FALSE	3.2	3	FALSE	FALSE	FALSE	0.12				d110
Tb927.10.9950	hypothetical protein, conserved	1.24	FALSE	G2&M	0.11	0.11	0.11	0.11	0.11	0.12	0.12	0.1	0.11	FALSE	7.1	2	FALSE	FALSE	FALSE	0.12	0.5	0.09	0.24	d111
Tb927.6.3330	hypothetical protein, conserved	1.24	FALSE	G2&M	0.09	0.11	0.11	0.12	0.11	0.12	0.11	0.11	0.11	FALSE	24.2	5	FALSE	FALSE	FALSE	0.57	0.79	0.78	0.71	d111	ALL	Late G1
Tb927.1.3150	hypothetical protein, conserved	1.24	FALSE	G2&M	0.1	0.11	0.11	0.12	0.11	0.11	0.11	0.1	0.11	FALSE	7.5	3	TRUE	FALSE	TRUE	0.71				d110		Late G1
Tb927.10.8180	hypothetical protein, conserved	1.24	FALSE	G2&M	0.1	0.1	0.11	0.11	0.12	0.11	0.12	0.12	0.11	FALSE	2.4	2	FALSE	FALSE	FALSE			-0.13		d011
Tb927.9.6730	hypothetical protein, conserved	1.24	FALSE	G2&M	0.09	0.12	0.1	0.11	0.11	0.12	0.11	0.11	0.11	FALSE	11.1	3	FALSE	FALSE	FALSE	-0.88	0.83	-0.74	-0.26	d111
Tb927.8.5260	60S ribosomal protein L39, putative	1.24	FALSE	G2&M	0.1	0.11	0.11	0.11	0.1	0.11	0.11	0.12	0.12	FALSE	35.3	3	FALSE	FALSE	FALSE	0.39	0.64	0.8	0.61	d111
Tb927.3.970	NAD binding domain of 6-phosphogluconate dehydrogenase/NAD-binding of NADP-dependent 3-hydroxyisobutyrate dehydrogenase, putative	1.24	FALSE	G2&M	0.1	0.12	0.11	0.11	0.1	0.11	0.11	0.12	0.12	FALSE	23.8	8	FALSE	FALSE	FALSE	0.85	0.97	0.84	0.88	d111
Tb927.4.490	hypothetical protein, conserved	1.24	FALSE	G2&M	0.1	0.11	0.12	0.12	0.12	0.11	0.11	0.11	0.11	FALSE	5.8	3	FALSE	FALSE	FALSE	0.76	0.51	0.73	0.67	d111
Tb927.10.4320;Tb10.v4.0044	hypothetical protein, conserved;hypothetical protein, conserved	1.24	FALSE	G2&M	0.1	0.1	0.11	0.11	0.11	0.12	0.11	0.12	0.11	FALSE	3	2;2	FALSE	FALSE	FALSE	0.82	-0.16	-0.25	0.13	d111
Tb927.9.8060	WAHD domain of WASH complex, putative	1.24	FALSE	G2&M	0.11	0.12	0.11	0.12	0.11	0.11	0.1	0.12	0.11	FALSE	2.3	1	FALSE	FALSE	FALSE			0.34		d011	BSF
Tb927.8.2680	hypothetical protein, conserved	1.24	FALSE	G2&M	0.11	0.1	0.11	0.11	0.11	0.11	0.12	0.11	0.12	FALSE	11.3	7	FALSE	FALSE	FALSE	0.7	0.81	0.67	0.73	d111
Tb927.10.12630	hypothetical protein, conserved	1.24	FALSE	G2&M	0.1	0.11	0.1	0.11	0.11	0.11	0.12	0.11	0.12	FALSE	18.8	4	FALSE	FALSE	FALSE	0.64	0.49	0.84	0.66	d111	ALL
Tb927.11.7110	myotubularin-associated protein, putative	1.24	FALSE	G2&M	0.1	0.11	0.11	0.12	0.11	0.11	0.11	0.12	0.12	FALSE	4.6	2	FALSE	FALSE	FALSE	0.55	0.51	0.85	0.64	d111
Tb927.1.1220	RWD domain-containing protein	1.24	FALSE	G2&M	0.09	0.11	0.11	0.11	0.11	0.11	0.11	0.12	0.12	FALSE	22.5	5	FALSE	FALSE	FALSE	0.67	0.67	0.8	0.71	d111
Tb927.4.3700	hypothetical protein, conserved	1.24	FALSE	G2&M	0.12	0.12	0.11	0.1	0.11	0.1	0.1	0.12	0.11	FALSE	10	6	FALSE	FALSE	FALSE	0.36	0.57	0.33	0.42	d111		G2/M
Tb927.10.12520	hypothetical protein, conserved	1.24	FALSE	G2&M	0.1	0.11	0.11	0.11	0.12	0.11	0.11	0.11	0.12	FALSE	2.2	2	FALSE	FALSE	FALSE					d100
Tb927.7.2320	cyclic nucleotide-binding domain containing protein, putative	1.24	FALSE	G2&M	0.09	0.12	0.1	0.1	0.11	0.12	0.11	0.11	0.11	FALSE	13.6	6	FALSE	FALSE	FALSE	-0.22	-0.26	0.34	-0.05	d111
Tb927.9.11820	CRAL/TRIO domain containing protein, putative	1.24	FALSE	G2&M	0.1	0.1	0.1	0.11	0.12	0.12	0.12	0.12	0.12	FALSE	26.1	7	FALSE	FALSE	FALSE	0.97	0.97	0.91	0.95	d111
Tb927.2.5950	hypothetical protein, conserved	1.24	FALSE	G2&M	0.1	0.11	0.11	0.11	0.11	0.11	0.11	0.12	0.13	FALSE	5.3	3	FALSE	FALSE	FALSE	0.92	0.81	0.8	0.84	d111
Tb927.4.690	geranylgeranyl transferase type II beta subunit, putative	1.24	FALSE	G2&M	0.1	0.11	0.12	0.11	0.11	0.12	0.1	0.11	0.12	FALSE	12	2	FALSE	FALSE	FALSE	0.62	-0.69	-0.02	-0.03	d111
Tb927.11.16500	hypothetical protein, conserved	1.24	FALSE	G2&M	0.1	0.11	0.12	0.12	0.11	0.11	0.11	0.11	0.11	FALSE	3.7	1	FALSE	FALSE	FALSE			0.6		d011
Tb927.9.10490	pre-RNA processing PIH1/Nop17, putative	1.24	FALSE	G2&M	0.09	0.12	0.12	0.11	0.12	0.11	0.11	0.11	0.11	FALSE	18.6	7	FALSE	FALSE	FALSE	0.76	0.84	0.92	0.84	d111
Tb927.4.2670	pyroglutamyl-peptidase I, putative (PPI)	1.24	FALSE	G2&M	0.1	0.11	0.11	0.11	0.11	0.11	0.12	0.11	0.11	FALSE	19.8	4	TRUE	FALSE	TRUE	0.19	0.14	0.95	0.42	d111
Tb927.11.1360	zinc-finger of a C2HC-type, putative	1.24	FALSE	G2&M	0.1	0.12	0.11	0.11	0.11	0.12	0.12	0.11	0.11	FALSE	3.5	2	FALSE	FALSE	FALSE	0.25	0.22	0.46	0.31	d111
Tb927.10.5190;Tb11.v5.0238	Kinesin associated protein, putative;Kinesin associated protein, putative	1.24	FALSE	G2&M	0.11	0.1	0.11	0.11	0.11	0.1	0.12	0.11	0.13	FALSE	11.7	3;3	FALSE	FALSE	FALSE	0.35	0.69	0.38	0.48	d111
Tb927.4.1750	hypothetical protein, conserved	1.24	FALSE	G2&M	0.1	0.11	0.11	0.12	0.11	0.11	0.12	0.12	0.11	FALSE	11.2	2	FALSE	FALSE	FALSE	0.68	0.33	0.31	0.44	d111
Tb927.11.7390	NADH-ubiquinone oxidoreductase complex I, 21 kDa subunit, putative	1.24	FALSE	G2&M	0.12	0.12	0.12	0.11	0.11	0.11	0.11	0.11	0.1	FALSE	19.3	4	FALSE	FALSE	FALSE	-0.09	0.02	-0.66	-0.24	d111
Tb927.9.15030	DNA polymerase epsilon subunit B, putative	1.24	FALSE	G2&M	0.1	0.11	0.12	0.12	0.11	0.11	0.11	0.11	0.11	FALSE	24.3	10	FALSE	FALSE	FALSE	0.88	0.84	0.96	0.89	d111
Tb927.7.3900	vacuolar transporter chaperone, putative	1.24	FALSE	G2&M	0.11	0.11	0.12	0.12	0.1	0.11	0.12	0.11	0.11	FALSE	11.1	2	FALSE	FALSE	FALSE	-0.26	0.08	-0.18	-0.12	d111	DIFF
Tb927.10.5910	hypothetical protein, conserved	1.23	FALSE	G2&M	0.1	0.11	0.12	0.11	0.12	0.11	0.12	0.1	0.11	FALSE	4	3	FALSE	FALSE	FALSE	0.13	0.03	0.91	0.36	d111
Tb927.1.3450;Tb11.v5.0619	hypothetical protein, conserved;COG4 transport protein, putative	1.23	FALSE	G2&M	0.1	0.1	0.11	0.11	0.11	0.11	0.12	0.12	0.12	FALSE	10.9	6;4	FALSE	FALSE	FALSE	0.82	0.92	0.9	0.88	d111	PCF	G2/M
Tb927.8.6630	hypothetical protein	1.23	FALSE	G2&M	0.1	0.12	0.11	0.11	0.11	0.11	0.11	0.11	0.11	FALSE	7.6	2	FALSE	FALSE	FALSE	0.11	-0.02	0.81	0.3	d111
Tb927.10.7710	40S ribosomal protein S8, putative	1.23	FALSE	G2&M	0.09	0.11	0.11	0.11	0.12	0.12	0.11	0.11	0.11	FALSE	25	7	FALSE	FALSE	FALSE	0.92	0.87	0.91	0.9	d111	PCF
Tb927.10.4890	zinc-finger of a C2HC-type, putative	1.23	FALSE	G2&M	0.1	0.11	0.11	0.11	0.11	0.12	0.11	0.12	0.12	FALSE	9.3	2	FALSE	FALSE	FALSE	0.55	0.47	0.95	0.66	d111
Tb927.1.3070	hypothetical protein, conserved	1.23	FALSE	G2&M	0.1	0.1	0.1	0.11	0.11	0.12	0.12	0.12	0.12	FALSE	31.5	8	FALSE	FALSE	FALSE	0.97	0.95	0.93	0.95	d111	DIFF
Tb927.10.8010	hypothetical protein, conserved	1.23	FALSE	G2&M	0.12	0.1	0.11	0.11	0.11	0.11	0.12	0.12	0.12	FALSE	7.8	2	FALSE	FALSE	FALSE	0.17	0.31	0.89	0.46	d111
Tb927.3.1580	hypothetical protein, conserved	1.23	FALSE	G2&M	0.1	0.11	0.11	0.11	0.11	0.11	0.12	0.11	0.12	FALSE	11.5	5	FALSE	FALSE	FALSE	0.55	0.75	0.77	0.69	d111
Tb927.7.330	Thioesterase-like superfamily, putative	1.23	FALSE	G2&M	0.1	0.11	0.11	0.11	0.11	0.12	0.12	0.1	0.12	FALSE	26.4	3	FALSE	FALSE	FALSE					d100
Tb927.10.2020	hexokinase (HK2)	1.23	FALSE	G2&M	0.12	0.13	0.11	0.11	0.1	0.11	0.11	0.11	0.11	FALSE	67.5	2	TRUE	FALSE	FALSE	0.62	0.5	0.82	0.65	d111		Early G1
Tb927.4.4730;Tb927.8.7740	amino acid transporter, putative (AATP11);amino acid transporter, putative	1.23	FALSE	G2&M	0.09	0.11	0.11	0.12	0.11	0.11	0.11	0.12	0.11	FALSE	8.5	4;1	FALSE	FALSE	FALSE	0.04	-0.01	0.96	0.33	d111
Tb927.10.13970	uracil-DNA glycosylase, putative	1.23	FALSE	G2&M	0.1	0.11	0.12	0.12	0.12	0.11	0.11	0.11	0.11	FALSE	13.1	4	FALSE	FALSE	FALSE	0.77	0.72	0.96	0.81	d111	BSF	Late G1
Tb927.11.15980	hypothetical protein, conserved	1.23	FALSE	G2&M	0.1	0.12	0.12	0.1	0.1	0.11	0.11	0.12	0.11	FALSE	5.2	1	FALSE	FALSE	FALSE					d100
Tb927.7.3100	hypothetical protein, conserved	1.23	FALSE	G2&M	0.12	0.11	0.12	0.11	0.11	0.11	0.1	0.12	0.1	FALSE	3.9	2	FALSE	FALSE	FALSE		-0.31			d101	DIFF
Tb927.3.3030	START domain containing protein, putative	1.23	FALSE	G2&M	0.1	0.11	0.11	0.11	0.11	0.12	0.12	0.12	0.12	FALSE	32.2	9	FALSE	FALSE	FALSE	0.91	0.88	0.98	0.93	d111
Tb927.3.2410	peroxisome assembly protein, putative	1.23	FALSE	G2&M	0.1	0.11	0.1	0.12	0.1	0.11	0.12	0.12	0.12	FALSE	6	1	FALSE	FALSE	FALSE			0.08		d011	DIFF
Tb927.11.5490	Polyphosphoinositide phosphatase, putative	1.23	FALSE	G2&M	0.1	0.1	0.11	0.11	0.12	0.11	0.12	0.11	0.12	FALSE	2	3	FALSE	FALSE	FALSE		0.34			d101
Tb927.10.5220;Tb11.v5.0235	hypothetical protein, conserved;hypothetical protein, conserved	1.23	FALSE	G2&M	0.1	0.11	0.1	0.11	0.11	0.12	0.12	0.12	0.12	FALSE	12.5	5;5	FALSE	FALSE	FALSE	-0.04	0.36	0.31	0.21	d111	PCF
Tb927.11.11760	hypothetical protein, conserved	1.23	FALSE	G2&M	0.1	0.12	0.11	0.11	0.11	0.11	0.12	0.11	0.11	FALSE	4.3	1	FALSE	FALSE	FALSE			0.51		d011
Tb927.8.1290	hypothetical protein, conserved	1.23	FALSE	G2&M	0.1	0.11	0.12	0.12	0.11	0.11	0.11	0.11	0.11	FALSE	4.9	5	FALSE	FALSE	FALSE	0.8	0.72	0.97	0.83	d111
Tb927.9.10580	3-demethylubiquinone-9 3-methyltransferase, putative	1.23	FALSE	G2&M	0.12	0.11	0.09	0.11	0.11	0.11	0.11	0.11	0.11	FALSE	20.5	6	FALSE	FALSE	FALSE	-0.3	-0.21	0.71	0.07	d111
Tb927.7.730	hypothetical protein, conserved	1.23	FALSE	G2&M	0.09	0.11	0.11	0.11	0.11	0.12	0.11	0.11	0.11	FALSE	11	5	FALSE	FALSE	FALSE	0.54	0.82	0.36	0.57	d111
Tb927.10.12740	Zinc finger CCCH domain-containing protein 35 (ZC3H35)	1.23	FALSE	G2&M	0.1	0.12	0.11	0.12	0.11	0.11	0.11	0.11	0.11	FALSE	11	2	FALSE	FALSE	FALSE	0.88	0.66	0.7	0.75	d111
Tb927.7.1350	PPR repeat family, putative	1.23	FALSE	G2&M	0.11	0.1	0.12	0.1	0.12	0.11	0.11	0.11	0.13	FALSE	11.1	3	FALSE	FALSE	FALSE	0.07	0.59	0.12	0.26	d111
Tb927.4.200	retrotransposon hot spot protein 1 (RHS1), putative	1.23	FALSE	G2&M	0.13	0.1	0.11	0.11	0.11	0.11	0.11	0.12	0.11	FALSE	16.3	2	FALSE	FALSE	FALSE	0.43	0.1	0.79	0.44	d111
Tb927.7.5460	exosome-associated protein 3 (EAP3)	1.23	FALSE	G2&M	0.11	0.13	0.11	0.1	0.11	0.11	0.11	0.11	0.12	FALSE	33.7	5	TRUE	FALSE	FALSE	-0.13	0.74	0	0.2	d111
Tb927.8.550	peptide methionine sulfoxide reductase, putative	1.23	FALSE	G2&M	0.09	0.11	0.11	0.12	0.11	0.12	0.11	0.11	0.11	FALSE	31.6	6	FALSE	FALSE	FALSE	0.29	0.6	0.54	0.47	d111		Late G1
Tb927.10.800	hypothetical protein, conserved	1.23	FALSE	G2&M	0.09	0.1	0.11	0.12	0.12	0.12	0.12	0.11	0.11	FALSE	4.9	2	FALSE	FALSE	FALSE	0.81	0.85	0.89	0.85	d111
Tb927.4.2250	hypothetical protein, conserved	1.23	FALSE	G2&M	0.11	0.1	0.11	0.11	0.11	0.12	0.12	0.12	0.11	FALSE	18	4	FALSE	FALSE	FALSE	0.28	0.41	0.86	0.52	d111	PCF
Tb927.6.5010	hypothetical protein, conserved	1.23	FALSE	G2&M	0.1	0.11	0.11	0.11	0.11	0.11	0.12	0.11	0.12	FALSE	18.5	5	FALSE	FALSE	FALSE	0.78	0.69	0.62	0.7	d111
Tb927.11.8240	TPR repeat, putative	1.23	FALSE	G2&M	0.11	0.11	0.12	0.12	0.12	0.1	0.11	0.11	0.11	FALSE	4.6	2	FALSE	FALSE	FALSE		0.65			d101	BSF
Tb927.11.5420	hypothetical protein, conserved	1.23	FALSE	G2&M	0.1	0.11	0.11	0.11	0.11	0.12	0.12	0.11	0.12	FALSE	9.4	4	FALSE	FALSE	FALSE	0.76	0.77	0.84	0.79	d111
Tb927.8.2700	hypothetical protein, conserved	1.23	FALSE	G2&M	0.1	0.11	0.12	0.12	0.12	0.11	0.11	0.11	0.11	FALSE	5.4	2	FALSE	FALSE	FALSE	-0.22	-0.15	0.34	-0.01	d111	DIFF
Tb927.10.7300	hypothetical protein, conserved	1.23	FALSE	G2&M	0.1	0.1	0.11	0.12	0.11	0.11	0.11	0.12	0.12	FALSE	38.9	2	FALSE	FALSE	FALSE	0.71	0.65	0.88	0.75	d111
Tb927.9.7580	hypothetical protein, conserved	1.23	FALSE	G2&M	0.1	0.1	0.1	0.11	0.11	0.12	0.12	0.11	0.11	FALSE	8.9	3	FALSE	FALSE	FALSE	0.77	0.45	0.53	0.58	d111
Tb927.2.2590	hypothetical protein, conserved	1.23	FALSE	G2&M	0.1	0.11	0.11	0.1	0.12	0.11	0.1	0.12	0.12	FALSE	37.1	2	FALSE	FALSE	FALSE	-0.34	0.4	0.23	0.1	d111
Tb927.11.2930	hypothetical protein, conserved	1.23	FALSE	G2&M	0.1	0.11	0.11	0.12	0.11	0.12	0.12	0.11	0.11	FALSE	16.5	2	FALSE	FALSE	FALSE	0.57	0.73	0.38	0.56	d111
Tb927.11.6030	ras-like small GTPase, putative (TbRLP)	1.23	FALSE	G2&M	0.12	0.11	0.12	0.11	0.11	0.11	0.11	0.11	0.1	FALSE	12.8	2	FALSE	FALSE	FALSE	-0.33				d110
Tb927.5.600	hypothetical protein, conserved	1.23	FALSE	G2&M	0.1	0.1	0.11	0.11	0.11	0.11	0.11	0.12	0.12	FALSE	7.9	1	FALSE	FALSE	FALSE	0.77	0.81	0.83	0.8	d111	ALL
Tb927.9.9300	hypothetical protein, conserved	1.23	FALSE	G2&M	0.1	0.11	0.1	0.11	0.11	0.11	0.12	0.12	0.11	FALSE	11	4	FALSE	FALSE	FALSE	0.53	0.44	0.78	0.58	d111
Tb11.02.5105b;Tb11.02.5105	hypothetical protein, conserved;Present in the outer mitochondrial membrane proteome 15 (POMP15)	1.23	FALSE	G2&M	0.1	0.1	0.11	0.11	0.11	0.11	0.12	0.12	0.12	FALSE	32.3	4;4	FALSE	FALSE	FALSE	0.87	0.83	0.91	0.87	d111
Tb927.10.10710	hypothetical protein, conserved	1.23	FALSE	G2&M	0.1	0.1	0.11	0.11	0.11	0.11	0.12	0.11	0.12	FALSE	5	2	FALSE	FALSE	FALSE	0.46	0.7	0.28	0.48	d111
Tb927.7.2060	DNA repair protein, putative	1.23	FALSE	G2&M	0.1	0.1	0.11	0.11	0.12	0.11	0.12	0.12	0.11	FALSE	4.9	1	FALSE	FALSE	FALSE	0.42	0.61	0.8	0.61	d111
Tb927.10.11900	thioredoxin, putative	1.23	FALSE	G2&M	0.1	0.1	0.1	0.11	0.11	0.12	0.12	0.12	0.12	FALSE	16.8	2	FALSE	FALSE	FALSE	0.89	0.81	0.92	0.87	d111
Tb927.10.6900;Tb10.v4.0246	hypothetical protein;hypothetical protein	1.23	FALSE	G2&M	0.12	0.1	0.1	0.11	0.11	0.12	0.11	0.12	0.12	FALSE	3.2	2;2	FALSE	FALSE	FALSE	0.75				d110
Tb927.11.4840	hypothetical protein, conserved	1.23	FALSE	G2&M	0.11	0.11	0.12	0.12	0.13	0.11	0.1	0.11	0.1	FALSE	7	4	FALSE	FALSE	FALSE	0.88	0.68	0.66	0.74	d111		Late G1
Tb927.7.6830	trans-sialidase, putative	1.23	FALSE	G2&M	0.1	0.12	0.11	0.11	0.1	0.12	0.12	0.11	0.11	FALSE	50.6	1	FALSE	FALSE	FALSE	0.67	0.81	0.75	0.74	d111
Tb927.9.2020	60S ribosomal protein L38, putative	1.23	FALSE	G2&M	0.12	0.1	0.11	0.11	0.12	0.11	0.1	0.11	0.11	FALSE	43.9	3	FALSE	FALSE	FALSE	0.56	0.5	0.77	0.61	d111	DIFF
Tb927.4.4710	hypothetical protein, conserved	1.23	FALSE	G2&M	0.11	0.12	0.11	0.11	0.11	0.11	0.12	0.1	0.11	FALSE	2	2	FALSE	FALSE	FALSE	0.36	0.23	0.12	0.24	d111
Tb927.10.6540	kinetoplastid-specific phospho-protein phosphatase, putative	1.23	FALSE	G2&M	0.1	0.1	0.1	0.11	0.11	0.12	0.12	0.12	0.12	FALSE	2.7	2	FALSE	FALSE	FALSE	0.87	0.16	0.2	0.41	d111
Tb927.9.7470;Tb927.6.220	purine nucleoside transporter (NT10);purine nucleoside transporter (TbNT9)	1.23	FALSE	G2&M	0.1	0.1	0.1	0.11	0.11	0.12	0.12	0.12	0.12	FALSE	16.5	4;0	FALSE	FALSE	FALSE	0.83	0.72	0.92	0.82	d111	DIFF
Tb927.10.11730	zinc finger protein family member, putative (ZC3H33)	1.23	FALSE	G2&M	0.1	0.1	0.13	0.11	0.12	0.11	0.12	0.11	0.11	FALSE	11.9	7	FALSE	FALSE	FALSE	0.92	0.7	0.79	0.8	d111
Tb927.3.740	ZFP family member, putative (ZC3H5)	1.23	FALSE	G2&M	0.1	0.1	0.1	0.11	0.11	0.12	0.12	0.12	0.12	FALSE	50	5	FALSE	FALSE	FALSE	0.93	0.95	0.97	0.95	d111
Tb927.3.3200	Domain of unknown function (DUF4586), putative	1.23	FALSE	G2&M	0.11	0.1	0.1	0.11	0.11	0.11	0.12	0.12	0.12	FALSE	27.7	9	FALSE	FALSE	FALSE	0.95	0.71	0.7	0.79	d111		G2/M
Tb927.3.2770	hypothetical protein, conserved	1.23	FALSE	G2&M	0.11	0.1	0.11	0.12	0.12	0.1	0.12	0.1	0.12	FALSE	2.6	2	FALSE	FALSE	FALSE					d010	ALL
Tb927.1.1120	ribosomal RNA-processing protein 8, putative (RRP8)	1.23	FALSE	G2&M	0.11	0.1	0.11	0.11	0.11	0.11	0.11	0.11	0.12	FALSE	3.5	1	TRUE	FALSE	FALSE	0.61	0.18	0.49	0.43	d111
Tb927.11.2640	ras-like small GTPase, putative (TbNST)	1.23	FALSE	G2&M	0.1	0.11	0.11	0.11	0.11	0.11	0.12	0.11	0.12	FALSE	25.5	10	FALSE	FALSE	FALSE	0.82	0.81	0.83	0.82	d111
Tb927.5.1820	60S acidic ribosomal protein, putative	1.22	FALSE	G2&M	0.1	0.11	0.11	0.11	0.11	0.12	0.11	0.12	0.12	FALSE	48.6	2	FALSE	FALSE	FALSE	0.88	0.91	0.92	0.9	d111	PCF
Tb927.5.3590	Putative zinc finger motif, C2HC5-type/ASCH domain containing protein, putative	1.22	FALSE	G2&M	0.1	0.11	0.11	0.12	0.11	0.12	0.12	0.12	0.11	FALSE	4.8	2	FALSE	FALSE	FALSE	0.01	0.82	-0.11	0.24	d111
Tb927.10.6350;Tb11.v5.0271	trypanin (trypanin);trypanin, putative	1.22	FALSE	G2&M	0.1	0.1	0.1	0.11	0.11	0.11	0.12	0.12	0.12	FALSE	23.8	10;10	FALSE	FALSE	FALSE	0.91	0.82	0.87	0.87	d111	BSF
Tb927.11.7140	cell cycle sequence binding phosphoprotein (RBP45), putative	1.22	FALSE	G2&M	0.12	0.11	0.11	0.11	0.1	0.1	0.11	0.11	0.12	FALSE	31.6	7	FALSE	FALSE	FALSE	0.87	0.91	0.92	0.9	d111
Tb927.8.540	N-terminal region of Chorein, a TM vesicle-mediated sorter, putative	1.22	FALSE	G2&M	0.11	0.11	0.12	0.1	0.12	0.11	0.11	0.11	0.11	FALSE	1.5	3	FALSE	FALSE	FALSE			0.07		d011
Tb927.8.3910;Tb11.v5.0738;Tb927.8.3510	thymidylate kinase, putative;thymidylate kinase, putative;thymidylate kinase, putative	1.22	FALSE	G2&M	0.1	0.11	0.12	0.12	0.11	0.11	0.11	0.11	0.11	FALSE	20.9	6;6;5	FALSE	FALSE	FALSE	0.88	0.97	0.9	0.92	d111	BSF
Tb927.11.12320	hypothetical protein, conserved	1.22	FALSE	G2&M	0.1	0.11	0.11	0.11	0.11	0.11	0.12	0.11	0.12	FALSE	6.6	4	FALSE	FALSE	FALSE	0.94	0.9	0.96	0.94	d111
Tb927.2.6070	mitochondrial RNA binding complex 1 subunit (MRB6070)	1.22	FALSE	G2&M	0.1	0.11	0.1	0.11	0.11	0.11	0.12	0.11	0.12	FALSE	9.1	3	FALSE	FALSE	FALSE	0.66	0.41	0.58	0.55	d111	ALL
Tb927.7.4780;Tb11.v5.0161	conserved hypothetical protein, putative;conserved hypothetical protein, putative	1.22	FALSE	G2&M	0.1	0.1	0.11	0.11	0.11	0.12	0.12	0.12	0.12	FALSE	25.6	3;3	FALSE	FALSE	FALSE	0.7	0.75	0.92	0.79	d111
Tb927.8.6970	3-methylcrotonyl-CoA carboxylase alpha subunit, putative	1.22	FALSE	G2&M	0.1	0.11	0.1	0.11	0.11	0.11	0.12	0.12	0.12	FALSE	19.5	3	FALSE	FALSE	FALSE	-0.78	-0.56	0.81	-0.18	d111
Tb927.10.620	hypothetical protein, conserved	1.22	FALSE	G2&M	0.12	0.11	0.1	0.1	0.1	0.1	0.12	0.12	0.12	FALSE	6	2	FALSE	FALSE	FALSE	0.47	0.55	0.93	0.65	d111
Tb927.11.5560	hypothetical protein, conserved	1.22	FALSE	G2&M	0.1	0.11	0.11	0.12	0.11	0.12	0.12	0.12	0.11	FALSE	7.8	4	FALSE	FALSE	FALSE	0.03	0.06	0.72	0.27	d111
Tb927.10.2260	Ubiquitin family, putative	1.22	FALSE	G2&M	0.1	0.11	0.12	0.12	0.12	0.11	0.11	0.11	0.11	FALSE	4.2	3	FALSE	FALSE	FALSE	0.5	0.5	0.96	0.65	d111
Tb927.7.5140	hypothetical protein, conserved	1.22	FALSE	G2&M	0.11	0.1	0.1	0.11	0.11	0.12	0.12	0.12	0.12	FALSE	2.6	1	FALSE	FALSE	FALSE	0.62	0.57	0.67	0.62	d111
Tb927.10.3540	hypothetical protein, conserved	1.22	FALSE	G2&M	0.1	0.1	0.11	0.11	0.11	0.11	0.12	0.11	0.12	FALSE	26.5	6	FALSE	FALSE	FALSE	0.38	0.73	0.53	0.55	d111	DIFF
Tb927.7.550	WD domain, G-beta repeat, putative	1.22	FALSE	G2&M	0.1	0.1	0.11	0.12	0.11	0.11	0.12	0.11	0.11	FALSE	8.4	3	FALSE	FALSE	FALSE	0.34	0.09	0.39	0.28	d111
Tb927.5.1310	protoheme IX farnesyltransferase, putative	1.22	FALSE	G2&M	0.11	0.1	0.11	0.11	0.11	0.12	0.12	0.1	0.12	FALSE	4	1	FALSE	FALSE	FALSE	0.55				d110	PCF
Tb927.3.3590	U3 small nucleolar ribonucleoprotein protein MPP10, putative	1.22	FALSE	G2&M	0.1	0.11	0.1	0.11	0.11	0.12	0.12	0.11	0.11	FALSE	24.9	12	FALSE	FALSE	FALSE	0.26	0.74	0.19	0.4	d111	BSF
Tb927.7.4980;Tb11.v5.0179	Present in the outer mitochondrial membrane proteome 35 (ZC3H23);hypothetical protein, conserved	1.22	FALSE	G2&M	0.1	0.1	0.1	0.12	0.11	0.12	0.12	0.12	0.12	FALSE	9.6	3;3	FALSE	FALSE	FALSE	0.53	0.15	0.68	0.45	d111	DIFF
Tb927.4.790	hypothetical protein, conserved	1.22	FALSE	G2&M	0.1	0.11	0.12	0.12	0.11	0.11	0.11	0.11	0.1	FALSE	15.5	2	FALSE	FALSE	FALSE	0.79	0.78	0.86	0.81	d111	ALL
Tb927.1.990	Enkuring domain-containig protein	1.22	FALSE	G2&M	0.1	0.1	0.1	0.11	0.11	0.12	0.12	0.12	0.12	FALSE	20.3	8	TRUE	FALSE	FALSE	0.88	0.8	0.96	0.88	d111
Tb927.8.7290	Regulator of chromosome condensation (RCC1) repeat, putative	1.22	FALSE	G2&M	0.1	0.1	0.1	0.11	0.11	0.12	0.12	0.12	0.12	FALSE	8.7	3	FALSE	FALSE	FALSE			0.91		d011	ALL
Tb927.7.3910	hypothetical protein, conserved	1.22	FALSE	G2&M	0.11	0.12	0.11	0.11	0.1	0.11	0.12	0.1	0.11	FALSE	7.5	2	FALSE	FALSE	FALSE	0.16	0.77	0.2	0.38	d111
Tb927.10.15590	macrophage infectivity potentiator, precursor, putative (MIP)	1.22	FALSE	G2&M	0.1	0.11	0.11	0.11	0.11	0.11	0.12	0.12	0.12	FALSE	28.6	3	FALSE	FALSE	FALSE	0.78	0.74	0.82	0.78	d111
Tb927.11.10110	actin-like protein, putative	1.22	FALSE	G2&M	0.1	0.12	0.11	0.11	0.11	0.11	0.12	0.12	0.11	FALSE	10.9	3	FALSE	FALSE	FALSE	0.2	0.41	0.88	0.5	d111
Tb927.11.11130	hypothetical protein, conserved	1.22	FALSE	G2&M	0.11	0.11	0.11	0.11	0.12	0.12	0.12	0.11	0.1	FALSE	11.2	2	FALSE	FALSE	FALSE	-0.37	-0.01	0.29	-0.03	d111
Tb927.2.5280	Enriched in surface-labeled proteome protein 1 (ESP1)	1.22	FALSE	G2&M	0.1	0.11	0.12	0.12	0.11	0.11	0.11	0.11	0.11	FALSE	16.7	12	FALSE	FALSE	FALSE	0.92	0.94	0.97	0.94	d111		Late G1
Tb927.10.15670;Tb11.v5.0725	hypothetical protein, conserved;hypothetical protein, conserved	1.22	FALSE	G2&M	0.1	0.11	0.11	0.11	0.11	0.12	0.11	0.11	0.12	FALSE	2.5	2;2	FALSE	FALSE	FALSE	0.28	0.57	0.89	0.58	d111
Tb927.3.1260	hypothetical protein, conserved	1.22	FALSE	G2&M	0.1	0.11	0.11	0.11	0.11	0.11	0.12	0.12	0.12	FALSE	20.7	3	FALSE	FALSE	FALSE	0.87	0.86	0.84	0.86	d111
Tb927.11.670	epsinR	1.22	FALSE	G2&M	0.12	0.1	0.11	0.11	0.12	0.12	0.12	0.1	0.11	FALSE	12.5	1	FALSE	FALSE	FALSE	0.24				d110
Tb927.10.300	Protein of unknown function, DUF607, putative	1.22	FALSE	G2&M	0.12	0.1	0.11	0.11	0.11	0.11	0.11	0.11	0.11	FALSE	3.5	1	FALSE	FALSE	FALSE	0.45	0.5	0.58	0.51	d111	PCF
Tb927.4.1570	hypothetical protein, conserved	1.22	FALSE	G2&M	0.11	0.12	0.1	0.12	0.1	0.11	0.12	0.12	0.12	FALSE	3.5	1	FALSE	FALSE	FALSE	-0.05	0.45	0.27	0.22	d111	DIFF
Tb927.7.1290	Protein of unknown function (DUF2012), putative	1.22	FALSE	G2&M	0.1	0.11	0.11	0.11	0.11	0.11	0.12	0.12	0.12	FALSE	24	3	FALSE	FALSE	FALSE	0.09	-0.13	0.86	0.27	d111
Tb927.10.12540	NADH-ubiquinone oxidoreductase complex I subunit, putative (NDUFS1)	1.22	FALSE	G2&M	0.1	0.11	0.11	0.11	0.11	0.11	0.12	0.11	0.12	FALSE	18.8	4	FALSE	FALSE	FALSE	-0.54	-0.44	0.91	-0.02	d111	ALL
Tb927.10.6730;Tb927.10.6740;Tb927.10.6750;Tb927.10.6760	Plasma-membrane choline transporter, putative;Plasma-membrane choline transporter, putative;Plasma-membrane choline transporter, putative;Plasma-membrane choline transporter, putative	1.22	FALSE	G2&M	0.11	0.12	0.12	0.12	0.11	0.11	0.1	0.12	0.11	FALSE	17.6	3;0;0;0	FALSE	FALSE	FALSE	0.53	-0.37	0.28	0.15	d111
Tb927.1.4230	hypothetical protein, conserved	1.21	FALSE	G2&M	0.1	0.12	0.11	0.11	0.11	0.11	0.11	0.11	0.11	FALSE	7.3	2	FALSE	FALSE	FALSE	-0.66	-0.28	0.01	-0.31	d111
Tb927.11.410	hypothetical protein, conserved	1.21	FALSE	G2&M	0.11	0.1	0.11	0.11	0.11	0.11	0.11	0.12	0.12	FALSE	11.4	1	FALSE	FALSE	FALSE	0.8	0.74	0.97	0.84	d111
Tb927.6.2050	ribosome biogenesis regulatory protein (RRS1), putative	1.21	FALSE	G2&M	0.1	0.11	0.11	0.11	0.11	0.11	0.12	0.12	0.12	FALSE	19.7	3	FALSE	FALSE	FALSE	0.62	0.82	0.84	0.76	d111
Tb927.9.1280	variant surface glycoprotein (VSG, atypical), putative	1.21	FALSE	G2&M	0.1	0.12	0.11	0.12	0.1	0.11	0.12	0.1	0.1	FALSE	3.6	2	FALSE	FALSE	FALSE	0.08	0.42	0.43	0.31	d111
Tb11.v5.0191;Tb927.10.5960	ELMO/CED-12 family, putative;engulfment and cell motility domain 2, putative	1.21	FALSE	G2&M	0.12	0.1	0.11	0.12	0.12	0.1	0.11	0.1	0.11	FALSE	4.4	2;2	FALSE	FALSE	FALSE					d010		Late G1
Tb927.9.5650	E2-like ubiquitin-conjugation enzyme, putative (UFC1)	1.21	FALSE	G2&M	0.1	0.1	0.11	0.12	0.1	0.12	0.12	0.12	0.12	FALSE	9.7	2	FALSE	FALSE	FALSE	0.71	0.51	0.79	0.67	d111
Tb927.2.3880	heterogeneous nuclear ribonucleoprotein H/F, putative (HNRNPH)	1.21	FALSE	G2&M	0.11	0.1	0.11	0.11	0.11	0.12	0.11	0.12	0.12	FALSE	8.8	4	FALSE	FALSE	FALSE	0.89	0.85	0.79	0.84	d111
Tb927.2.5200	hypothetical protein, conserved	1.21	FALSE	G2&M	0.1	0.1	0.11	0.11	0.12	0.12	0.12	0.11	0.12	FALSE	5.2	2	FALSE	FALSE	FALSE	0.89	0.68	0.44	0.67	d111
Tb927.11.10420	DNA-directed RNA polymerase I subunit, putative (RPA12)	1.21	FALSE	G2&M	0.1	0.11	0.11	0.11	0.11	0.11	0.12	0.11	0.11	FALSE	21.2	3	FALSE	FALSE	FALSE	0.85	0.87	0.91	0.88	d111
Tb927.11.12930	DEAD-box helicase, putative	1.21	FALSE	G2&M	0.1	0.1	0.1	0.11	0.11	0.12	0.12	0.12	0.12	FALSE	8	5	FALSE	FALSE	FALSE	0.84	0.73	0.89	0.82	d111	BSF
Tb927.8.2590	hypothetical protein, conserved	1.21	FALSE	G2&M	0.1	0.1	0.1	0.11	0.12	0.11	0.11	0.12	0.12	FALSE	11.4	5	FALSE	FALSE	FALSE	0.65	0.54	0.84	0.68	d111
Tb927.11.9930	NADH-ubiquinone oxidoreductase complex I subunit, putative	1.21	FALSE	G2&M	0.1	0.1	0.1	0.11	0.11	0.12	0.12	0.12	0.11	FALSE	38.3	7	FALSE	FALSE	FALSE	0.86	0.87	0.94	0.89	d111	ALL
Tb927.11.3120	nucleolar GTP-binding protein 1 (NOG1)	1.21	FALSE	G2&M	0.1	0.11	0.11	0.11	0.12	0.11	0.11	0.11	0.11	FALSE	30.4	18	TRUE	FALSE	FALSE	0.98	0.94	0.95	0.96	d111	ALL
Tb927.9.13240	hypothetical protein, conserved	1.21	FALSE	G2&M	0.11	0.11	0.13	0.11	0.12	0.11	0.11	0.1	0.12	FALSE	13.3	2	FALSE	FALSE	FALSE	0.36	0.5	0.58	0.48	d111	DIFF
Tb927.9.4920	hypothetical protein, conserved	1.21	FALSE	G2&M	0.1	0.11	0.11	0.12	0.12	0.12	0.11	0.11	0.11	FALSE	10.5	2	FALSE	FALSE	FALSE	0.77	0.76	0.29	0.61	d111
Tb927.10.12190	RAB-interacting protein, putative	1.21	FALSE	G2&M	0.1	0.12	0.12	0.12	0.11	0.11	0.11	0.11	0.11	FALSE	4.7	1	FALSE	FALSE	FALSE			-0.77		d011
Tb927.6.880	conserved protein	1.21	FALSE	G2&M	0.1	0.11	0.11	0.11	0.11	0.11	0.12	0.11	0.12	FALSE	7.3	2	FALSE	FALSE	FALSE	0.44	0.46	0.2	0.37	d111
Tb927.11.7090	hypothetical protein, conserved	1.21	FALSE	G2&M	0.11	0.11	0.1	0.11	0.12	0.12	0.12	0.11	0.12	FALSE	13.2	2	FALSE	FALSE	FALSE	-0.01	0.28	-0.44	-0.06	d111
Tb927.8.2300	hypothetical protein, conserved	1.21	FALSE	G2&M	0.1	0.1	0.1	0.11	0.11	0.11	0.12	0.12	0.12	FALSE	21.7	4	FALSE	FALSE	FALSE	0.88	0.79	0.98	0.88	d111
Tb927.4.1170;Tb11.v5.0430	ankyrin, putative;ankyrin, putative	1.21	FALSE	G2&M	0.1	0.1	0.11	0.11	0.11	0.11	0.12	0.12	0.12	FALSE	20.6	5;3	FALSE	FALSE	FALSE	0.83	0.78	0.73	0.78	d111
Tb927.10.13650	ARF-like 2-binding protein, putative	1.21	FALSE	G2&M	0.1	0.11	0.11	0.11	0.11	0.11	0.11	0.11	0.12	FALSE	19.7	2	FALSE	FALSE	FALSE	0.85	0.8	0.97	0.87	d111	BSF
Tb927.11.11270	conserved protein	1.21	FALSE	G2&M	0.1	0.12	0.11	0.12	0.11	0.11	0.11	0.12	0.1	FALSE	9.8	3	FALSE	FALSE	FALSE	0.17	-0.51	-0.19	-0.18	d111
Tb927.6.1240	hypothetical protein, conserved	1.21	FALSE	G2&M	0.11	0.1	0.12	0.11	0.12	0.11	0.11	0.1	0.11	FALSE	17.9	1	FALSE	FALSE	FALSE					d100	ALL
Tb927.9.10070	hypothetical protein, conserved	1.21	FALSE	G2&M	0.1	0.11	0.1	0.12	0.1	0.12	0.11	0.12	0.11	FALSE	11.1	3	FALSE	FALSE	FALSE	0.28	0.29	0.98	0.52	d111
Tb927.5.2740	Rab-GTPase-TBC domain containing protein, putative	1.21	FALSE	G2&M	0.1	0.1	0.11	0.1	0.12	0.11	0.12	0.12	0.12	FALSE	3.8	1	FALSE	FALSE	FALSE		0.68			d101
Tb927.7.4110	kinesin, putative	1.21	FALSE	G2&M	0.13	0.11	0.11	0.1	0.11	0.1	0.11	0.11	0.12	FALSE	7.2	4	FALSE	FALSE	FALSE	0.61	0.18	-0.19	0.2	d111
Tb927.9.3760	poly(A) export protein, putative (TbGLE2)	1.21	FALSE	G2&M	0.1	0.11	0.1	0.11	0.11	0.11	0.12	0.11	0.12	FALSE	24.9	8	FALSE	FALSE	FALSE	0.38	0.2	0.06	0.22	d111
Tb927.6.2130	nuclear movement protein, putative	1.21	FALSE	G2&M	0.1	0.11	0.11	0.11	0.11	0.11	0.12	0.12	0.12	FALSE	18.9	3	FALSE	FALSE	FALSE	0.9	0.81	0.83	0.84	d111	DIFF
Tb927.11.6400	kinesin, putative	1.21	FALSE	G2&M	0.1	0.11	0.11	0.1	0.11	0.11	0.12	0.11	0.12	FALSE	12.9	7	FALSE	FALSE	FALSE	-0.12	0.73	-0.4	0.07	d111
Tb927.11.10700	glucosidase II beta subunit-like protein, putative	1.21	FALSE	G2&M	0.11	0.1	0.11	0.11	0.11	0.11	0.11	0.12	0.12	FALSE	3.1	1	FALSE	FALSE	FALSE	0.23	0.27	0.87	0.45	d111
Tb927.10.2870	hypothetical protein, conserved	1.21	FALSE	G2&M	0.1	0.1	0.12	0.11	0.12	0.12	0.11	0.12	0.11	FALSE	1.9	1	FALSE	FALSE	FALSE	0.43	-0.12	0.5	0.27	d111
Tb927.10.9010	leucine-rich repeat protein (LRRP), putative	1.21	FALSE	G2&M	0.1	0.1	0.11	0.11	0.12	0.12	0.12	0.11	0.11	FALSE	3.5	1	FALSE	FALSE	FALSE	0.84	0.79	0.88	0.84	d111	ALL
Tb927.7.4030	hypothetical protein, conserved	1.21	FALSE	G2&M	0.1	0.11	0.11	0.11	0.11	0.11	0.12	0.11	0.12	FALSE	9.9	5	FALSE	FALSE	FALSE	0.77	-0.21	-0.1	0.15	d111	BSF
Tb927.8.4950	kinesin, putative	1.21	FALSE	G2&M	0.12	0.11	0.1	0.1	0.1	0.11	0.11	0.11	0.12	FALSE	12.2	16	FALSE	FALSE	FALSE	0.73	0.9	0.87	0.83	d111		G2/M
Tb927.10.8610	hypothetical protein, conserved	1.21	FALSE	G2&M	0.1	0.1	0.11	0.11	0.11	0.12	0.12	0.12	0.12	FALSE	8.2	5	FALSE	FALSE	FALSE	0.68	0.87	0.91	0.82	d111	BSF
Tb927.10.14560	TPR repeat, putative	1.21	FALSE	G2&M	0.1	0.1	0.1	0.11	0.11	0.12	0.12	0.12	0.12	FALSE	14.8	2	FALSE	FALSE	FALSE	0.69	0.73	0.81	0.74	d111	BSF
Tb927.8.3260	YceI-like domain containing protein, putative	1.21	FALSE	G2&M	0.12	0.11	0.11	0.11	0.12	0.11	0.1	0.11	0.1	FALSE	8.2	1	FALSE	FALSE	FALSE	0.65	0.13	0.25	0.34	d111
Tb927.9.7800	hypothetical protein, conserved	1.21	FALSE	G2&M	0.12	0.1	0.1	0.11	0.1	0.11	0.11	0.11	0.11	FALSE	9.1	2	FALSE	FALSE	FALSE	0.95	0.78	0.74	0.82	d111
Tb927.6.3970	SH3 domain protein, conserved	1.21	FALSE	G2&M	0.1	0.11	0.12	0.12	0.12	0.11	0.12	0.11	0.11	FALSE	16.8	2	FALSE	FALSE	FALSE	-0.16	0.66	-0.23	0.09	d111	DIFF
Tb927.10.15450	hypothetical protein, conserved	1.21	FALSE	G2&M	0.1	0.11	0.11	0.11	0.11	0.12	0.12	0.12	0.11	FALSE	8.3	2	FALSE	FALSE	FALSE			0.47		d011
Tb927.4.4940	hypothetical protein, conserved	1.21	FALSE	G2&M	0.1	0.11	0.11	0.12	0.11	0.11	0.11	0.11	0.11	FALSE	9.1	4	FALSE	FALSE	FALSE	0.83	0.65	0.84	0.78	d111		Early G1
Tb927.6.3340	Domain of unknown function (DUF814), putative	1.21	FALSE	G2&M	0.1	0.11	0.11	0.11	0.11	0.11	0.11	0.12	0.12	FALSE	25	4	FALSE	FALSE	FALSE	0.76	0.81	0.82	0.8	d111
Tb927.10.1450	plectin, putative	1.21	FALSE	G2&M	0.1	0.11	0.11	0.11	0.11	0.11	0.12	0.12	0.12	FALSE	23.3	9	FALSE	FALSE	FALSE	0.19	0.12	0.86	0.39	d111
Tb927.9.12330	thioredoxin, putative	1.21	FALSE	G2&M	0.11	0.1	0.11	0.11	0.11	0.11	0.11	0.12	0.12	FALSE	17	2	FALSE	FALSE	FALSE	0.93	0.91	0.93	0.92	d111
Tb927.11.1410	class I transcription factor A, subunit 3 (CITFA-3)	1.21	FALSE	G2&M	0.1	0.11	0.11	0.11	0.11	0.12	0.12	0.11	0.12	FALSE	22.4	9	FALSE	FALSE	FALSE	0.6	0.2	0.4	0.4	d111	ALL
Tb927.5.2440	WW domain containing protein, putative	1.21	FALSE	G2&M	0.1	0.12	0.11	0.11	0.11	0.11	0.11	0.11	0.11	FALSE	3.5	4	FALSE	FALSE	FALSE	-0.6	0.47	-0.55	-0.23	d111
Tb927.8.1370	hypothetical protein, conserved	1.21	FALSE	G2&M	0.1	0.1	0.11	0.11	0.11	0.11	0.12	0.12	0.12	FALSE	10.1	1	FALSE	FALSE	FALSE	0.83	0.83	0.89	0.85	d111	ALL
Tb927.6.590	hypothetical protein, conserved	1.21	FALSE	G2&M	0.12	0.1	0.11	0.11	0.12	0.11	0.11	0.11	0.11	FALSE	32.7	3	FALSE	FALSE	FALSE	0.66	0.08	0.55	0.43	d111
Tb927.9.10340	Putrescine-cadaverine transporter 1, putative (POT1)	1.2	FALSE	G2&M	0.11	0.11	0.1	0.12	0.12	0.11	0.11	0.11	0.11	FALSE	4.1	1	FALSE	FALSE	FALSE	0	-0.33	0.52	0.06	d111
Tb927.4.3770	protein kinase, putative	1.2	FALSE	G2&M	0.11	0.11	0.11	0.12	0.11	0.11	0.1	0.12	0.11	FALSE	12.8	6	FALSE	FALSE	FALSE	0.61	0.62	0.82	0.68	d111
Tb927.6.2480	chaperone protein DNAj, putative	1.2	FALSE	G2&M	0.1	0.11	0.11	0.11	0.11	0.11	0.12	0.11	0.12	FALSE	7.2	2	FALSE	FALSE	FALSE	0.42	0.65	0.74	0.6	d111
Tb927.5.270	variant surface glycoprotein (VSG, pseudogene), putative	1.2	FALSE	G2&M	0.11	0.11	0.11	0.11	0.11	0.1	0.12	0.11	0.12	FALSE	5.7	2	FALSE	FALSE	FALSE					d010
Tb927.4.3060	hypothetical protein, conserved	1.2	FALSE	G2&M	0.1	0.11	0.11	0.11	0.11	0.12	0.11	0.12	0.11	FALSE	25	5	FALSE	FALSE	FALSE	0.48	-0.12	-0.05	0.11	d111
Tb927.11.2160	hypothetical protein, conserved	1.2	FALSE	G2&M	0.11	0.12	0.11	0.1	0.12	0.11	0.11	0.11	0.12	FALSE	27.3	3	FALSE	FALSE	FALSE	-0.46	0.52	-0.63	-0.19	d111
Tb927.1.4780	Alpha/beta hydrolase domain-containing protein	1.2	FALSE	G2&M	0.11	0.1	0.1	0.11	0.11	0.12	0.12	0.12	0.12	FALSE	4.5	2	FALSE	FALSE	FALSE	0.67				d110	DIFF
Tb927.8.7270	Endoplasmic Reticulum-Golgi Intermediate Compartment (ERGIC)/Endoplasmic reticulum vesicle transporter, putative	1.2	FALSE	G2&M	0.11	0.11	0.12	0.11	0.12	0.11	0.1	0.11	0.11	FALSE	5.9	1	FALSE	FALSE	FALSE			0.47		d011
Tb927.4.5180;Tb927.8.7220	tousled-like kinase I (TLK1);tousled-like kinase II (TLK2)	1.2	FALSE	G2&M	0.1	0.1	0.1	0.12	0.11	0.12	0.12	0.12	0.11	FALSE	7.7	5;5	FALSE	TRUE	FALSE	0.93	0.71	0.69	0.78	d111
Tb927.7.3740	hypothetical protein, conserved	1.2	FALSE	G2&M	0.1	0.11	0.11	0.11	0.11	0.12	0.12	0.11	0.12	FALSE	19.8	13	FALSE	FALSE	FALSE	0.86	0.89	0.81	0.85	d111	BSF
Tb927.10.8890	kinetoplast DNA-associated protein, putative	1.2	FALSE	G2&M	0.1	0.1	0.11	0.11	0.12	0.11	0.12	0.11	0.12	FALSE	14.4	3	FALSE	FALSE	FALSE	0.51	0.67	0.36	0.51	d111
Tb927.10.8360	Poly(A)-specific ribonuclease PARN-2	1.2	FALSE	G2&M	0.13	0.1	0.11	0.11	0.11	0.11	0.11	0.11	0.11	FALSE	16.9	6	FALSE	FALSE	FALSE	0.38	0.66	0.59	0.55	d111	DIFF
Tb927.9.9140	hypothetical protein, conserved	1.2	FALSE	G2&M	0.1	0.11	0.11	0.12	0.11	0.11	0.12	0.11	0.12	FALSE	11	3	FALSE	FALSE	FALSE	0.88	0.85	0.9	0.88	d111
Tb927.10.10600	ARP2/3 complex 16kDa subunit, putative	1.2	FALSE	G2&M	0.11	0.1	0.11	0.11	0.11	0.11	0.11	0.12	0.12	FALSE	46.8	4	FALSE	FALSE	FALSE	0.63	0.94	0.79	0.79	d111
Tb927.11.12560	hypothetical protein	1.2	FALSE	G2&M	0.11	0.1	0.1	0.11	0.11	0.11	0.12	0.11	0.12	FALSE	8.2	5	FALSE	FALSE	FALSE	0.79	0.54	0.38	0.57	d111
Tb927.2.2230	hypothetical protein, conserved	1.2	FALSE	G2&M	0.1	0.11	0.1	0.11	0.11	0.11	0.12	0.12	0.12	FALSE	16.2	6	FALSE	FALSE	FALSE	0.2	0.35	0.13	0.23	d111	ALL
Tb927.3.5630	3,2-trans-enoyl-CoA isomerase, mitochondrial precursor, putative	1.2	FALSE	G2&M	0.1	0.11	0.1	0.12	0.1	0.12	0.12	0.12	0.12	FALSE	12.9	3	FALSE	FALSE	FALSE	0.76	0.35	0.74	0.61	d111	DIFF
Tb927.11.4040	hypothetical protein, conserved	1.2	FALSE	G2&M	0.1	0.11	0.11	0.11	0.11	0.12	0.12	0.11	0.11	FALSE	7.6	2	FALSE	FALSE	FALSE	0.6	0.28	0.52	0.47	d111	DIFF
Tb927.10.6210	TPR repeat, putative	1.2	FALSE	G2&M	0.1	0.12	0.1	0.11	0.11	0.12	0.11	0.11	0.12	FALSE	8.8	4	FALSE	FALSE	FALSE		-0.46			d101
Tb927.3.2370	hypothetical protein, conserved	1.2	FALSE	G2&M	0.1	0.1	0.11	0.11	0.11	0.11	0.12	0.11	0.12	FALSE	40.3	3	FALSE	FALSE	FALSE	0.84	0.51	0.49	0.61	d111
Tb927.10.15770	hypothetical protein, conserved	1.2	FALSE	G2&M	0.1	0.12	0.11	0.11	0.12	0.11	0.12	0.11	0.11	FALSE	11.4	4	FALSE	FALSE	FALSE	0.16	0.2	0.46	0.27	d111
Tb927.4.3120;Tb11.v5.0959	bilobe protein, conserved;hypothetical protein, conserved	1.2	FALSE	G2&M	0.1	0.12	0.11	0.11	0.13	0.11	0.11	0.11	0.11	FALSE	2.6	2;2	FALSE	FALSE	FALSE	0.02	-0.33	0.45	0.04	d111	ALL	Late G1
Tb927.3.1940	TLP18.3, Psb32 and MOLO-1 founding proteins of phosphatase, putative	1.2	FALSE	G2&M	0.12	0.11	0.11	0.1	0.11	0.12	0.11	0.11	0.11	FALSE	23.5	8	FALSE	FALSE	FALSE	-0.15	-0.35	0.7	0.07	d111	DIFF
Tb927.4.4370	hypothetical protein, conserved	1.2	FALSE	G2&M	0.11	0.11	0.1	0.11	0.1	0.11	0.12	0.12	0.12	FALSE	19.8	7	FALSE	FALSE	FALSE	0.85	0.87	0.83	0.85	d111		G2/M
Tb927.7.1120	trypanothione/tryparedoxin dependent peroxidase 1, cytosolic (TDPX1)	1.2	FALSE	G2&M	0.11	0.1	0.1	0.12	0.1	0.12	0.11	0.11	0.11	FALSE	79.5	2	TRUE	FALSE	FALSE	0.55	0.74	0.61	0.63	d111	BSF
Tb927.9.1950	hypothetical protein, conserved	1.2	FALSE	G2&M	0.1	0.12	0.11	0.12	0.11	0.11	0.11	0.11	0.11	FALSE	8.8	3	FALSE	FALSE	FALSE	0.47	0.35	0.37	0.4	d111
Tb927.1.830;Tb11.v5.0550	hypothetical protein, conserved;hypothetical protein, conserved	1.2	FALSE	G2&M	0.1	0.11	0.11	0.1	0.12	0.11	0.12	0.11	0.12	FALSE	4.2	3;2	TRUE	FALSE	TRUE	0.49	0.19	-0.31	0.13	d111	DIFF
Tb927.8.700	DNA repair and recombination helicase protein PIF7 (TbPIF7)	1.2	FALSE	G2&M	0.1	0.12	0.12	0.11	0.12	0.12	0.11	0.11	0.1	FALSE	5.2	5	FALSE	FALSE	FALSE	0.27	0.57	-0.25	0.19	d111
Tb927.11.1320	NADH dehydrogenase [ubiquinone] iron-sulfur protein 7, mitochondrial (NDHK)	1.2	FALSE	G2&M	0.12	0.1	0.11	0.11	0.11	0.11	0.11	0.11	0.11	FALSE	5	1	FALSE	FALSE	FALSE	0.5	0.35	0.81	0.56	d111
Tb927.6.1650	single strand-specific nuclease, putative	1.2	FALSE	G2&M	0.11	0.12	0.11	0.12	0.1	0.11	0.1	0.1	0.12	FALSE	14.2	1	FALSE	FALSE	FALSE					d01
Tb927.10.10090	hypothetical protein, conserved	1.2	FALSE	G2&M	0.1	0.11	0.12	0.12	0.12	0.11	0.11	0.11	0.1	FALSE	14.8	13	FALSE	FALSE	FALSE	0.98	0.89	0.89	0.92	d111
Tb927.11.6510;Tb927.11.6500	40S ribosomal protein S21, putative;40S ribosomal protein S21, putative	1.2	FALSE	G2&M	0.1	0.11	0.11	0.11	0.12	0.1	0.11	0.12	0.12	FALSE	17	3;3	FALSE	FALSE	FALSE	0.09	-0.18	-0.21	-0.1	d111
Tb927.11.770	hypothetical protein, conserved	1.2	FALSE	G2&M	0.1	0.11	0.11	0.11	0.11	0.11	0.11	0.12	0.11	FALSE	14.8	5	FALSE	FALSE	FALSE	0.06	0.1	0.8	0.32	d111
Tb927.4.5150	hypothetical protein, conserved	1.2	FALSE	G2&M	0.1	0.12	0.12	0.12	0.11	0.11	0.11	0.11	0.11	FALSE	2.4	1	FALSE	FALSE	FALSE	0.85	0.75	0.79	0.79	d111
Tb927.9.5380	Rab-GTPase-TBC domain containing protein, putative	1.2	FALSE	G2&M	0.11	0.1	0.1	0.1	0.11	0.11	0.12	0.12	0.12	FALSE	10	5	FALSE	FALSE	FALSE	0.78	0.93	0.79	0.83	d111
Tb927.10.4690	dynein light chain, putative	1.2	FALSE	G2&M	0.1	0.1	0.1	0.11	0.11	0.12	0.12	0.12	0.12	FALSE	33.9	4	FALSE	FALSE	FALSE	0.53	0.87	0.43	0.61	d111	ALL
Tb927.3.1910	Histone RNA hairpin-binding protein RNA-binding domain containing protein, putative	1.2	FALSE	G2&M	0.1	0.12	0.12	0.11	0.1	0.11	0.11	0.1	0.11	FALSE	3.2	2	FALSE	FALSE	FALSE	-0.18				d110
Tb927.3.2040	kinesin, putative	1.2	FALSE	G2&M	0.1	0.1	0.11	0.12	0.11	0.11	0.12	0.11	0.11	FALSE	7	5	FALSE	FALSE	FALSE	0.77	0.76	0.83	0.79	d111
Tb927.7.870	hypothetical protein, conserved	1.2	FALSE	G2&M	0.1	0.12	0.11	0.11	0.12	0.1	0.11	0.11	0.12	FALSE	5.5	2	FALSE	FALSE	FALSE	0.23				d110	ALL
Tb927.1.2990	PPR repeat family, putative	1.2	FALSE	G2&M	0.1	0.11	0.11	0.11	0.11	0.12	0.12	0.11	0.12	FALSE	12.7	9	FALSE	FALSE	FALSE	0.83	0.82	0.87	0.84	d111
Tb927.1.1790	hypothetical PIN domain-containing protein, conserved	1.2	FALSE	G2&M	0.12	0.1	0.11	0.11	0.11	0.11	0.11	0.11	0.11	FALSE	9.3	2	TRUE	FALSE	FALSE	0.4	0.72	0.78	0.63	d111
Tb927.7.4810;Tb11.v5.0163	HD domain containing protein, putative;HD domain containing protein, putative	1.2	FALSE	G2&M	0.1	0.11	0.12	0.12	0.11	0.11	0.1	0.11	0.11	FALSE	11.6	4;4	FALSE	FALSE	FALSE	0.8	0.99	0.82	0.87	d111		Late G1
Tb11.v5.0567;Tb927.6.140;Tb927.4.190	retrotransposon hot spot (RHS) protein, putative;retrotransposon hot spot protein 5 (RHS5), putative;retrotransposon hot spot protein (RHS, pseudogene), putative	1.2	FALSE	G2&M	0.1	0.11	0.11	0.12	0.11	0.12	0.12	0.1	0.11	FALSE	23.5	3;3;0	FALSE	FALSE	FALSE	-0.11	0.17	0.45	0.17	d111
Tb927.2.6100	hypothetical protein, conserved	1.2	FALSE	G2&M	0.1	0.11	0.12	0.12	0.12	0.12	0.11	0.11	0.1	FALSE	14.4	5	FALSE	FALSE	FALSE	0.88	0.77	0.91	0.85	d111	BSF	Late G1
Tb927.11.11030	exosome-associated protein 4 (EAP4)	1.2	FALSE	G2&M	0.1	0.12	0.1	0.11	0.11	0.11	0.11	0.12	0.11	FALSE	7	1	TRUE	FALSE	FALSE					d01
Tb927.10.15790	CHCH domain containing protein, putative	1.2	FALSE	G2&M	0.12	0.11	0.11	0.11	0.11	0.11	0.1	0.11	0.11	FALSE	32.4	3	FALSE	FALSE	FALSE	-0.71	0.43	-0.04	-0.11	d111
Tb927.10.13350	hypothetical protein, conserved	1.2	FALSE	G2&M	0.11	0.12	0.11	0.1	0.1	0.11	0.11	0.12	0.12	FALSE	1.7	1	FALSE	FALSE	FALSE	0.24	-0.02	0.84	0.35	d111
Tb927.9.11040	mitochondrial carrier protein (MCP3)	1.2	FALSE	G2&M	0.13	0.11	0.11	0.11	0.12	0.11	0.11	0.11	0.11	FALSE	14	2	FALSE	FALSE	FALSE	-0.27	-0.08	0.31	-0.01	d111
Tb927.8.3820	hypothetical protein, conserved	1.2	FALSE	G2&M	0.1	0.11	0.11	0.12	0.11	0.12	0.11	0.11	0.12	FALSE	4.7	1	FALSE	FALSE	FALSE	0.41	0.58	0.12	0.37	d111	ALL
Tb927.4.3690	Iron/manganese superoxide dismutases, C-terminal domain containing protein, putative	1.2	FALSE	G2&M	0.11	0.11	0.11	0.11	0.11	0.12	0.13	0.12	0.12	FALSE	15.7	5	FALSE	FALSE	FALSE	-0.24	-0.78	0.48	-0.18	d111
Tb927.6.1160	leucine-rich repeat protein (LRRP), putative	1.2	FALSE	G2&M	0.1	0.11	0.11	0.11	0.12	0.11	0.12	0.12	0.12	FALSE	7	5	FALSE	FALSE	FALSE	0.42	0.72	0.77	0.64	d111	DIFF
Tb927.7.2940;Tb927.7.2930;Tb927.7.2920;Tb927.7.2910;Tb927.7.2900;Tb927.7.2890;Tb927.7.2880;Tb927.7.2870;Tb927.7.2860;Tb927.7.2850;Tb927.7.2840;Tb927.7.2830;Tb927.7.2820	histone H2A, putative;histone H2A, putative;histone H2A, putative;histone H2A, putative;histone H2A, putative;histone H2A, putative;histone H2A, putative;histone H2A, putative;histone H2A, putative;histone H2A, putative;histone H2A, putative;histone H2A, putative;histone H2A, putative	1.2	FALSE	G2&M	0.1	0.1	0.11	0.11	0.12	0.12	0.12	0.11	0.11	FALSE	38.1	7;7;7;7;7;7;7;7;7;7;7;7;7	FALSE	FALSE	FALSE	0.76	0.75	0.96	0.82	d111	ALL	S
Tb927.8.4670	hypothetical protein, conserved	1.2	FALSE	G2&M	0.1	0.11	0.11	0.11	0.11	0.11	0.12	0.12	0.12	FALSE	3.8	2	FALSE	FALSE	FALSE		0.85			d101
Tb927.11.3710	hypothetical protein, conserved	1.2	FALSE	G2&M	0.1	0.1	0.1	0.11	0.11	0.11	0.12	0.12	0.12	FALSE	25	12	FALSE	FALSE	FALSE	0.87	0.79	0.9	0.85	d111
Tb927.10.12620	Protein of unknown function (DUF3648), putative	1.2	FALSE	G2&M	0.11	0.11	0.11	0.1	0.11	0.11	0.12	0.1	0.12	FALSE	9.3	8	FALSE	FALSE	FALSE	0.14	0.57	0.64	0.45	d111
Tb927.6.4930	thiosulfate sulfurtransferase, mitochondrial, putative	1.2	FALSE	G2&M	0.1	0.11	0.11	0.11	0.11	0.11	0.11	0.11	0.12	FALSE	34	6	FALSE	FALSE	FALSE	-0.65	-0.62	0.85	-0.14	d111
Tb927.11.650	hypothetical protein, conserved	1.2	FALSE	G2&M	0.1	0.11	0.11	0.11	0.11	0.11	0.12	0.12	0.12	FALSE	12.9	2	FALSE	FALSE	FALSE	0.5	0.44	0.7	0.55	d111
Tb927.9.9960	katanin, putative	1.2	FALSE	G2&M	0.12	0.1	0.11	0.11	0.11	0.11	0.1	0.11	0.11	FALSE	8	3	FALSE	FALSE	FALSE	-0.03	0.43	0.67	0.36	d111
Tb927.4.400	Double RNA binding domain protein 7 (DRBD7)	1.2	FALSE	G2&M	0.12	0.12	0.12	0.11	0.11	0.11	0.1	0.11	0.11	FALSE	2.1	1	FALSE	FALSE	FALSE	0.6	0.62	0.66	0.63	d111
Tb927.4.1500	RNA editing associated helicase 2 (REH2)	1.2	FALSE	G2&M	0.1	0.12	0.11	0.12	0.11	0.11	0.11	0.1	0.11	FALSE	10.3	19	FALSE	FALSE	FALSE	0.25	0.76	0.51	0.51	d111
Tb927.9.15290	CHAT domain containing protein, putative	1.2	FALSE	G2&M	0.1	0.11	0.11	0.11	0.11	0.11	0.11	0.12	0.12	FALSE	14.7	19	FALSE	FALSE	FALSE	0.82	0.82	0.95	0.86	d111	PCF
Tb927.9.16180;Tb927.11.17300	variant surface glycoprotein (VSG, pseudogene), putative;variant surface glycoprotein (VSG), frameshifted and point mutated pseudogene	1.2	FALSE	G2&M	0.11	0.11	0.12	0.11	0.12	0.1	0.12	0.1	0.11	FALSE	16.2	4;2	FALSE	FALSE	FALSE	-0.78	-0.74	0.94	-0.19	d111
Tb927.9.12240;Tb927.9.12200	60S ribosomal subunit protein L31, putative;60S ribosomal subunit protein L31, putative	1.2	FALSE	G2&M	0.1	0.11	0.11	0.11	0.11	0.11	0.12	0.11	0.12	FALSE	38.3	8;8	FALSE	FALSE	FALSE	0.86	0.7	0.8	0.79	d111	ALL
Tb927.7.2630	50S ribosome-binding GTPase, putative	1.2	FALSE	G2&M	0.1	0.11	0.11	0.11	0.11	0.11	0.12	0.11	0.12	FALSE	2.6	2	FALSE	FALSE	FALSE		-0.08			d101
Tb927.8.2870;Tb11.v5.0721	conserved protein;hypothetical protein, conserved	1.2	FALSE	G2&M	0.1	0.11	0.12	0.12	0.11	0.11	0.11	0.11	0.11	FALSE	7.2	4;3	FALSE	FALSE	FALSE	0.84	0.05	0.01	0.3	d111
Tb927.9.5000	hypothetical protein, conserved	1.2	FALSE	G2&M	0.1	0.1	0.11	0.11	0.11	0.11	0.12	0.12	0.11	FALSE	10.6	2	FALSE	FALSE	FALSE	-0.15	-0.47	0.75	0.05	d111
Tb927.10.11890	hypothetical protein, conserved	1.2	FALSE	G2&M	0.11	0.1	0.1	0.11	0.11	0.11	0.12	0.12	0.12	FALSE	10.4	3	FALSE	FALSE	FALSE	0.62	0.67	0.3	0.53	d111
Tb927.11.7290;Tb11.v5.0254	pantothenate kinase subunit, putative;pantothenate kinase subunit, putative	1.2	FALSE	G2&M	0.12	0.1	0.1	0.1	0.1	0.11	0.11	0.12	0.12	FALSE	31.6	36;36	FALSE	FALSE	FALSE	0.93	0.92	0.98	0.94	d111
Tb927.11.8010	DNA repair protein, putative	1.2	FALSE	G2&M	0.12	0.11	0.1	0.1	0.11	0.11	0.11	0.12	0.12	FALSE	3.5	3	FALSE	FALSE	FALSE			-0.58		d011
Tb927.2.1760	hypothetical protein, conserved	1.2	FALSE	G2&M	0.11	0.1	0.11	0.1	0.12	0.11	0.11	0.12	0.12	FALSE	7.9	6	FALSE	FALSE	FALSE	0.7	0.19	0.52	0.47	d111
Tb927.11.16350	hypothetical protein, conserved	1.2	FALSE	G2&M	0.1	0.11	0.11	0.11	0.11	0.12	0.12	0.12	0.11	FALSE	7.7	1	FALSE	FALSE	FALSE	-0.73	-0.47	0.89	-0.1	d111
Tb927.9.13350	hypothetical protein, conserved	1.2	FALSE	G2&M	0.1	0.1	0.11	0.11	0.11	0.11	0.12	0.11	0.12	FALSE	19	6	FALSE	FALSE	FALSE	0.81	0.86	0.83	0.83	d111
Tb927.7.2420	glycogen synthase kinase-3 alpha, putative	1.2	FALSE	G2&M	0.12	0.1	0.11	0.1	0.11	0.11	0.12	0.12	0.12	FALSE	10.8	4	FALSE	FALSE	FALSE	-0.54	-0.2	-0.05	-0.26	d111
Tb927.10.13720	RNA-binding protein 29, putative (RBP29)	1.2	FALSE	G2&M	0.1	0.11	0.11	0.11	0.11	0.11	0.12	0.11	0.12	FALSE	25.5	9	FALSE	FALSE	FALSE	-0.39	0.58	-0.62	-0.14	d111
Tb927.2.5600;Tb927.2.5540	hypothetical protein, conserved;hypothetical protein, conserved	1.2	FALSE	G2&M	0.12	0.13	0.11	0.11	0.11	0.11	0.11	0.12	0.11	FALSE	1.5	3;3	FALSE	FALSE	FALSE	0.53	-0.37	-0.92	-0.25	d111
Tb927.7.4330	Iguana/Dzip1-like DAZ-interacting protein N-terminal, putative	1.19	FALSE	G2&M	0.1	0.12	0.12	0.12	0.11	0.11	0.11	0.11	0.11	FALSE	7.1	4	FALSE	FALSE	FALSE	0.82	0.73	0.86	0.8	d111
Tb927.2.2260	phosphatidylinositol kinase related protein, putative	1.19	FALSE	G2&M	0.12	0.12	0.11	0.11	0.11	0.11	0.1	0.11	0.11	FALSE	2.3	8	FALSE	FALSE	FALSE	0.34	0.23	0.69	0.42	d111
Tb927.8.5870	hypothetical protein, conserved	1.19	FALSE	G2&M	0.12	0.11	0.11	0.11	0.1	0.1	0.11	0.11	0.11	FALSE	10.5	1	FALSE	FALSE	FALSE			0.78		d011	PCF
Tb927.9.2650	Present in the outer mitochondrial membrane proteome 2 (POMP2)	1.19	FALSE	G2&M	0.1	0.11	0.1	0.11	0.11	0.12	0.12	0.12	0.12	FALSE	28.7	11	FALSE	FALSE	FALSE	0.79	0.7	0.87	0.79	d111
Tb927.11.5430	DNA repair and recombination protein RAD54, putative	1.19	FALSE	G2&M	0.12	0.12	0.11	0.11	0.11	0.11	0.11	0.1	0.11	FALSE	3.3	3	FALSE	FALSE	FALSE	-0.12	-0.17	0.85	0.19	d111
Tb927.9.2600	hypothetical protein, conserved	1.19	FALSE	G2&M	0.12	0.11	0.11	0.11	0.11	0.11	0.1	0.12	0.11	FALSE	23.1	4	FALSE	FALSE	FALSE	0.67	0.64	0.67	0.66	d111
Tb927.9.12450	class I transcription factor A, subunit 2 (CITFA-2)	1.19	FALSE	G2&M	0.12	0.11	0.1	0.11	0.11	0.11	0.12	0.1	0.11	FALSE	4.8	3	FALSE	FALSE	FALSE	-0.1	0.51	0.65	0.35	d111
Tb927.10.12030	hypothetical protein, conserved	1.19	FALSE	G2&M	0.11	0.1	0.11	0.12	0.11	0.12	0.12	0.11	0.11	FALSE	18.4	4	FALSE	FALSE	FALSE	0.85	0.82	0.97	0.88	d111		Late G1
Tb927.10.9070	hypothetical protein, conserved	1.19	FALSE	G2&M	0.1	0.12	0.11	0.11	0.1	0.11	0.11	0.12	0.11	FALSE	12.6	4	FALSE	FALSE	FALSE	0.28	0.04	0.34	0.22	d111
Tb927.3.1880	hypothetical protein, conserved	1.19	FALSE	G2&M	0.1	0.11	0.11	0.11	0.11	0.11	0.12	0.11	0.12	FALSE	2.2	1	FALSE	FALSE	FALSE					d01
Tb927.7.7080	mitochondrial glycoprotein-like protein	1.19	FALSE	G2&M	0.1	0.12	0.12	0.11	0.11	0.11	0.11	0.11	0.11	FALSE	12.1	4	FALSE	FALSE	FALSE	0.18	0.17	0.72	0.35	d111
Tb927.5.900;Tb11.v5.0559;Tb927.5.890;Tb11.v5.0558	oligosaccharyl transferase subunit, putative;oligosaccharyl transferase subunit, putative;oligosaccharyl transferase subunit, putative;oligosaccharyl transferase subunit, putative	1.19	FALSE	G2&M	0.11	0.13	0.11	0.11	0.11	0.11	0.11	0.11	0.11	FALSE	16.4	2;2;0;0	FALSE	FALSE	FALSE	-0.64				d110
Tb927.7.4600;Tb11.v5.0147	Calponin homology (CH) domain containing protein, putative;Calponin homology (CH) domain containing protein, putative	1.19	FALSE	G2&M	0.11	0.1	0.11	0.11	0.11	0.12	0.12	0.11	0.12	FALSE	5	5;5	FALSE	FALSE	FALSE	0.09	0.53	0.47	0.36	d111
Tb927.3.5380	Tubulin-tyrosine ligase family, putative	1.19	FALSE	G2&M	0.1	0.12	0.11	0.11	0.1	0.11	0.12	0.11	0.11	FALSE	7.7	3	FALSE	FALSE	FALSE	0.67	0.56	0.41	0.55	d111
Tb927.11.15010	serine/threonine-protein kinase, putative	1.19	FALSE	G2&M	0.1	0.11	0.11	0.11	0.11	0.12	0.12	0.12	0.11	FALSE	17.6	7	FALSE	FALSE	FALSE	0.32	0.32	0.86	0.5	d111
Tb927.10.5270;Tb11.v5.0249	mitogen-activated protein kinase kinase 5, putative (MKK5);protein kinase, putative	1.19	FALSE	G2&M	0.1	0.1	0.1	0.11	0.11	0.12	0.12	0.11	0.12	FALSE	9.5	2;2	FALSE	FALSE	FALSE	0.36	0.78	0.22	0.45	d111
Tb927.11.3930	hypothetical protein, conserved	1.19	FALSE	G2&M	0.1	0.1	0.1	0.11	0.11	0.11	0.12	0.11	0.12	FALSE	17.2	5	FALSE	FALSE	FALSE	0.74	0.48	0.65	0.62	d111
Tb927.11.16050	CS domain/TPR repeat, putative	1.19	FALSE	G2&M	0.1	0.11	0.11	0.11	0.12	0.11	0.11	0.12	0.12	FALSE	17.8	8	FALSE	FALSE	FALSE	0.96	0.9	0.92	0.93	d111
Tb927.11.14110	TFIIH basal transcription factor subunit (TSP2)	1.19	FALSE	G2&M	0.11	0.12	0.12	0.11	0.11	0.11	0.11	0.11	0.1	FALSE	11.2	3	FALSE	FALSE	FALSE	0.37	0.02	0.46	0.28	d111
Tb927.10.9700;Tb11.v5.0773	predicted C2 domain protein;hypothetical protein, conserved	1.19	FALSE	G2&M	0.11	0.1	0.1	0.11	0.11	0.12	0.12	0.12	0.12	FALSE	15.5	15;4	FALSE	FALSE	FALSE	0.92	0.96	0.96	0.94	d111
Tb927.6.4160	hypothetical protein, conserved	1.19	FALSE	G2&M	0.11	0.12	0.12	0.11	0.11	0.11	0.11	0.1	0.12	FALSE	3.4	1	FALSE	FALSE	FALSE	0.52	0.21	0.09	0.28	d111
Tb927.10.11520	hypothetical protein, conserved	1.19	FALSE	G2&M	0.1	0.11	0.11	0.11	0.11	0.12	0.11	0.12	0.11	FALSE	41	4	FALSE	FALSE	FALSE	0.8	0.7	0.8	0.77	d111	BSF
Tb927.9.15400	ankyrin-repeat protein, putative	1.19	FALSE	G2&M	0.11	0.11	0.11	0.12	0.11	0.11	0.12	0.1	0.11	FALSE	1.8	4	FALSE	FALSE	FALSE	0.14	-0.08	0.01	0.03	d111
Tb927.7.2670	zinc finger protein family member, putative (ZC3H21)	1.19	FALSE	G2&M	0.12	0.11	0.1	0.11	0.11	0.11	0.12	0.11	0.12	FALSE	39.5	12	FALSE	FALSE	FALSE	0.9	0.88	0.92	0.9	d111
Tb927.11.1610	Exocyst complex component Sec6, putative	1.19	FALSE	G2&M	0.11	0.1	0.11	0.11	0.12	0.1	0.12	0.11	0.12	FALSE	2.5	2	FALSE	FALSE	FALSE					d010
Tb927.11.10550	hypothetical protein, conserved	1.19	FALSE	G2&M	0.11	0.11	0.1	0.11	0.11	0.11	0.12	0.11	0.12	FALSE	1.8	2	FALSE	FALSE	FALSE					d010
Tb927.11.16870	NADH dehydrogenase subunit NI8M, putative	1.19	FALSE	G2&M	0.1	0.11	0.11	0.11	0.11	0.12	0.11	0.12	0.11	FALSE	22.4	2	FALSE	FALSE	FALSE	-0.3	0.61	-0.13	0.06	d111	ALL
Tb927.8.1940	endosomal integral membrane protein, putative	1.19	FALSE	G2&M	0.1	0.11	0.11	0.11	0.11	0.11	0.12	0.11	0.12	FALSE	12.6	5	FALSE	FALSE	FALSE	0.46	0.9	0.61	0.66	d111	PCF
Tb927.10.3340;Tb11.v5.1022	protein kinase, putative;protein kinase, putative	1.19	FALSE	G2&M	0.12	0.11	0.11	0.11	0.11	0.11	0.11	0.11	0.1	FALSE	12	7;7	FALSE	FALSE	FALSE	-0.81	0.39	-0.32	-0.25	d111
Tb927.11.14010	hypothetical protein, conserved	1.19	FALSE	G2&M	0.11	0.12	0.11	0.11	0.11	0.12	0.11	0.11	0.1	FALSE	11.5	2	FALSE	FALSE	FALSE	-0.51	0.22	0	-0.1	d111
Tb927.7.1710	eukaryotic peptide chain release factor subunit 1, putative	1.19	FALSE	G2&M	0.11	0.1	0.11	0.11	0.11	0.11	0.12	0.11	0.12	FALSE	18.3	6	FALSE	FALSE	FALSE	0.75	0.34	0.82	0.64	d111
Tb927.5.4450;Tb05.5K5.100	hypothetical protein, conserved;hypothetical protein, conserved	1.19	FALSE	G2&M	0.11	0.11	0.11	0.11	0.11	0.11	0.11	0.1	0.12	FALSE	20.1	2;2	FALSE	FALSE	FALSE	0.41				d110
Tb927.11.16740	chaperone protein DNAj, putative	1.19	FALSE	G2&M	0.1	0.11	0.11	0.11	0.11	0.11	0.12	0.12	0.12	FALSE	16.4	6	FALSE	FALSE	FALSE	0.81	0.36	0.75	0.64	d111
Tb927.1.1680	Transcription elongation factor 1 domain-containing protein	1.19	FALSE	G2&M	0.11	0.12	0.11	0.11	0.11	0.1	0.11	0.12	0.12	FALSE	15.6	2	FALSE	FALSE	FALSE	-0.49				d110
Tb927.6.4810	zinc-binding protein (Yippee), putative	1.19	FALSE	G2&M	0.1	0.11	0.12	0.11	0.11	0.11	0.11	0.1	0.12	FALSE	12	1	FALSE	FALSE	FALSE		0.67			d101	ALL
Tb927.5.1360	nucleoside 2-deoxyribosyltransferase (NDRT)	1.19	FALSE	G2&M	0.13	0.11	0.11	0.11	0.11	0.11	0.11	0.11	0.11	FALSE	34	4	TRUE	FALSE	FALSE	0.95	0.88	0.89	0.9	d111		Early G1
Tb927.5.510	hypothetical protein, conserved	1.19	FALSE	G2&M	0.13	0.11	0.11	0.11	0.12	0.11	0.11	0.11	0.11	FALSE	21.3	2	FALSE	FALSE	FALSE	-0.47	0.75	-0.01	0.09	d111
Tb927.10.8580	ADP-ribosylation factor-like protein	1.19	FALSE	G2&M	0.1	0.1	0.1	0.11	0.11	0.12	0.12	0.12	0.12	FALSE	17.4	4	FALSE	FALSE	FALSE	0.73	0.61	0.76	0.7	d111
Tb927.9.12890	hypothetical protein, conserved	1.19	FALSE	G2&M	0.1	0.11	0.11	0.11	0.11	0.12	0.12	0.12	0.12	FALSE	7.9	1	FALSE	FALSE	FALSE	0.7	0.75	0.97	0.81	d111
Tb927.3.3660	NADH-ubiquinone oxidoreductase complex I subunit, putative	1.19	FALSE	G2&M	0.1	0.11	0.11	0.11	0.11	0.11	0.11	0.11	0.12	FALSE	13.3	4	FALSE	FALSE	FALSE	0.39	0.47	0.79	0.55	d111
Tb927.10.2310	hypothetical protein, conserved	1.19	FALSE	G2&M	0.1	0.11	0.11	0.11	0.11	0.11	0.12	0.11	0.12	FALSE	10.4	4	FALSE	FALSE	FALSE	0.61	0.34	0.2	0.38	d111
Tb927.4.2840	hypothetical protein, conserved	1.19	FALSE	G2&M	0.11	0.1	0.11	0.11	0.11	0.11	0.12	0.11	0.12	FALSE	36.9	6	FALSE	FALSE	FALSE	0.86	0.86	0.91	0.88	d111
Tb927.11.5850	RNA-binding protein 38, putative (RBP38)	1.19	FALSE	G2&M	0.1	0.1	0.1	0.11	0.11	0.12	0.12	0.11	0.12	FALSE	21.9	10	FALSE	FALSE	FALSE	0.64	0.4	0.39	0.48	d111
Tb927.10.13040;Tb11.v5.0484;Tb927.4.3870;Tb927.4.3860;Tb927.4.3880	procyclic-enriched flagellar receptor adenylate cyclase 4 (ACP4);receptor-type adenylate cyclase GRESAG 4, putative;receptor-type adenylate cyclase GRESAG 4, putative;receptor-type adenylate cyclase GRESAG 4, putative;receptor-type adenylate cyclase GRESAG 4, putative	1.19	FALSE	G2&M	0.1	0.11	0.11	0.11	0.11	0.11	0.12	0.12	0.11	FALSE	15.2	13;0;0;0;0	FALSE	FALSE	FALSE	0.76	0.75	0.92	0.81	d111
Tb927.9.10360	hypothetical protein, conserved	1.19	FALSE	G2&M	0.1	0.11	0.11	0.12	0.12	0.11	0.11	0.12	0.11	FALSE	8.1	1	FALSE	FALSE	FALSE					d100	ALL
Tb927.8.2800	hypothetical protein, conserved	1.19	FALSE	G2&M	0.1	0.11	0.11	0.11	0.11	0.11	0.12	0.12	0.12	FALSE	11	3	FALSE	FALSE	FALSE	0.71	0.6	0.78	0.7	d111
Tb927.8.7050	mu-adaptin 4, putative	1.19	FALSE	G2&M	0.1	0.11	0.12	0.11	0.1	0.11	0.11	0.12	0.11	FALSE	3.1	1	FALSE	FALSE	FALSE	0.02	-0.22	0.23	0.01	d111
Tb927.2.830;Tb11.v5.0655	retrotransposon hot spot protein (RHS, pseudogene), putative;trypanosome RHS family, putative	1.19	FALSE	G2&M	0.1	0.11	0.1	0.11	0.11	0.11	0.12	0.11	0.12	FALSE	47.2	6;6	FALSE	FALSE	FALSE	0.85	0.77	0.69	0.77	d111
Tb927.11.6100	hypothetical protein, conserved	1.19	FALSE	G2&M	0.11	0.11	0.12	0.11	0.12	0.11	0.11	0.11	0.1	FALSE	11	4	FALSE	FALSE	FALSE	-0.09				d110	BSF
Tb927.7.3870	hypothetical protein, conserved	1.19	FALSE	G2&M	0.11	0.1	0.11	0.11	0.11	0.1	0.12	0.11	0.12	FALSE	6.2	2	FALSE	FALSE	FALSE	-0.54	-0.78	0.6	-0.24	d111
Tb927.11.16020	RNA-binding protein, putative (DRBD10)	1.19	FALSE	G2&M	0.1	0.11	0.11	0.12	0.11	0.12	0.11	0.11	0.11	FALSE	22.2	8	FALSE	FALSE	FALSE	0.95	0.92	0.89	0.92	d111	BSF
Tb927.10.8160	hypothetical protein, conserved	1.19	FALSE	G2&M	0.1	0.11	0.1	0.12	0.11	0.12	0.11	0.12	0.11	FALSE	16.8	2	FALSE	FALSE	FALSE		0.65			d101
Tb927.9.14180	chaperone protein DNAj, putative	1.19	FALSE	G2&M	0.12	0.1	0.11	0.12	0.11	0.11	0.11	0.1	0.11	FALSE	16.1	5	FALSE	FALSE	FALSE	0.32	0.27	0.79	0.46	d111
Tb927.10.12860	pre-RNA processing PIH1/Nop17, putative	1.19	FALSE	G2&M	0.1	0.11	0.12	0.12	0.11	0.12	0.11	0.11	0.11	FALSE	5.6	4	FALSE	FALSE	FALSE	0.83	0.94	0.82	0.86	d111		Late G1
Tb927.4.1150	hypothetical protein, conserved	1.19	FALSE	G2&M	0.1	0.1	0.1	0.11	0.11	0.12	0.12	0.12	0.12	FALSE	16.9	8	FALSE	FALSE	FALSE	0.87	0.92	0.96	0.92	d111
Tb927.11.7590	hypothetical protein, conserved	1.19	FALSE	G2&M	0.11	0.12	0.11	0.1	0.1	0.11	0.12	0.11	0.11	FALSE	1.3	1	FALSE	FALSE	FALSE					d010
Tb927.10.5390;Tb11.v5.0555	hypothetical protein, conserved;hypothetical protein, conserved	1.19	FALSE	G2&M	0.12	0.12	0.11	0.11	0.11	0.11	0.1	0.11	0.1	FALSE	9.9	9;6	FALSE	FALSE	FALSE	0.52	0.23	-0.15	0.2	d111
Tb927.10.4660	Transcription factor S-II (TFIIS), central domain containing protein, putative	1.19	FALSE	G2&M	0.12	0.1	0.12	0.11	0.11	0.11	0.11	0.12	0.11	FALSE	27.7	4	FALSE	FALSE	FALSE	-0.13	0.37	-0.86	-0.21	d111
Tb927.10.12640	chaperone protein DNAj, putative	1.19	FALSE	G2&M	0.11	0.1	0.12	0.11	0.11	0.11	0.11	0.11	0.12	FALSE	2.9	2	FALSE	FALSE	FALSE		0.36			d101
Tb927.3.5350	hypothetical protein, conserved	1.19	FALSE	G2&M	0.12	0.11	0.11	0.1	0.11	0.11	0.11	0.11	0.11	FALSE	18.1	3	FALSE	FALSE	FALSE	0.33	0.31	0.79	0.48	d111		G2/M
Tb927.4.1660	mitochondrial carrier protein, putative (MCP6)	1.19	FALSE	G2&M	0.12	0.1	0.11	0.11	0.11	0.11	0.11	0.11	0.11	FALSE	22.1	7	FALSE	FALSE	FALSE	0.49	0.64	0.96	0.7	d111	ALL
Tb927.9.9450	zinc finger protein family member, putative (ZC3H28)	1.19	FALSE	G2&M	0.1	0.11	0.1	0.11	0.11	0.12	0.12	0.12	0.12	FALSE	16.6	13	FALSE	FALSE	FALSE	0.93	0.86	0.84	0.88	d111	ALL
Tb927.11.15960;Tb927.11.15950	amino acid transporter, putative;amino acid transporter, putative	1.19	FALSE	G2&M	0.1	0.11	0.11	0.11	0.11	0.12	0.12	0.12	0.11	FALSE	2.8	1;1	FALSE	FALSE	FALSE	0.76	0.86	0.87	0.83	d111	BSF
Tb927.10.15380;Tb11.v5.0481	U3 snoRNA-associated protein UTP11, putative;U3 snoRNA-associated protein UTP11, putative	1.19	FALSE	G2&M	0.1	0.1	0.11	0.11	0.11	0.11	0.12	0.11	0.12	FALSE	15.9	4;4	FALSE	FALSE	FALSE	0.85	0.74	0.94	0.84	d111
Tb927.9.12300	replication factor C, subunit 3, putative	1.19	FALSE	G2&M	0.1	0.11	0.11	0.11	0.11	0.11	0.12	0.12	0.12	FALSE	38.9	10	FALSE	FALSE	FALSE	0.8	0.39	0.73	0.64	d111	DIFF
Tb927.10.2510	hypothetical protein, conserved	1.19	FALSE	G2&M	0.1	0.12	0.11	0.11	0.11	0.11	0.11	0.11	0.11	FALSE	7	3	FALSE	FALSE	FALSE	0.15	-0.12	0.86	0.29	d111	DIFF
Tb927.8.3000	hypothetical protein, conserved	1.19	FALSE	G2&M	0.12	0.1	0.11	0.11	0.11	0.11	0.12	0.11	0.12	FALSE	4.1	2	FALSE	FALSE	FALSE	-0.2	0.12	0.87	0.26	d111
Tb927.6.3130	queuine tRNA-ribosyltransferase, putative	1.19	FALSE	G2&M	0.12	0.11	0.11	0.11	0.11	0.11	0.1	0.11	0.1	FALSE	28.3	9	FALSE	FALSE	FALSE	0.08	0.2	0.55	0.28	d111
Tb927.8.4130;Tb927.8.4080;Tb927.8.4030;Tb11.v5.0861	class I transcription factor A, subunit 5b (CITFA-5b);hypothetical protein, conserved;class I transcription factor A, subunit 5a (CITFA-5a);hypothetical protein, conserved	1.19	FALSE	G2&M	0.1	0.11	0.1	0.11	0.11	0.11	0.11	0.12	0.12	FALSE	25.1	4;2;2;2	FALSE	FALSE	FALSE	0.68	0.41	0.59	0.56	d111
Tb927.10.8120	RNA ligase/AAA domain containing protein, putative	1.19	FALSE	G2&M	0.12	0.12	0.1	0.12	0.11	0.11	0.12	0.1	0.11	FALSE	4.6	2	FALSE	FALSE	FALSE					d010
Tb927.10.14760	clathrin light chain, putative	1.19	FALSE	G2&M	0.12	0.11	0.11	0.12	0.1	0.11	0.1	0.12	0.11	FALSE	5.8	1	FALSE	FALSE	FALSE	0.5	-0.19	0.11	0.14	d111	ALL
Tb11.v5.0528;Tb927.10.590	hypothetical protein, conserved;hypothetical protein, conserved	1.19	FALSE	G2&M	0.12	0.1	0.12	0.11	0.11	0.1	0.11	0.1	0.11	FALSE	6.4	3;3	FALSE	FALSE	FALSE	-0.07	0.39	-0.39	-0.03	d111
Tb927.11.1890	WD domain, G-beta repeat, putative	1.19	FALSE	G2&M	0.1	0.1	0.1	0.11	0.11	0.11	0.12	0.11	0.12	FALSE	54.6	15	FALSE	FALSE	FALSE	0.77	0.56	0.35	0.56	d111	ALL
Tb927.11.10880	hypothetical protein, conserved	1.19	FALSE	G2&M	0.11	0.11	0.1	0.11	0.11	0.11	0.12	0.12	0.12	FALSE	21.1	7	FALSE	FALSE	FALSE	0.85	0.65	0.61	0.7	d111	PCF
Tb927.5.3410	hypothetical protein, conserved	1.19	FALSE	G2&M	0.11	0.1	0.11	0.11	0.11	0.11	0.12	0.11	0.12	FALSE	17.9	5	FALSE	FALSE	FALSE	0.72	0.95	0.83	0.84	d111
Tb927.9.11030	cAMP-dependent protein kinase catalytic subunit 2 (PKAC2)	1.18	FALSE	G2&M	0.13	0.11	0.11	0.11	0.11	0.11	0.11	0.11	0.11	FALSE	17	2	FALSE	FALSE	FALSE	0.09	0.15	0.87	0.37	d111
Tb927.11.3660	dynein light chain Tctex-type, putative	1.18	FALSE	G2&M	0.1	0.11	0.1	0.12	0.11	0.11	0.12	0.12	0.12	FALSE	20.7	3	FALSE	FALSE	FALSE	0.32	0.19	0.88	0.46	d111	ALL	G2/M
Tb927.8.4370	hypothetical protein, conserved	1.18	FALSE	G2&M	0.1	0.12	0.11	0.11	0.11	0.11	0.11	0.11	0.11	FALSE	6.8	4	FALSE	FALSE	FALSE	0.27	0.37	0.52	0.39	d111
Tb927.8.3630;Tb927.8.3650;Tb927.8.3620	folate transporter, putative;folate transporter, putative;folate transporter, putative	1.18	FALSE	G2&M	0.12	0.1	0.11	0.1	0.12	0.1	0.11	0.11	0.11	FALSE	6.5	3;2;2	FALSE	FALSE	FALSE	0.37	0.57	0.06	0.33	d111
Tb927.4.3450	hypothetical protein, conserved	1.18	FALSE	G2&M	0.12	0.11	0.11	0.11	0.11	0.11	0.11	0.11	0.1	FALSE	45.6	3	FALSE	FALSE	FALSE	-0.36	0.88	-0.59	-0.02	d111
Tb927.10.14420	Serine/threonine-protein kinase Nek1-related, putative	1.18	FALSE	G2&M	0.11	0.11	0.12	0.1	0.12	0.11	0.11	0.12	0.11	FALSE	2.7	4	FALSE	FALSE	FALSE	0.62	0.44	0.62	0.56	d111	BSF
Tb927.4.2930	OsmC-like protein, putative	1.18	FALSE	G2&M	0.1	0.11	0.11	0.11	0.11	0.11	0.12	0.11	0.12	FALSE	10.3	2	FALSE	FALSE	FALSE	0.21	0.57	0.18	0.32	d111	ALL
Tb927.10.9260	hypothetical protein, conserved	1.18	FALSE	G2&M	0.12	0.11	0.11	0.11	0.11	0.11	0.11	0.11	0.11	FALSE	37.7	9	FALSE	FALSE	FALSE	0.84	0.9	0.94	0.89	d111
Tb927.10.970	Tetratricopeptide repeat, putative	1.18	FALSE	G2&M	0.1	0.11	0.11	0.11	0.11	0.12	0.11	0.11	0.11	FALSE	9.3	12	FALSE	FALSE	FALSE	0.64	0.88	0.6	0.7	d111	BSF
Tb927.10.14870	hypothetical protein, conserved	1.18	FALSE	G2&M	0.1	0.11	0.11	0.11	0.11	0.12	0.12	0.11	0.12	FALSE	14	9	FALSE	FALSE	FALSE	0.95	0.73	0.76	0.81	d111
Tb927.8.5840	hypothetical protein, conserved	1.18	FALSE	G2&M	0.1	0.11	0.12	0.11	0.11	0.11	0.11	0.1	0.11	FALSE	15.7	3	FALSE	FALSE	FALSE	0.07	0.21	0.15	0.15	d111	PCF
Tb927.2.6080	hypothetical protein, conserved	1.18	FALSE	G2&M	0.1	0.1	0.11	0.11	0.12	0.11	0.12	0.11	0.11	FALSE	13.8	5	FALSE	FALSE	FALSE	0.65	0.62	0.87	0.71	d111
Tb927.7.2590	prefoldin, putative	1.18	FALSE	G2&M	0.1	0.11	0.11	0.11	0.11	0.11	0.12	0.11	0.12	FALSE	32.4	4	FALSE	FALSE	FALSE	0.56	0.75	0.66	0.66	d111
Tb927.7.3990	mitochondrial DNA polymerase I protein C (POL1C)	1.18	FALSE	G2&M	0.1	0.12	0.12	0.12	0.11	0.11	0.11	0.11	0.11	FALSE	9.2	12	TRUE	FALSE	FALSE	0.87	0.89	0.93	0.9	d111	ALL	Late G1
Tb927.10.2960	Translation factor GUF1, mitochondrial, putative (GUF1)	1.18	FALSE	G2&M	0.12	0.11	0.11	0.11	0.11	0.11	0.1	0.11	0.11	FALSE	6.4	4	FALSE	FALSE	FALSE	0.25	0.41	0.73	0.46	d111
Tb927.5.4060	Nicastrin, putative	1.18	FALSE	G2&M	0.11	0.11	0.11	0.11	0.11	0.11	0.12	0.11	0.12	FALSE	14.1	9	FALSE	FALSE	FALSE	0.63	0.2	0.78	0.54	d111
Tb927.11.14450	hypothetical protein, conserved	1.18	FALSE	G2&M	0.1	0.1	0.11	0.11	0.11	0.12	0.12	0.11	0.11	FALSE	12.9	8	FALSE	FALSE	FALSE	0.35	0.32	0.9	0.52	d111
Tb927.8.880	hypothetical protein	1.18	FALSE	G2&M	0.11	0.12	0.1	0.11	0.11	0.11	0.12	0.12	0.12	FALSE	6.9	4	FALSE	FALSE	FALSE	0.34	0.34	0.55	0.41	d111
Tb927.7.3170	Beta-lactamase superfamily domain containing protein, putative	1.18	FALSE	G2&M	0.11	0.11	0.12	0.11	0.11	0.11	0.1	0.12	0.11	FALSE	17.9	5	FALSE	FALSE	FALSE	0.6	0.11	-0.28	0.14	d111
Tb927.3.730	hypothetical protein, conserved	1.18	FALSE	G2&M	0.11	0.1	0.11	0.11	0.11	0.12	0.12	0.11	0.11	FALSE	11.6	2	FALSE	FALSE	FALSE	0.64	-0.14	0.05	0.19	d111
Tb927.11.13580	ubiquinone biosynthesis protein-like protein	1.18	FALSE	G2&M	0.12	0.11	0.12	0.11	0.11	0.11	0.1	0.11	0.11	FALSE	43.4	8	FALSE	FALSE	FALSE	0.72	0.33	0.76	0.61	d111
Tb927.11.7280;Tb11.v5.0255	DNA-direcetd RNA polymerase II, subunit 9, putative (RPB9);DNA-directed RNA polymerase II, subunit 9, putative	1.18	FALSE	G2&M	0.1	0.1	0.11	0.11	0.11	0.11	0.12	0.11	0.12	FALSE	21.8	2;2	FALSE	FALSE	FALSE	0.72	0.72	0.84	0.76	d111	ALL
Tb927.9.12160	hypothetical protein, conserved	1.18	FALSE	G2&M	0.11	0.1	0.11	0.11	0.11	0.11	0.12	0.11	0.12	FALSE	8.3	3	FALSE	FALSE	FALSE	-0.02	0.1	0.86	0.32	d111	DIFF
Tb927.6.1130	hypothetical protein, conserved	1.18	FALSE	G2&M	0.1	0.11	0.12	0.12	0.12	0.11	0.11	0.1	0.11	FALSE	3.8	2	FALSE	FALSE	FALSE	0.24	0.73	0.39	0.45	d111
Tb927.10.160	RNA polymerase II	1.18	FALSE	G2&M	0.1	0.11	0.11	0.11	0.11	0.11	0.12	0.11	0.12	FALSE	4.3	2	FALSE	FALSE	FALSE	0.57	0.61	0.53	0.57	d111	DIFF
Tb927.11.2020	hypothetical protein, conserved	1.18	FALSE	G2&M	0.1	0.1	0.11	0.11	0.12	0.11	0.12	0.11	0.12	FALSE	17.8	3	FALSE	FALSE	FALSE	0.6	0.83	0.58	0.67	d111
Tb927.7.3000	kinesin, putative	1.18	FALSE	G2&M	0.1	0.1	0.1	0.11	0.11	0.12	0.12	0.12	0.12	FALSE	4.9	6	FALSE	FALSE	FALSE	0.89	0.89	0.88	0.89	d111
Tb927.3.4600	hypothetical protein, conserved	1.18	FALSE	G2&M	0.12	0.11	0.11	0.11	0.11	0.11	0.11	0.11	0.11	FALSE	14.7	14	FALSE	FALSE	FALSE	0.65	0.51	0.75	0.64	d111
Tb927.11.8350	katanin, putative	1.18	FALSE	G2&M	0.1	0.11	0.11	0.11	0.11	0.11	0.12	0.11	0.12	FALSE	20.8	9	FALSE	FALSE	FALSE	0.81	0.44	0.27	0.51	d111	ALL
Tb927.8.4640	flagellar protofilament ribbon protein, putative	1.18	FALSE	G2&M	0.11	0.11	0.1	0.11	0.11	0.11	0.12	0.12	0.12	FALSE	19.2	8	FALSE	FALSE	FALSE	0.58	0.45	0.59	0.54	d111
Tb927.9.3350	pseudouridylate synthase, putative	1.18	FALSE	G2&M	0.1	0.1	0.11	0.11	0.11	0.12	0.12	0.11	0.12	FALSE	13.3	5	FALSE	FALSE	FALSE	0.91	0.91	0.88	0.9	d111
Tb927.9.8210	Peptide deformylase 2 (PDF2)	1.18	FALSE	G2&M	0.1	0.11	0.1	0.11	0.11	0.11	0.12	0.11	0.12	FALSE	18.3	5	FALSE	FALSE	FALSE	0.67	-0.09	-0.66	-0.03	d111
Tb927.4.2450	thioredoxin, putative	1.18	FALSE	G2&M	0.1	0.11	0.11	0.11	0.11	0.12	0.11	0.11	0.11	FALSE	31.6	12	TRUE	FALSE	FALSE	0.94	0.93	0.98	0.95	d111		Late G1
Tb927.10.4830	hypothetical protein, conserved	1.18	FALSE	G2&M	0.1	0.11	0.11	0.11	0.11	0.12	0.11	0.12	0.11	FALSE	18.4	2	FALSE	FALSE	FALSE	0.39	0.87	0.21	0.49	d111
Tb927.8.6050	hypothetical protein, conserved	1.18	FALSE	G2&M	0.1	0.1	0.11	0.11	0.11	0.12	0.12	0.11	0.12	FALSE	10.7	2	FALSE	FALSE	FALSE	0.82	0.5	0.68	0.67	d111	PCF
Tb927.5.2040	hypothetical protein, conserved	1.18	FALSE	G2&M	0.1	0.12	0.12	0.11	0.11	0.11	0.11	0.11	0.11	FALSE	11.7	3	FALSE	FALSE	FALSE	0.01				d110
Tb927.8.7730	dihydroceramide synthase, putative (DHCS)	1.18	FALSE	G2&M	0.12	0.1	0.11	0.11	0.12	0.11	0.11	0.11	0.11	FALSE	11.3	4	FALSE	FALSE	FALSE	0.65	0.8	0.48	0.64	d111
Tb927.9.7710	hypothetical protein, conserved	1.18	FALSE	G2&M	0.1	0.11	0.11	0.11	0.11	0.11	0.12	0.11	0.12	FALSE	13.1	2	FALSE	FALSE	FALSE	0.25	0.9	0.28	0.48	d111
Tb927.2.1720	hypothetical protein, conserved	1.18	FALSE	G2&M	0.12	0.1	0.11	0.12	0.11	0.11	0.11	0.11	0.11	FALSE	22.1	2	FALSE	FALSE	FALSE		-0.51			d101
Tb927.8.6910	cyclophilin, putative	1.18	FALSE	G2&M	0.1	0.11	0.11	0.11	0.11	0.11	0.12	0.12	0.12	FALSE	29.2	4	FALSE	FALSE	FALSE	0.79	0.69	0.83	0.77	d111
Tb927.7.3860	PQ loop repeat, putative	1.18	FALSE	G2&M	0.12	0.1	0.11	0.11	0.11	0.11	0.11	0.1	0.12	FALSE	9.6	2	FALSE	FALSE	FALSE		0.16			d101
Tb927.9.7020	hypothetical protein, conserved	1.18	FALSE	G2&M	0.1	0.12	0.12	0.12	0.1	0.11	0.11	0.11	0.11	FALSE	15.1	3	FALSE	FALSE	FALSE	0.75	0.49	0.7	0.65	d111
Tb927.10.7870	hypothetical protein, conserved	1.18	FALSE	G2&M	0.1	0.11	0.11	0.11	0.11	0.12	0.12	0.12	0.12	FALSE	14.1	2	FALSE	FALSE	FALSE	0.28	0.46	0.6	0.45	d111
Tb927.11.14580	RNA guanylyltransferase	1.18	FALSE	G2&M	0.11	0.1	0.11	0.11	0.11	0.11	0.12	0.12	0.12	FALSE	17.6	8	FALSE	FALSE	FALSE	0.68	0.83	0.88	0.8	d111	ALL
Tb927.2.2240	tRNA exportin, putative	1.18	FALSE	G2&M	0.1	0.12	0.11	0.11	0.11	0.11	0.11	0.12	0.12	FALSE	8.9	8	FALSE	FALSE	FALSE	-0.31	-0.23	0.75	0.07	d111
Tb927.11.4860	Ring finger domain containing protein, putative	1.18	FALSE	G2&M	0.1	0.12	0.11	0.11	0.11	0.11	0.12	0.11	0.11	FALSE	5.4	2	FALSE	FALSE	FALSE	0.06	-0.4	-0.13	-0.16	d111
Tb927.10.6610	chaperone protein DNAj, putative	1.18	FALSE	G2&M	0.1	0.11	0.11	0.11	0.11	0.11	0.12	0.12	0.12	FALSE	12.4	2	FALSE	FALSE	FALSE	-0.42	-0.52	0.89	-0.02	d111	PCF
Tb927.1.3800	Present in the outer mitochondrial membrane proteome 18 (POMP18)	1.18	FALSE	G2&M	0.1	0.11	0.11	0.11	0.11	0.12	0.11	0.11	0.12	FALSE	15.5	2	FALSE	FALSE	FALSE	0.4	0.43	0.25	0.36	d111
Tb927.4.3370	hypothetical protein, conserved	1.18	FALSE	G2&M	0.1	0.1	0.11	0.11	0.11	0.12	0.12	0.12	0.11	FALSE	17.7	5	FALSE	FALSE	FALSE	0.79	0.93	0.91	0.88	d111
Tb927.7.1090	SNF2 family N-terminal domain/Ring finger domain containing protein, putative	1.18	FALSE	G2&M	0.1	0.12	0.11	0.11	0.11	0.11	0.11	0.1	0.12	FALSE	3.6	4	FALSE	FALSE	FALSE	-0.54	0.21	-0.09	-0.14	d111	DIFF
Tb927.10.15810	Fcf1, putative	1.18	FALSE	G2&M	0.1	0.1	0.11	0.11	0.11	0.12	0.12	0.11	0.11	FALSE	15	3	FALSE	FALSE	FALSE	0.27	0.91	0.27	0.48	d111	DIFF
Tb11.v5.0638;Tb927.10.1040;Tb927.10.1050;Tb927.10.1030	serine carboxypeptidase III precursor, putative (CBP1);serine peptidase, Clan SC, Family S10 (CBP1);serine peptidase, Clan SC, Family S10 (CBP1);serine peptidase, Clan SC, Family S10 (CBP1)	1.18	FALSE	G2&M	0.11	0.1	0.11	0.11	0.11	0.12	0.12	0.12	0.12	FALSE	35.2	10;10;10;8	FALSE	FALSE	FALSE	0.79	0.83	0.85	0.82	d111
Tb927.11.5220	chaperone protein DNAj, putative	1.18	FALSE	G2&M	0.12	0.11	0.11	0.11	0.11	0.11	0.11	0.11	0.11	FALSE	26	16	FALSE	FALSE	FALSE	0.63	0.83	0.41	0.62	d111
Tb927.9.11870	zinc finger protein, putative	1.18	FALSE	G2&M	0.1	0.12	0.12	0.11	0.11	0.11	0.11	0.11	0.11	FALSE	3.5	1	FALSE	FALSE	FALSE		0.46			d101
Tb927.9.4450	hypothetical protein	1.18	FALSE	G2&M	0.1	0.11	0.1	0.11	0.11	0.11	0.12	0.1	0.12	FALSE	6.1	3	FALSE	FALSE	FALSE	0.05	0.14	-0.3	-0.03	d111
Tb927.9.3820	syntaxin, putative	1.18	FALSE	G2&M	0.11	0.1	0.1	0.11	0.11	0.11	0.12	0.11	0.11	FALSE	9.9	3	FALSE	FALSE	FALSE	0.8	0.66	0.69	0.72	d111
Tb927.9.15190	ribosomal protein L15, putative	1.18	FALSE	G2&M	0.11	0.1	0.11	0.11	0.11	0.11	0.11	0.11	0.12	FALSE	24.5	1	FALSE	FALSE	FALSE	0.48	0.51	0.06	0.35	d111	ALL
Tb927.11.12150	flagellar protein essential for flagellar pocket biogenesis (BILBO1)	1.18	FALSE	G2&M	0.1	0.12	0.12	0.12	0.11	0.11	0.11	0.1	0.11	FALSE	27.6	15	FALSE	FALSE	FALSE	0.83	0.9	0.89	0.87	d111	ALL	Late G1
Tb927.10.5240;Tb11.v5.0233	cAMP binding protein, putative;cyclic nucleotide-binding domain containing protein, putative	1.18	FALSE	G2&M	0.1	0.1	0.1	0.11	0.11	0.12	0.12	0.12	0.12	FALSE	9	13;13	FALSE	FALSE	FALSE	0.61	0.73	0.88	0.74	d111	BSF
Tb927.4.3330	EF-hand domain pair, putative	1.18	FALSE	G2&M	0.11	0.1	0.1	0.11	0.11	0.11	0.12	0.12	0.12	FALSE	55.7	6	FALSE	FALSE	FALSE	0.98	0.95	0.97	0.96	d111
Tb927.7.270	ribosome biogenesis protein, putative	1.18	FALSE	G2&M	0.1	0.11	0.11	0.11	0.12	0.11	0.11	0.11	0.11	FALSE	22.2	13	FALSE	FALSE	FALSE	0.91	0.76	0.95	0.87	d111	BSF
Tb927.9.13530	hypothetical protein, conserved	1.18	FALSE	G2&M	0.12	0.11	0.11	0.11	0.11	0.11	0.1	0.11	0.11	FALSE	28.1	5	FALSE	FALSE	FALSE	0.52	0.5	0.95	0.66	d111
Tb927.10.15080	hypothetical protein, conserved	1.18	FALSE	G2&M	0.11	0.1	0.1	0.11	0.11	0.12	0.12	0.12	0.12	FALSE	5.8	9	FALSE	FALSE	FALSE	0.54	0.36	0.96	0.62	d111
Tb927.10.6780	vacuolar protein sorting-associated protein 45, putative (VPS45)	1.18	FALSE	G2&M	0.12	0.11	0.11	0.11	0.11	0.11	0.1	0.11	0.11	FALSE	19.9	13	FALSE	FALSE	FALSE	0.72	0.74	0.98	0.82	d111
Tb927.9.13340	Nop53 (60S ribosomal biogenesis), putative	1.18	FALSE	G2&M	0.1	0.11	0.11	0.12	0.12	0.11	0.11	0.11	0.11	FALSE	17.4	4	FALSE	FALSE	FALSE	0.61	0.03	0.55	0.39	d111	PCF
Tb927.8.2530	hypothetical protein, conserved	1.18	FALSE	G2&M	0.1	0.1	0.11	0.11	0.11	0.12	0.11	0.12	0.12	FALSE	35.1	3	FALSE	FALSE	FALSE	0.83	0.85	0.61	0.76	d111
Tb927.10.3140	leucine-rich repeat protein (LRRP), putative	1.18	FALSE	G2&M	0.11	0.11	0.12	0.11	0.11	0.11	0.1	0.12	0.11	FALSE	7.3	3	FALSE	FALSE	FALSE	0.59	0.04	-0.18	0.15	d111
Tb927.1.690	hypothetical protein, conserved	1.18	FALSE	G2&M	0.1	0.11	0.1	0.11	0.11	0.12	0.12	0.12	0.12	FALSE	18.1	4	TRUE	FALSE	TRUE	0.85	0.82	0.92	0.86	d111
Tb927.8.3010	bilobe protein, conserved	1.18	FALSE	G2&M	0.1	0.11	0.12	0.12	0.11	0.11	0.11	0.11	0.11	FALSE	8	5	FALSE	FALSE	FALSE	0.79	0.88	0.91	0.86	d111
Tb927.11.13440	mitochondrial carrier protein (MCP21)	1.18	FALSE	G2&M	0.11	0.12	0.11	0.11	0.11	0.1	0.11	0.11	0.1	FALSE	3.8	1	FALSE	FALSE	FALSE			0.25		d011
Tb927.9.6560	protein kinase, putative	1.18	FALSE	G2&M	0.11	0.12	0.11	0.11	0.11	0.11	0.11	0.1	0.11	FALSE	15.7	10	FALSE	FALSE	FALSE	0.05	-0.08	0.85	0.27	d111	BSF
Tb927.10.12120;Tb11.v5.0505;Tb11.v5.0506	hypothetical protein, conserved;hypothetical protein, conserved;hypothetical protein, conserved	1.18	FALSE	G2&M	0.12	0.1	0.11	0.11	0.11	0.11	0.11	0.11	0.11	FALSE	6.6	11;3;1	FALSE	FALSE	FALSE	0.51	0.36	0.91	0.59	d111
Tb927.10.1850	WD domain, G-beta repeat, putative	1.18	FALSE	G2&M	0.12	0.12	0.12	0.12	0.11	0.11	0.11	0.1	0.11	FALSE	4.6	1	FALSE	FALSE	FALSE	0.39	0.66	0.28	0.44	d111
Tb927.4.1460	Zn-finger in ubiquitin-hydrolases and other protein, putative	1.18	FALSE	G2&M	0.12	0.11	0.12	0.11	0.12	0.11	0.11	0.1	0.12	FALSE	6.9	3	FALSE	FALSE	FALSE	0.39	0.85	0.24	0.49	d111
Tb10.v4.0039;Tb927.10.4490	hypothetical protein, conserved;hypothetical protein, conserved	1.18	FALSE	G2&M	0.12	0.1	0.11	0.11	0.11	0.11	0.11	0.12	0.11	FALSE	16	11;10	FALSE	FALSE	FALSE	0.37	0.34	0.27	0.33	d111
Tb927.1.4500	SNARE associated Golgi protein, putative	1.18	FALSE	G2&M	0.11	0.12	0.11	0.12	0.11	0.11	0.11	0.12	0.1	FALSE	5.1	1	FALSE	FALSE	FALSE	-0.66				d110		Late G1
Tb11.v5.0660;Tb927.2.2190	histone deacetylase, putative;histone deacetylase 3 (HDAC3)	1.18	FALSE	G2&M	0.11	0.1	0.1	0.11	0.11	0.11	0.11	0.11	0.12	FALSE	8.7	4;4	TRUE	FALSE	FALSE	0.69	0.73	0.85	0.76	d111	ALL
Tb927.10.9000	hypothetical protein, conserved	1.18	FALSE	G2&M	0.13	0.11	0.11	0.11	0.11	0.11	0.11	0.11	0.11	FALSE	8.7	13	FALSE	FALSE	FALSE	0.78	0.8	0.93	0.84	d111		G2/M
Tb927.11.11160	Low-affinity phosphate transporter, putative (PHO91)	1.18	FALSE	G2&M	0.12	0.11	0.12	0.11	0.11	0.11	0.1	0.11	0.11	FALSE	6.6	4	FALSE	FALSE	FALSE	0.1	0.63	0.37	0.37	d111
Tb927.11.15700	hypothetical protein, conserved	1.18	FALSE	G2&M	0.12	0.1	0.11	0.11	0.12	0.11	0.11	0.11	0.11	FALSE	21.1	3	FALSE	FALSE	FALSE	0.15	-0.14	0.8	0.27	d111	DIFF
Tb927.1.2550;Tb927.1.2530;Tb927.1.2510;Tb927.1.2490;Tb927.1.2470;Tb927.1.2450;Tb927.1.2430	histone H3, putative;histone H3, putative;histone H3, putative;histone H3, putative;histone H3, putative;histone H3, putative;histone H3, putative	1.18	FALSE	G2&M	0.1	0.1	0.11	0.11	0.12	0.12	0.12	0.11	0.11	FALSE	55.6	7;7;7;7;7;7;7	TRUE	FALSE	FALSE	0.81	0.85	0.98	0.88	d111	BSF	S
Tb927.7.5450	lipin, putative	1.18	FALSE	G2&M	0.12	0.11	0.11	0.11	0.11	0.11	0.11	0.11	0.11	FALSE	7.9	5	FALSE	FALSE	FALSE	-0.19	-0.27	0.57	0.04	d111
Tb927.10.10300	hypothetical protein, conserved	1.18	FALSE	G2&M	0.1	0.11	0.11	0.11	0.11	0.11	0.11	0.11	0.12	FALSE	3.4	2	FALSE	FALSE	FALSE	0.41	0.55	0.46	0.47	d111	DIFF
Tb927.5.1940	hypothetical protein, conserved	1.18	FALSE	G2&M	0.11	0.1	0.1	0.11	0.11	0.11	0.12	0.11	0.12	FALSE	16.8	3	FALSE	FALSE	FALSE	0.9	0.7	0.84	0.82	d111		G2/M
Tb927.4.3130	Spef1	1.18	FALSE	G2&M	0.1	0.11	0.11	0.11	0.11	0.11	0.11	0.12	0.12	FALSE	28.4	6	FALSE	FALSE	FALSE	0.87	0.39	0.61	0.63	d111
Tb927.10.8630	Sucrase/ferredoxin-like, putative	1.18	FALSE	G2&M	0.1	0.11	0.11	0.11	0.11	0.11	0.11	0.11	0.12	FALSE	17.3	3	FALSE	FALSE	FALSE	0.76	0.65	0.41	0.61	d111
Tb927.4.5220	hypothetical protein	1.18	FALSE	G2&M	0.1	0.1	0.11	0.11	0.11	0.12	0.11	0.11	0.12	FALSE	8.8	2	FALSE	FALSE	FALSE	0.9	0.91	0.8	0.87	d111
Tb927.6.4030	superoxide dismutase, putative	1.18	FALSE	G2&M	0.11	0.1	0.1	0.11	0.11	0.12	0.12	0.12	0.12	FALSE	17.5	3	FALSE	FALSE	FALSE	0.76	0.66	0.85	0.76	d111
Tb927.4.5390	serine/threonine-protein kinase NrkA (NrkA)	1.18	FALSE	G2&M	0.1	0.11	0.11	0.11	0.11	0.11	0.11	0.11	0.12	FALSE	14.6	1	FALSE	FALSE	FALSE					d100	DIFF
Tb927.11.13070	O-phosphoseryl-tRNA(Sec) selenium transferase, putative	1.18	FALSE	G2&M	0.12	0.11	0.11	0.11	0.12	0.11	0.1	0.11	0.11	FALSE	12.5	6	FALSE	FALSE	FALSE	0.64	0.44	0.74	0.61	d111
Tb927.11.18680;Tb11.0845	dynein light chain LC8, putative (DYNLL1);dynein light chain LC8, putative (DYNLL2)	1.18	FALSE	G2&M	0.11	0.1	0.1	0.11	0.11	0.12	0.12	0.11	0.12	FALSE	46.7	5;5	FALSE	FALSE	FALSE	0.42	0.35	0.59	0.46	d111
Tb11.v5.0836;Tb927.4.4960;Tb927.8.7460	metal-ion transporter, putative;zinc transporter, putative (ZnT);zinc transporter, putative	1.18	FALSE	G2&M	0.1	0.1	0.11	0.11	0.11	0.12	0.11	0.12	0.11	FALSE	5.1	1;1;1	FALSE	FALSE	FALSE	-0.42	-0.29	0.87	0.05	d111
Tb927.10.11680	chloride channel protein, putative	1.18	FALSE	G2&M	0.12	0.11	0.11	0.11	0.11	0.11	0.11	0.11	0.1	FALSE	2	2	FALSE	FALSE	FALSE	0.03	0.61	-0.11	0.18	d111
Tb11.v5.0365	hypothetical protein, conserved	1.18	FALSE	G2&M	0.11	0.11	0.12	0.11	0.11	0.11	0.11	0.1	0.11	FALSE	18.2	1	FALSE	FALSE	FALSE	0.26	0.81	0.43	0.5	d111
Tb927.11.5570	DNA replication licensing factor MCM5, putative	1.18	FALSE	G2&M	0.1	0.11	0.12	0.12	0.11	0.11	0.11	0.11	0.11	FALSE	6.4	5	FALSE	FALSE	FALSE	0.22	0.83	0.35	0.47	d111		Late G1
Tb927.11.5070	ethanolamine phosphotransferase (EPT) (TbGPI13)	1.18	FALSE	G2&M	0.12	0.11	0.11	0.11	0.12	0.11	0.11	0.11	0.11	FALSE	3.1	2	FALSE	FALSE	FALSE	0.31	0	0.02	0.11	d111
Tb927.3.1410	cytochrome oxidase subunit VII (COXVII)	1.18	FALSE	G2&M	0.12	0.11	0.11	0.11	0.11	0.11	0.11	0.11	0.11	FALSE	46.1	8	FALSE	FALSE	FALSE	0.67	0.67	0.89	0.74	d111
Tb927.3.3170	hypothetical protein, conserved	1.18	FALSE	G2&M	0.1	0.1	0.11	0.11	0.11	0.12	0.11	0.12	0.12	FALSE	18.2	10	FALSE	FALSE	FALSE	0.83	0.78	0.94	0.85	d111	PCF
Tb927.9.11050	4E-interacting protein, putative	1.18	FALSE	G2&M	0.1	0.11	0.11	0.11	0.11	0.11	0.12	0.12	0.11	FALSE	16	7	FALSE	FALSE	FALSE	0.81	0.74	0.78	0.77	d111
Tb927.11.3990	hypothetical protein, conserved	1.18	FALSE	G2&M	0.11	0.11	0.1	0.1	0.11	0.11	0.12	0.11	0.12	FALSE	17.3	4	FALSE	FALSE	FALSE	0.85	0.36	0.66	0.62	d111	DIFF	G2/M
Tb927.3.4410	pre-RNA processing PIH1/Nop17, putative	1.18	FALSE	G2&M	0.1	0.12	0.11	0.11	0.11	0.11	0.12	0.11	0.12	FALSE	6.4	1	FALSE	FALSE	FALSE	0.88	0.58	0.79	0.75	d111
Tb927.1.4680	hypothetical protein, conserved	1.18	FALSE	G2&M	0.12	0.11	0.11	0.11	0.11	0.11	0.1	0.11	0.11	FALSE	18.7	6	FALSE	FALSE	FALSE	0.33	0.22	0.26	0.27	d111	DIFF
Tb927.1.1530;Tb11.v5.0534	protein kinase, putative;protein kinase, putative	1.18	FALSE	G2&M	0.12	0.11	0.11	0.11	0.11	0.1	0.11	0.12	0.11	FALSE	5.5	7;1	FALSE	FALSE	FALSE	0.58	0.13	0.51	0.41	d111	DIFF
Tb927.5.1880	inhibitor of serine peptidase (ISP), putative (ISP2)	1.18	FALSE	G2&M	0.12	0.12	0.11	0.11	0.1	0.11	0.11	0.11	0.11	FALSE	54.5	6	FALSE	FALSE	FALSE	0.84	0.75	0.85	0.81	d111		G2/M
Tb927.3.5240	hypothetical protein, conserved	1.18	FALSE	G2&M	0.12	0.1	0.11	0.11	0.11	0.11	0.11	0.11	0.11	FALSE	23.1	9	FALSE	FALSE	FALSE	-0.33	-0.31	0.8	0.05	d111
Tb927.10.2590	methyltransferase domain containing protein, putative	1.18	FALSE	G2&M	0.12	0.12	0.11	0.11	0.11	0.11	0.1	0.11	0.11	FALSE	6.9	5	FALSE	FALSE	FALSE	0.27				d110
Tb927.11.420	Fcf2 pre-rRNA processing, putative	1.18	FALSE	G2&M	0.1	0.11	0.11	0.12	0.11	0.12	0.11	0.12	0.11	FALSE	22.4	3	FALSE	FALSE	FALSE	0.68	0.61	0.61	0.63	d111	ALL
Tb927.9.3560	hypothetical protein, conserved	1.18	FALSE	G2&M	0.1	0.11	0.12	0.11	0.11	0.11	0.11	0.11	0.11	FALSE	18.4	3	FALSE	FALSE	FALSE	0.75	0.74	0.77	0.75	d111
Tb927.3.2420	Microsomal signal peptidase 12 kDa subunit (SPC12), putative	1.18	FALSE	G2&M	0.11	0.11	0.11	0.11	0.12	0.11	0.12	0.1	0.11	FALSE	30.2	3	FALSE	FALSE	FALSE	-0.2	0.6	0.07	0.15	d111
Tb927.10.1600	hypothetical protein, conserved	1.18	FALSE	G2&M	0.12	0.1	0.1	0.11	0.11	0.11	0.12	0.12	0.12	FALSE	5.3	2	FALSE	FALSE	FALSE	0.93	0.85	0.78	0.85	d111	DIFF
Tb927.5.1120	Phage tail fibre repeat, putative	1.18	FALSE	G2&M	0.12	0.11	0.11	0.11	0.11	0.11	0.11	0.11	0.11	FALSE	4.9	7	FALSE	FALSE	FALSE	0.73	-0.3	-0.35	0.03	d111	PCF	S
Tb927.5.4430;Tb05.5K5.80	protein kinase, putative;protein kinase, putative	1.18	FALSE	G2&M	0.1	0.11	0.1	0.11	0.11	0.12	0.12	0.11	0.11	FALSE	13.4	4;4	FALSE	FALSE	FALSE	0.71	0.75	0.84	0.77	d111
Tb927.8.5820	Las1-like, putative	1.17	FALSE	G2&M	0.1	0.1	0.1	0.11	0.11	0.11	0.12	0.12	0.12	FALSE	9.5	2	FALSE	FALSE	FALSE	0.87	0.65	0.65	0.72	d111
Tb927.1.4220	Ydr279p protein family (RNase H2 complex component), putative	1.17	FALSE	G2&M	0.1	0.11	0.11	0.12	0.12	0.11	0.11	0.11	0.11	FALSE	11.8	3	FALSE	FALSE	FALSE	0.62	0.64	0.86	0.71	d111
Tb927.3.2700	hypothetical protein, conserved	1.17	FALSE	G2&M	0.12	0.12	0.11	0.11	0.11	0.11	0.11	0.1	0.11	FALSE	10.8	3	FALSE	FALSE	FALSE	0.64	0.33	0	0.32	d111
Tb927.10.8560	small GTPase, putative (RAB23)	1.17	FALSE	G2&M	0.12	0.12	0.11	0.11	0.11	0.11	0.11	0.11	0.11	FALSE	8.4	2	FALSE	FALSE	FALSE	0.68	0.85	0.87	0.8	d111
Tb927.3.1250	DNA-directed RNA polymerase I subunit RPB10 (RPB10)	1.17	FALSE	G2&M	0.1	0.11	0.1	0.11	0.11	0.12	0.11	0.12	0.12	FALSE	32.1	1	FALSE	FALSE	FALSE			0.59		d011
Tb927.4.1090	endosomal integral membrane protein, putative	1.17	FALSE	G2&M	0.1	0.1	0.1	0.11	0.11	0.12	0.12	0.12	0.11	FALSE	6.5	4	FALSE	FALSE	FALSE	0.91	0.76	0.88	0.85	d111	ALL
Tb927.6.4140	paraflagellar rod component, putative (PFC4)	1.17	FALSE	G2&M	0.11	0.1	0.11	0.11	0.11	0.11	0.12	0.11	0.12	FALSE	49.6	5	FALSE	FALSE	FALSE	0.68	0.72	0.93	0.78	d111
Tb927.11.16460	hypothetical protein, conserved	1.17	FALSE	G2&M	0.1	0.12	0.11	0.12	0.11	0.11	0.12	0.11	0.11	FALSE	6.1	3	FALSE	FALSE	FALSE	0.65	0.76	0.67	0.69	d111
Tb927.10.9680	SET domain containing protein, putative	1.17	FALSE	G2&M	0.1	0.11	0.11	0.11	0.11	0.12	0.12	0.11	0.12	FALSE	8.1	3	FALSE	FALSE	FALSE	0.7	0.9	0.76	0.79	d111
Tb927.11.10590	Glutathione S-transferase, C-terminal domain containing protein, putative	1.17	FALSE	G2&M	0.12	0.11	0.11	0.11	0.11	0.11	0.11	0.11	0.1	FALSE	3.3	2	FALSE	FALSE	FALSE	0.73	0.56	0.69	0.66	d111
Tb927.9.6130	calmodulin, putative	1.17	FALSE	G2&M	0.1	0.11	0.11	0.11	0.11	0.11	0.11	0.12	0.12	FALSE	37.6	6	FALSE	FALSE	FALSE	0.32	0.27	0.8	0.46	d111		G2/M
Tb927.10.15580	dynein light chain, putative	1.17	FALSE	G2&M	0.12	0.1	0.11	0.11	0.11	0.11	0.11	0.11	0.11	FALSE	10.8	1	FALSE	FALSE	FALSE	0.12	0.42	0.66	0.4	d111
Tb927.1.710	phosphoglycerate kinase (PGKB)	1.17	FALSE	G2&M	0.12	0.12	0.11	0.11	0.11	0.11	0.11	0.11	0.11	FALSE	74.8	7	TRUE	FALSE	FALSE	0.86	0.82	0.93	0.87	d111	BSF
Tb927.9.14030	hypothetical protein, conserved	1.17	FALSE	G2&M	0.12	0.11	0.11	0.11	0.12	0.11	0.11	0.11	0.11	FALSE	9.9	6	FALSE	FALSE	FALSE			-0.4		d011
Tb927.10.11430	hypothetical protein, conserved	1.17	FALSE	G2&M	0.1	0.11	0.11	0.11	0.11	0.11	0.12	0.11	0.12	FALSE	13.7	3	FALSE	FALSE	FALSE	0.37	0.48	0.81	0.56	d111
Tb927.11.9830	hypothetical protein, conserved	1.17	FALSE	G2&M	0.11	0.1	0.1	0.12	0.11	0.11	0.11	0.12	0.12	FALSE	26.4	4	FALSE	FALSE	FALSE	0.71	0.57	0.78	0.69	d111	DIFF
Tb927.7.4510;Tb11.v5.0264	Domain of unknown function (DUF4201), putative;Domain of unknown function (DUF4201), putative	1.17	FALSE	G2&M	0.11	0.1	0.1	0.11	0.11	0.11	0.12	0.12	0.12	FALSE	11.1	5;5	FALSE	FALSE	FALSE	0.58	0.86	0.66	0.7	d111
Tb927.6.3840	reticulon domain protein	1.17	FALSE	G2&M	0.11	0.1	0.1	0.11	0.11	0.11	0.12	0.11	0.12	FALSE	17.2	3	FALSE	FALSE	FALSE	0.82	0.58	0.54	0.65	d111
Tb927.7.3420	peptidyl-prolyl cis-trans isomerase, putative (PPIase)	1.17	FALSE	G2&M	0.1	0.11	0.1	0.11	0.11	0.12	0.12	0.11	0.12	FALSE	32.1	4	FALSE	FALSE	FALSE	0.46	0.36	0.49	0.44	d111	BSF
Tb927.6.2730	hypothetical protein, conserved	1.17	FALSE	G2&M	0.11	0.12	0.11	0.11	0.1	0.11	0.11	0.11	0.1	FALSE	3.4	4	FALSE	FALSE	FALSE	-0.08	0.35	0.35	0.21	d111	DIFF
Tb927.10.15800	actin related protein 2, putative	1.17	FALSE	G2&M	0.1	0.11	0.11	0.11	0.11	0.11	0.11	0.11	0.12	FALSE	9.8	3	FALSE	FALSE	FALSE	0.78	0.16	0.57	0.5	d111
Tb927.8.6810	protein kinase, putative	1.17	FALSE	G2&M	0.11	0.1	0.11	0.11	0.12	0.11	0.11	0.11	0.11	FALSE	13.2	3	FALSE	FALSE	FALSE	0.13	-0.24	-0.48	-0.2	d111
Tb927.10.14250	hypothetical protein, conserved	1.17	FALSE	G2&M	0.11	0.12	0.12	0.11	0.12	0.1	0.12	0.1	0.1	FALSE	17	3	FALSE	FALSE	FALSE	-0.02	0.11	-0.18	-0.03	d111
Tb927.7.310	hypothetical protein, conserved	1.17	FALSE	G2&M	0.1	0.1	0.11	0.11	0.11	0.11	0.12	0.12	0.12	FALSE	14.6	2	FALSE	FALSE	FALSE	0.86	0.81	0.8	0.82	d111
Tb927.10.5290;Tb11.v5.0247	HIRA-interacting protein 5, putative;HIRA-interacting protein 5, putative	1.17	FALSE	G2&M	0.12	0.11	0.11	0.11	0.11	0.11	0.11	0.1	0.12	FALSE	11.1	2;2	FALSE	FALSE	FALSE					d010
Tb927.3.2050	hypothetical protein, conserved	1.17	FALSE	G2&M	0.1	0.1	0.11	0.12	0.12	0.12	0.12	0.11	0.11	FALSE	13.1	17	FALSE	FALSE	FALSE	0.65	0.64	0.97	0.76	d111		S
Tb927.10.1900	DNA topoisomerase IA, putative	1.17	FALSE	G2&M	0.1	0.11	0.12	0.12	0.12	0.11	0.11	0.11	0.11	FALSE	22.8	18	TRUE	FALSE	FALSE	0.96	0.9	0.96	0.94	d111	DIFF	Late G1
Tb927.11.1750	hypothetical protein, conserved	1.17	FALSE	G2&M	0.1	0.11	0.1	0.12	0.1	0.12	0.12	0.11	0.11	FALSE	4.3	2	FALSE	FALSE	FALSE	0.34	0.5	0.48	0.44	d111	ALL
Tb927.3.3510	hypothetical protein, conserved	1.17	FALSE	G2&M	0.1	0.11	0.11	0.11	0.11	0.12	0.12	0.11	0.12	FALSE	9.6	3	FALSE	FALSE	FALSE	0.72	0.53	0.79	0.68	d111
Tb927.3.3820	hypothetical protein, conserved	1.17	FALSE	G2&M	0.1	0.11	0.1	0.11	0.11	0.11	0.12	0.11	0.12	FALSE	7.9	3	FALSE	FALSE	FALSE	0.56	0.58	0.53	0.56	d111
Tb927.9.11140	hypothetical protein, conserved	1.17	FALSE	G2&M	0.1	0.1	0.1	0.11	0.11	0.12	0.12	0.11	0.12	FALSE	20.2	7	FALSE	FALSE	FALSE	0.62	0.66	0.53	0.61	d111
Tb927.7.1420	hypothetical protein, conserved	1.17	FALSE	G2&M	0.12	0.11	0.11	0.11	0.11	0.1	0.1	0.12	0.1	FALSE	2.9	5	FALSE	FALSE	FALSE	0.32	0.29	-0.44	0.05	d111
Tb927.10.14020	hypothetical protein, conserved	1.17	FALSE	G2&M	0.11	0.1	0.12	0.11	0.11	0.11	0.11	0.12	0.11	FALSE	2.6	1	FALSE	FALSE	FALSE	0.52	-0.36	0.03	0.06	d111
Tb927.10.9840	chaperone protein DNAj, putative	1.17	FALSE	G2&M	0.1	0.11	0.12	0.12	0.11	0.11	0.11	0.11	0.11	FALSE	53.4	12	FALSE	FALSE	FALSE	0.81	0.85	0.99	0.88	d111	ALL	Late G1
Tb927.9.10450	hypothetical protein, conserved	1.17	FALSE	G2&M	0.1	0.1	0.1	0.11	0.11	0.12	0.12	0.12	0.11	FALSE	4.4	5	FALSE	FALSE	FALSE	-0.54	-0.28	0.89	0.02	d111
Tb927.11.14270	protein kinase, putative	1.17	FALSE	G2&M	0.12	0.1	0.11	0.11	0.11	0.11	0.11	0.12	0.12	FALSE	2.3	2	FALSE	FALSE	FALSE	0.15	0.04	0.7	0.3	d111
Tb927.8.2430	hypothetical protein, conserved	1.17	FALSE	G2&M	0.11	0.11	0.12	0.12	0.11	0.11	0.12	0.1	0.11	FALSE	6.1	5	FALSE	FALSE	FALSE		0.44			d101
Tb927.11.8890	DNA-dependent RNA polymerases, putative (RPC19)	1.17	FALSE	G2&M	0.1	0.1	0.11	0.11	0.11	0.11	0.12	0.11	0.12	FALSE	56.7	5	FALSE	FALSE	FALSE	0.71	0.79	0.86	0.79	d111	ALL
Tb927.9.13360	ubiquitin-protein ligase, putative (upl3)	1.17	FALSE	G2&M	0.11	0.12	0.11	0.11	0.11	0.11	0.11	0.1	0.11	FALSE	3.6	5	FALSE	FALSE	FALSE	0.1	0.19	0.6	0.3	d111
Tb10.v4.0173	variant surface glycoprotein (VSG, pseudogene), putative	1.17	FALSE	G2&M	0.11	0.11	0.12	0.1	0.11	0.11	0.11	0.12	0.12	FALSE	5.8	3	FALSE	FALSE	FALSE					d01
Tb927.4.1700	protein kinase, putative	1.17	FALSE	G2&M	0.1	0.1	0.11	0.11	0.11	0.11	0.12	0.11	0.12	FALSE	9.4	4	FALSE	FALSE	FALSE	0.85	0.85	0.87	0.86	d111
Tb927.10.2250	ubiquitin-conjugating enzyme variant Kua homologue, putative	1.17	FALSE	G2&M	0.12	0.12	0.11	0.1	0.11	0.11	0.11	0.11	0.11	FALSE	9	3	FALSE	FALSE	FALSE	0.18	0.9	0	0.36	d111
Tb927.11.15930	Sybindin-like family, putative	1.17	FALSE	G2&M	0.12	0.1	0.11	0.11	0.11	0.11	0.1	0.11	0.11	FALSE	28.7	3	FALSE	FALSE	FALSE	-0.24	0.4	-0.13	0.01	d111	ALL
Tb927.11.13840	hypothetical protein, conserved	1.17	FALSE	G2&M	0.11	0.1	0.11	0.11	0.11	0.11	0.11	0.11	0.12	FALSE	8.6	5	FALSE	FALSE	FALSE	0.82	0.55	0.68	0.68	d111	DIFF
Tb927.6.4430	homoserine kinase, putative (HK)	1.17	FALSE	G2&M	0.11	0.11	0.11	0.11	0.11	0.11	0.11	0.12	0.11	FALSE	11	3	FALSE	FALSE	FALSE	-0.01	0.33	0.72	0.35	d111
Tb927.2.3400	hypothetical protein, conserved	1.17	FALSE	G2&M	0.1	0.11	0.12	0.11	0.1	0.11	0.11	0.11	0.11	FALSE	19.2	4	FALSE	FALSE	FALSE	-0.05	-0.19	0.63	0.13	d111
Tb927.9.9870	Kinesin-13 6, putative (KIN13-6)	1.17	FALSE	G2&M	0.12	0.1	0.11	0.11	0.12	0.11	0.11	0.11	0.11	FALSE	21.4	11	FALSE	FALSE	FALSE	0.5	0.63	0.91	0.68	d111
Tb927.3.4540	NOL1/NOP2/sun family, putative	1.17	FALSE	G2&M	0.1	0.11	0.11	0.12	0.12	0.11	0.11	0.12	0.11	FALSE	2	1	FALSE	FALSE	FALSE	0.32	-0.15	0.02	0.07	d111
Tb927.10.14140;Tb11.v5.0605	pyruvate kinase 1 (PYK1);pyruvate kinase 1, putative	1.17	FALSE	G2&M	0.12	0.11	0.11	0.11	0.11	0.11	0.11	0.11	0.11	FALSE	48.7	19;17	TRUE	FALSE	FALSE	0.89	0.85	0.92	0.88	d111	ALL
Tb927.2.4420	MIZ/SP-RING zinc finger, putative	1.17	FALSE	G2&M	0.11	0.11	0.1	0.11	0.11	0.12	0.12	0.12	0.11	FALSE	8.8	3	FALSE	FALSE	FALSE	0.7	0.74	0.88	0.77	d111
Tb927.11.5330	hypothetical protein, conserved	1.17	FALSE	G2&M	0.11	0.11	0.12	0.11	0.11	0.12	0.11	0.11	0.1	FALSE	3	2	FALSE	FALSE	FALSE			0.43		d011
Tb927.11.10080	hypothetical protein, conserved	1.17	FALSE	G2&M	0.12	0.1	0.11	0.11	0.11	0.11	0.1	0.11	0.11	FALSE	38.1	5	FALSE	FALSE	FALSE	0.51	0.49	0.9	0.63	d111	ALL
Tb927.7.4360	hypothetical protein, conserved	1.17	FALSE	G2&M	0.12	0.11	0.11	0.11	0.11	0.11	0.1	0.11	0.1	FALSE	10.3	3	FALSE	FALSE	FALSE	0.46	0.81	0.71	0.66	d111
Tb927.5.3270	Autophagy protein Apg6, putative	1.17	FALSE	G2&M	0.12	0.1	0.11	0.11	0.11	0.11	0.11	0.11	0.11	FALSE	2.8	2	FALSE	FALSE	FALSE	-0.75	-0.49	0.34	-0.3	d111
Tb927.10.15850;Tb11.v5.0427	peroxin 12 (PEX12);peroxisome assembly protein, putative	1.17	FALSE	G2&M	0.12	0.11	0.11	0.11	0.11	0.11	0.11	0.11	0.11	FALSE	15.2	6;6	FALSE	FALSE	FALSE	0.51	0.66	0.45	0.54	d111
Tb927.10.11350	hypothetical protein, conserved	1.17	FALSE	G2&M	0.11	0.1	0.11	0.11	0.11	0.11	0.12	0.12	0.12	FALSE	35.3	5	FALSE	FALSE	FALSE	0.45	0.1	0.86	0.47	d111
Tb927.7.5760	nuclear transport factor 2 protein, putative (MTR2)	1.17	FALSE	G2&M	0.1	0.11	0.11	0.11	0.11	0.11	0.11	0.11	0.12	FALSE	30.4	4	FALSE	FALSE	FALSE	0.49	0.6	0.61	0.57	d111	ALL
Tb927.9.5190	proliferative cell nuclear antigen (PCNA), putative	1.17	FALSE	G2&M	0.1	0.11	0.12	0.12	0.12	0.11	0.11	0.11	0.11	FALSE	44.9	11	FALSE	FALSE	FALSE	0.94	0.94	0.92	0.93	d111	ALL	Late G1
Tb927.9.13620	hypothetical protein, conserved	1.17	FALSE	G2&M	0.11	0.12	0.12	0.11	0.12	0.11	0.11	0.11	0.1	FALSE	1.5	2	FALSE	FALSE	FALSE	0.05	0.35	0.5	0.3	d111
Tb11.v5.0674;Tb927.10.11360	protein phosphatase 2A regulatory subunit, putative;protein phosphatase 2A regulatory subunit, putative	1.17	FALSE	G2&M	0.11	0.12	0.11	0.11	0.11	0.11	0.11	0.12	0.1	FALSE	7.9	3;3	FALSE	FALSE	FALSE					d01
Tb927.10.2120	U1 small nuclear ribonucleoprotein C, putative	1.17	FALSE	G2&M	0.11	0.11	0.12	0.11	0.11	0.11	0.11	0.1	0.11	FALSE	15.5	2	FALSE	FALSE	FALSE	0.11				d110
Tb927.10.1540	zinc finger protein family member, putative (ZC3H30)	1.17	FALSE	G2&M	0.11	0.11	0.12	0.11	0.12	0.11	0.11	0.1	0.11	FALSE	9.9	4	FALSE	FALSE	FALSE	-0.54	0.32	-0.45	-0.23	d111
Tb927.11.10000	Charged multivesicular body protein 3, putative	1.17	FALSE	G2&M	0.11	0.1	0.11	0.11	0.11	0.11	0.12	0.11	0.11	FALSE	25.6	3	FALSE	FALSE	FALSE		0.46			d101	BSF
Tb927.11.2080	hypothetical protein, conserved	1.17	FALSE	G2&M	0.1	0.1	0.1	0.11	0.11	0.11	0.12	0.11	0.12	FALSE	12.2	3	FALSE	FALSE	FALSE	0.37	0.13	0.24	0.25	d111	DIFF
Tb927.4.720	hypothetical protein, conserved	1.17	FALSE	G2&M	0.1	0.11	0.11	0.11	0.12	0.11	0.11	0.12	0.12	FALSE	19	2	FALSE	FALSE	FALSE	0.37	0.61	0.85	0.61	d111
Tb927.2.1890	E2-like ubiquitin-conjugation enzyme (ATG3)	1.17	FALSE	G2&M	0.12	0.1	0.1	0.11	0.11	0.11	0.12	0.11	0.12	FALSE	21.9	4	FALSE	FALSE	FALSE	0.91	0.95	0.87	0.91	d111	ALL
Tb927.10.13640	hypothetical protein, conserved	1.17	FALSE	G2&M	0.1	0.11	0.11	0.11	0.11	0.12	0.12	0.11	0.12	FALSE	9.6	4	FALSE	FALSE	FALSE	-0.13	0.13	0.52	0.18	d111	BSF
Tb927.9.10820	hypothetical protein, conserved	1.17	FALSE	G2&M	0.1	0.11	0.11	0.11	0.11	0.12	0.12	0.12	0.12	FALSE	9.5	5	FALSE	FALSE	FALSE	0.58	0.86	0.64	0.69	d111	PCF
Tb927.9.9160	hypothetical protein, conserved	1.17	FALSE	G2&M	0.11	0.1	0.11	0.11	0.11	0.11	0.12	0.12	0.1	FALSE	3.2	2	FALSE	FALSE	FALSE	-0.27	0.24	0.54	0.17	d111
Tb927.2.5010	Meiotic cell cortex C-terminal pleckstrin homology, putative	1.17	FALSE	G2&M	0.1	0.12	0.11	0.12	0.11	0.11	0.11	0.11	0.11	FALSE	3.4	1	FALSE	FALSE	FALSE	0.34	-0.11	0.27	0.17	d111
Tb927.11.5360	aldo/keto reductase, putative	1.17	FALSE	G2&M	0.12	0.11	0.11	0.11	0.11	0.11	0.11	0.1	0.11	FALSE	25.6	6	FALSE	FALSE	FALSE	0.24	0.03	0.89	0.39	d111
Tb927.9.7180	adenosine monophosphate deaminase, putative	1.17	FALSE	G2&M	0.12	0.11	0.11	0.11	0.11	0.11	0.11	0.11	0.1	FALSE	14.3	19	TRUE	FALSE	FALSE	0.49	0.49	0.34	0.44	d111		S
Tb927.6.3170	hypothetical protein, conserved	1.17	FALSE	G2&M	0.12	0.1	0.11	0.12	0.11	0.1	0.11	0.11	0.11	FALSE	5	2	FALSE	FALSE	FALSE	0.07	0.08	0.22	0.12	d111
Tb927.2.5020	acyl-CoA oxidase, putative	1.17	FALSE	G2&M	0.12	0.11	0.11	0.11	0.11	0.11	0.11	0.11	0.11	FALSE	14.7	8	FALSE	FALSE	FALSE	0.33	0.63	0.58	0.51	d111
Tb927.11.2380	phosphoglycerate kinase, putative	1.17	FALSE	G2&M	0.12	0.11	0.11	0.11	0.11	0.11	0.11	0.11	0.11	FALSE	13.8	11	FALSE	FALSE	FALSE	0.83	0.54	0.8	0.72	d111
Tb927.6.5030	leucine-rich repeat protein (LRRP), putative	1.17	FALSE	G2&M	0.12	0.11	0.11	0.11	0.12	0.11	0.1	0.11	0.11	FALSE	24.6	12	FALSE	FALSE	FALSE	0.56	0.22	0.6	0.46	d111	ALL
Tb927.3.4660	WD domain, G-beta repeat, putative	1.17	FALSE	G2&M	0.12	0.12	0.11	0.1	0.11	0.11	0.11	0.1	0.11	FALSE	4.4	2	FALSE	FALSE	FALSE			-0.3		d011
Tb927.10.14260	AP-4 complex subunit sigma-1, putative	1.17	FALSE	G2&M	0.12	0.11	0.1	0.11	0.12	0.12	0.11	0.11	0.11	FALSE	7.3	1	FALSE	FALSE	FALSE					d010
Tb927.8.5060	ADP-ribosylation factor, putative	1.17	FALSE	G2&M	0.13	0.11	0.11	0.11	0.11	0.11	0.11	0.11	0.11	FALSE	31.7	5	FALSE	FALSE	FALSE	0.83	0.53	0.76	0.71	d111
Tb927.2.1210;Tb11.v5.0294;Tb927.6.5180;Tb927.4.290;Tb927.4.280;Tb927.4.270;Tb927.4.260;Tb927.4.300;Tb927.7.1970;Tb927.7.1960;Tb927.7.1950;Tb927.7.1980	retrotransposon hot spot protein 4 (RHS4), putative;retrotransposon hot spot (RHS) protein, putative;retrotransposon hot spot protein (RHS, pseudogene), putative;retrotransposon hot spot protein 3 (RHS3), putative;retrotransposon hot spot protein 3 (RHS3), putative;retrotransposon hot spot protein 3 (RHS3), putative;retrotransposon hot spot protein 3 (RHS3), putative;retrotransposon hot spot prot…	1.17	FALSE	G2&M	0.12	0.11	0.12	0.11	0.11	0.11	0.1	0.11	0.1	FALSE	39.4	2;0;0;0;0;0;0;0;0;0;0;0	FALSE	FALSE	FALSE	0.64	0.09	-0.18	0.18	d111
Tb927.10.9860	Mitochondrial N(5)-glutamine methyltransferase MTQ1, putative	1.17	FALSE	G2&M	0.11	0.1	0.11	0.11	0.11	0.11	0.12	0.12	0.11	FALSE	5	1	FALSE	FALSE	FALSE					d100
Tb927.10.13780;Tb11.v5.0718	glycogen synthase kinase 3 (GSK3);protein kinase, putative	1.17	FALSE	G2&M	0.12	0.11	0.11	0.11	0.11	0.11	0.11	0.11	0.1	FALSE	42	17;17	FALSE	FALSE	FALSE	0.57	0.59	0.93	0.7	d111	BSF
Tb927.11.14650	hypothetical protein, conserved	1.17	FALSE	G2&M	0.1	0.12	0.12	0.12	0.11	0.11	0.11	0.11	0.11	FALSE	4.8	5	FALSE	FALSE	FALSE	0.84	0.57	0.79	0.73	d111		Late G1
Tb927.9.12490	hypothetical protein, conserved	1.17	FALSE	G2&M	0.11	0.11	0.11	0.11	0.12	0.12	0.1	0.11	0.11	FALSE	2.8	2	FALSE	FALSE	FALSE					d010
Tb927.11.6440	hypothetical protein, conserved	1.17	FALSE	G2&M	0.1	0.11	0.11	0.11	0.11	0.12	0.12	0.11	0.12	FALSE	24.9	10	FALSE	FALSE	FALSE	0.91	0.87	0.91	0.89	d111	ALL
Tb927.10.8960	hypothetical protein, conserved	1.17	FALSE	G2&M	0.1	0.12	0.12	0.12	0.11	0.11	0.11	0.11	0.11	FALSE	24.5	5	FALSE	FALSE	FALSE	0.93	0.78	0.78	0.83	d111
Tb927.2.5220	hypothetical protein, conserved	1.17	FALSE	G2&M	0.1	0.11	0.11	0.11	0.11	0.11	0.12	0.11	0.11	FALSE	6.6	2	FALSE	FALSE	FALSE	0.71	0.84	0.68	0.74	d111
Tb927.10.6080;Tb11.v5.0200	proteasome subunit beta type-5, putative;proteasome beta 5 subunit, putative	1.17	FALSE	G2&M	0.12	0.1	0.11	0.11	0.12	0.11	0.11	0.11	0.11	FALSE	52.3	10;10	TRUE	FALSE	FALSE	0.6	0.3	0.85	0.59	d111	ALL
Tb927.11.10480	PQQ-like domain/WD domain, G-beta repeat/Utp21 specific WD40 associated putative domain containing protein, putative	1.17	FALSE	G2&M	0.1	0.12	0.11	0.11	0.11	0.11	0.11	0.11	0.11	FALSE	14.1	10	FALSE	FALSE	FALSE	0.87	0.91	0.98	0.92	d111
Tb927.10.1230	hypothetical protein, conserved	1.17	FALSE	G2&M	0.1	0.11	0.1	0.11	0.11	0.12	0.12	0.12	0.11	FALSE	8.8	3	FALSE	FALSE	FALSE	0.79	0.72	0.85	0.79	d111
Tb927.3.5100	tfiih basal transcription factor complex helicase xpb subunit	1.17	FALSE	G2&M	0.1	0.12	0.12	0.11	0.12	0.11	0.11	0.11	0.11	FALSE	9.6	6	FALSE	FALSE	FALSE	0	-0.81	0.17	-0.21	d111	ALL
Tb927.1.2580	exosome-associated protein 1 (EAP1)	1.17	FALSE	G2&M	0.11	0.12	0.12	0.11	0.11	0.11	0.11	0.11	0.11	FALSE	27.2	9	TRUE	FALSE	FALSE	0.43	-0.03	0.67	0.35	d111	ALL
Tb927.10.3040	hypothetical protein, conserved	1.17	FALSE	G2&M	0.12	0.11	0.11	0.11	0.11	0.11	0.11	0.11	0.11	FALSE	33.3	6	FALSE	FALSE	FALSE	0.1	-0.02	0.9	0.32	d111	DIFF
Tb927.11.1070	glycosomal transporter (GAT3), putative (gat3)	1.17	FALSE	G2&M	0.12	0.11	0.11	0.11	0.11	0.11	0.11	0.11	0.11	FALSE	23.2	15	FALSE	FALSE	FALSE	0.67	0.87	0.53	0.69	d111
Tb927.5.770	hypothetical protein, conserved	1.17	FALSE	G2&M	0.12	0.12	0.11	0.11	0.11	0.11	0.11	0.11	0.11	FALSE	10.5	5	FALSE	FALSE	FALSE	0.87	0.81	0.89	0.86	d111
Tb927.10.10370;Tb927.10.10290	hypothetical protein, conserved;hypothetical protein, conserved	1.17	FALSE	G2&M	0.11	0.1	0.1	0.11	0.11	0.11	0.12	0.11	0.12	FALSE	33.5	4;4	FALSE	FALSE	FALSE	0.89	0.86	0.94	0.9	d111		G2/M
Tb927.10.2290	chaperone protein DNAj, putative	1.17	FALSE	G2&M	0.1	0.11	0.11	0.11	0.11	0.11	0.12	0.11	0.12	FALSE	36.8	12	FALSE	FALSE	FALSE	0.79	0.86	0.68	0.78	d111	PCF
Tb927.11.8080	btb/poz domain containing protein, putative	1.17	FALSE	G2&M	0.1	0.11	0.11	0.12	0.11	0.12	0.11	0.11	0.11	FALSE	24.3	6	FALSE	FALSE	FALSE	-0.04	0.79	0.15	0.3	d111
Tb11.v5.0174;Tb927.7.4930	ribonuclease H1, putative;ribonuclease H1	1.17	FALSE	G2&M	0.11	0.12	0.12	0.11	0.11	0.11	0.1	0.11	0.1	FALSE	23.6	6;5	FALSE	FALSE	FALSE	0.25	0.23	0.82	0.43	d111
Tb927.11.14440	PPR repeat family, putative	1.17	FALSE	G2&M	0.12	0.11	0.11	0.1	0.11	0.11	0.11	0.11	0.11	FALSE	12.9	10	FALSE	FALSE	FALSE	0.11	0.45	0.37	0.31	d111	BSF
Tb927.7.1000	DNA repair and recombination helicase protein PIF1, putative (TbPIF8)	1.17	FALSE	G2&M	0.11	0.1	0.11	0.11	0.11	0.12	0.12	0.11	0.12	FALSE	2.5	2	FALSE	FALSE	FALSE	0.54	0.31	0.55	0.47	d111
Tb927.11.12860.2;Tb927.11.12860.1	unspecified product;unspecified product	1.17	FALSE	G2&M	0.11	0.11	0.11	0.1	0.12	0.11	0.11	0.12	0.12	FALSE	18.7	4;4	FALSE	FALSE	FALSE	-0.17	0.48	0.29	0.2	d111
Tb927.11.5100	hypothetical protein, conserved	1.17	FALSE	G2&M	0.1	0.11	0.12	0.12	0.11	0.11	0.11	0.11	0.11	FALSE	2.6	2	FALSE	FALSE	FALSE	0.7	0.75	0.56	0.67	d111
Tb927.6.630	hypothetical protein, conserved	1.17	FALSE	G2&M	0.12	0.11	0.11	0.11	0.11	0.11	0.1	0.11	0.1	FALSE	8.1	6	FALSE	FALSE	FALSE	0.68	0.55	0.78	0.67	d111
Tb927.4.1070	50S ribosomal protein L13, putative	1.17	FALSE	G2&M	0.12	0.12	0.11	0.11	0.11	0.11	0.1	0.12	0.11	FALSE	16.3	3	FALSE	FALSE	FALSE	0.22	0.49	0.77	0.49	d111	BSF
Tb927.8.4800	hypothetical protein, conserved	1.17	FALSE	G2&M	0.11	0.1	0.1	0.11	0.11	0.12	0.12	0.12	0.12	FALSE	2.9	1	FALSE	FALSE	FALSE	0.62	0.49	0.51	0.54	d111
Tb927.11.400	Protein of unknown function (DUF1308), putative	1.17	FALSE	G2&M	0.12	0.12	0.11	0.11	0.11	0.11	0.11	0.11	0.1	FALSE	17.5	7	FALSE	FALSE	FALSE	-0.16	-0.13	0.95	0.22	d111	BSF
Tb927.10.13960	paralyzed flagella protein 20 (PF20)	1.17	FALSE	G2&M	0.1	0.11	0.1	0.11	0.11	0.12	0.12	0.11	0.12	FALSE	13.9	5	FALSE	FALSE	FALSE	0.86	0.8	0.82	0.82	d111	BSF
Tb927.10.13600	hypothetical protein, conserved	1.17	FALSE	G2&M	0.11	0.1	0.11	0.12	0.11	0.1	0.12	0.12	0.11	FALSE	29.1	4	FALSE	FALSE	FALSE	-0.4	-0.01	0.35	-0.02	d111	ALL
Tb927.11.2000	Cupin-like domain containing protein, putative	1.17	FALSE	G2&M	0.1	0.11	0.11	0.11	0.11	0.11	0.12	0.11	0.12	FALSE	10.7	5	FALSE	FALSE	FALSE	0.6	0.72	0.74	0.69	d111	ALL
Tb927.3.5270	DNA-directed RNA polymerases II subunit, putative (RPB4)	1.17	FALSE	G2&M	0.1	0.11	0.11	0.11	0.11	0.11	0.12	0.12	0.11	FALSE	38.9	5	FALSE	FALSE	FALSE	0.62	0.59	0.88	0.7	d111	BSF
Tb927.4.1670	cytochrome b5-like Heme/Steroid binding domain containing protein, putative (POMP29)	1.17	FALSE	G2&M	0.11	0.1	0.11	0.11	0.11	0.11	0.12	0.12	0.12	FALSE	39.9	4	FALSE	FALSE	FALSE	0.47	0.9	0.64	0.67	d111
Tb927.9.14120	NLI interacting factor-like phosphatase, putative	1.17	FALSE	G2&M	0.1	0.12	0.11	0.12	0.11	0.11	0.11	0.11	0.11	FALSE	7.7	5	FALSE	FALSE	FALSE	0.64	0.75	0.9	0.76	d111
Tb927.10.12470	hypothetical protein, conserved	1.17	FALSE	G2&M	0.12	0.11	0.11	0.11	0.11	0.11	0.11	0.11	0.11	FALSE	7	4	FALSE	FALSE	FALSE	0.65	0.53	0.86	0.68	d111	PCF
Tb927.11.5390	hypothetical protein, conserved	1.17	FALSE	G2&M	0.1	0.11	0.11	0.11	0.12	0.11	0.12	0.11	0.12	FALSE	16.9	1	FALSE	FALSE	FALSE	0.29	0.1	0.89	0.43	d111	DIFF
Tb927.9.6370;Tb927.9.6380;Tb927.9.6360	hypothetical protein, conserved;hypothetical protein, conserved;hypothetical protein, conserved	1.17	FALSE	G2&M	0.12	0.11	0.11	0.11	0.11	0.11	0.11	0.11	0.11	FALSE	7.7	4;4;4	FALSE	FALSE	FALSE	-0.71	0.74	-0.53	-0.17	d111
Tb927.11.8040	hypothetical protein, conserved	1.17	FALSE	G2&M	0.1	0.11	0.11	0.11	0.11	0.11	0.12	0.11	0.12	FALSE	38.4	6	FALSE	FALSE	FALSE	0.44	0.52	0.53	0.5	d111
Tb927.10.15140	hypothetical protein, conserved	1.17	FALSE	G2&M	0.1	0.11	0.1	0.11	0.11	0.11	0.11	0.12	0.11	FALSE	25.8	2	FALSE	FALSE	FALSE	-0.07	-0.16	0.39	0.05	d111
Tb927.8.2130	cyclic nucleotide-binding domain containing protein, putative	1.17	FALSE	G2&M	0.12	0.12	0.11	0.11	0.11	0.11	0.11	0.11	0.11	FALSE	8.6	4	FALSE	FALSE	FALSE	0.7	0.43	0.65	0.59	d111
Tb927.6.2490	hypothetical protein, conserved	1.17	FALSE	G2&M	0.13	0.11	0.11	0.11	0.11	0.11	0.11	0.12	0.11	FALSE	41.7	9	FALSE	FALSE	FALSE	0.26	0.53	0.18	0.32	d111
Tb927.7.2350	hypothetical protein, conserved	1.17	FALSE	G2&M	0.11	0.1	0.11	0.11	0.11	0.11	0.11	0.12	0.12	FALSE	7.4	7	FALSE	FALSE	FALSE	0.59	0.53	0.82	0.65	d111
Tb927.10.5320;Tb11.v5.0244	RNA editing endoribonuclease (KREN3);RNA-editing complex protein, putative	1.17	FALSE	G2&M	0.11	0.1	0.11	0.11	0.11	0.12	0.11	0.11	0.11	FALSE	8.1	3;3	FALSE	FALSE	FALSE	0.25	0.23	0.59	0.36	d111
Tb927.8.3870;Tb11.v5.0681	SRP40, C-terminal domain containing protein, putative;hypothetical protein, conserved	1.17	FALSE	G2&M	0.12	0.1	0.11	0.1	0.1	0.11	0.11	0.12	0.12	FALSE	2.5	3;1	FALSE	FALSE	FALSE	-0.58	0.09	-0.26	-0.25	d111
Tb927.8.8220;Tb927.8.8260;Tb927.8.8240;Tb927.8.8250;Tb927.8.8230	amino acid transporter, putative;amino acid transporter, putative;amino acid transporter, putative;amino acid transporter, putative;amino acid transporter, putative	1.16	FALSE	G2&M	0.12	0.1	0.11	0.11	0.11	0.11	0.11	0.12	0.11	FALSE	8	2;1;1;1;1	FALSE	FALSE	FALSE	0.6	0.21	0.64	0.48	d111	DIFF
Tb927.10.11480	hypothetical protein, conserved	1.16	FALSE	G2&M	0.11	0.11	0.11	0.11	0.1	0.11	0.12	0.11	0.11	FALSE	2.5	1	FALSE	FALSE	FALSE		0.4			d101
Tb11.1650;Tb10.v4.0225	variant surface glycoprotein (VSG, pseudogene), putative;variant surface glycoprotein (VSG, pseudogene), putative /product	1.16	FALSE	G2&M	0.11	0.1	0.11	0.11	0.12	0.11	0.12	0.11	0.12	FALSE	5.4	2;2	FALSE	FALSE	FALSE	0.74	0.31	0.35	0.46	d111
Tb927.7.3120	small nuclear ribonucleoprotein SmD1 (Sm-D1)	1.16	FALSE	G2&M	0.11	0.1	0.11	0.12	0.11	0.12	0.11	0.12	0.12	FALSE	32.1	3	TRUE	FALSE	FALSE	0.33	0.36	0.77	0.49	d111
Tb927.8.4000	ABC1 family, putative	1.16	FALSE	G2&M	0.12	0.11	0.12	0.1	0.11	0.12	0.11	0.1	0.11	FALSE	7.1	4	FALSE	FALSE	FALSE	-0.49	-0.28	0.56	-0.07	d111
Tb927.10.2560	mitochondrial malate dehydrogenase (mMDH)	1.16	FALSE	G2&M	0.12	0.12	0.11	0.11	0.11	0.11	0.11	0.11	0.11	FALSE	80.8	20	FALSE	FALSE	FALSE	0.3	0.08	0.95	0.44	d111
Tb927.7.1860;Tb927.7.1820	hypothetical protein, conserved;hypothetical protein, conserved	1.16	FALSE	G2&M	0.1	0.11	0.11	0.11	0.11	0.11	0.11	0.11	0.12	FALSE	34.7	3;3	FALSE	FALSE	FALSE	0.8	0.78	0.76	0.78	d111		G2/M
Tb927.10.6120;Tb11.v5.0204	Peptidase M76 family, putative;Peptidase M76 family, putative	1.16	FALSE	G2&M	0.11	0.11	0.12	0.1	0.12	0.1	0.1	0.12	0.1	FALSE	10.2	2;2	FALSE	FALSE	FALSE	-0.47				d110
Tb927.10.13070	hypothetical protein, conserved	1.16	FALSE	G2&M	0.11	0.1	0.1	0.11	0.11	0.12	0.12	0.11	0.12	FALSE	2.1	2	FALSE	FALSE	FALSE	0.79	0.83	0.55	0.72	d111	DIFF
Tb927.3.2310	PACRGA	1.16	FALSE	G2&M	0.1	0.11	0.11	0.11	0.11	0.12	0.12	0.12	0.12	FALSE	57	16	FALSE	FALSE	FALSE	-0.49	-0.53	0.88	-0.04	d111	BSF	S
Tb927.2.2220	hypothetical protein, conserved	1.16	FALSE	G2&M	0.12	0.11	0.11	0.11	0.1	0.12	0.11	0.11	0.1	FALSE	9.9	2	FALSE	FALSE	FALSE	-0.37	-0.54	0.56	-0.12	d111
Tb927.11.6900	DNA repair and recombination helicase protein PIF2 (PIF2)	1.16	FALSE	G2&M	0.11	0.11	0.12	0.11	0.11	0.11	0.12	0.11	0.1	FALSE	4.4	4	FALSE	FALSE	FALSE	-0.06	-0.51	-0.19	-0.25	d111
Tb927.11.16600	exosome-associated protein 2 (EAP2)	1.16	FALSE	G2&M	0.12	0.11	0.11	0.11	0.11	0.11	0.11	0.11	0.11	FALSE	7.5	2	TRUE	FALSE	FALSE	0.27	0.45	0.67	0.46	d111
Tb927.9.13010;Tb11.v5.0664	50S ribosome-binding GTPase, putative;hypothetical protein, conserved	1.16	FALSE	G2&M	0.12	0.11	0.11	0.11	0.11	0.11	0.11	0.12	0.11	FALSE	5	2;1	FALSE	FALSE	FALSE		-0.21			d101
Tb927.7.6620	Probable N6-adenine methyltransferase, putative	1.16	FALSE	G2&M	0.1	0.11	0.11	0.11	0.11	0.12	0.12	0.12	0.12	FALSE	13.9	8	FALSE	FALSE	FALSE	0.87	0.94	0.9	0.9	d111
Tb927.9.11850	structural maintenance of chromosome 1, putative (SMC1)	1.16	FALSE	G2&M	0.1	0.11	0.12	0.12	0.11	0.11	0.11	0.11	0.11	FALSE	21.8	29	FALSE	TRUE	FALSE	0.87	0.94	0.98	0.93	d111		Late G1
Tb927.10.14470	intraflagellar transport protein 140 (IFT140)	1.16	FALSE	G2&M	0.12	0.11	0.11	0.11	0.11	0.11	0.11	0.11	0.11	FALSE	22.9	34	FALSE	FALSE	FALSE	0.75	0.77	0.98	0.83	d111	BSF
Tb927.3.4430	hypothetical protein, conserved	1.16	FALSE	G2&M	0.1	0.11	0.1	0.11	0.11	0.12	0.11	0.12	0.11	FALSE	2.8	2	FALSE	FALSE	FALSE	0.91				d110
Tb927.11.7430	hypothetical protein, conserved	1.16	FALSE	G2&M	0.1	0.11	0.11	0.11	0.11	0.12	0.11	0.11	0.11	FALSE	26.5	3	FALSE	FALSE	FALSE	0.41	0.67	0.3	0.46	d111
Tb927.4.3140	Shwachman-Bodian-Diamond syndrome (SBDS) protein/SBDS protein C-terminal domain containing protein, putative	1.16	FALSE	G2&M	0.1	0.1	0.11	0.11	0.11	0.11	0.12	0.12	0.12	FALSE	17.3	8	FALSE	FALSE	FALSE	0.8	0.92	0.87	0.86	d111
Tb927.5.3890	hypothetical protein, conserved	1.16	FALSE	G2&M	0.12	0.11	0.11	0.11	0.11	0.12	0.11	0.1	0.11	FALSE	5.6	1	FALSE	FALSE	FALSE	0.75	-0.43	-0.1	0.07	d111
Tb927.10.11070	hypothetical protein, conserved	1.16	FALSE	G2&M	0.12	0.12	0.11	0.11	0.11	0.11	0.1	0.11	0.11	FALSE	8.4	3	FALSE	FALSE	FALSE	0.79	-0.13	-0.05	0.21	d111
Tb927.3.1560	hypothetical protein, conserved	1.16	FALSE	G2&M	0.1	0.11	0.11	0.11	0.11	0.11	0.12	0.12	0.12	FALSE	21.8	6	FALSE	FALSE	FALSE	0.52	0.35	0.79	0.55	d111
Tb927.3.1240	serine/threonine-protein phosphatase	1.16	FALSE	G2&M	0.11	0.1	0.11	0.12	0.11	0.12	0.11	0.11	0.11	FALSE	6.5	2	FALSE	FALSE	FALSE			0.06		d011
Tb927.10.11750	hypothetical protein, conserved	1.16	FALSE	G2&M	0.1	0.12	0.11	0.11	0.11	0.12	0.11	0.11	0.11	FALSE	17.6	3	FALSE	FALSE	FALSE	0.19	0.33	0.46	0.33	d111
Tb927.7.4180	fatty acid elongase, putative	1.16	FALSE	G2&M	0.12	0.12	0.11	0.11	0.11	0.11	0.11	0.11	0.11	FALSE	17	5	FALSE	FALSE	FALSE	0.5	0.93	0.45	0.63	d111	DIFF
Tb927.9.4300	PRP3, putative (TbPRP3)	1.16	FALSE	G2&M	0.12	0.1	0.11	0.11	0.11	0.11	0.11	0.11	0.12	FALSE	7	4	FALSE	FALSE	FALSE	0.4	0.51	0.9	0.6	d111	DIFF
Tb927.3.1700	diacylglycerol acyltransferase, putative	1.16	FALSE	G2&M	0.1	0.11	0.11	0.11	0.11	0.12	0.11	0.11	0.11	FALSE	5.9	2	FALSE	FALSE	FALSE	0.81	0.62	0.56	0.66	d111		Late G1
Tb927.11.1910	cation transporter protein, putative	1.16	FALSE	G2&M	0.11	0.12	0.11	0.11	0.11	0.11	0.11	0.11	0.11	FALSE	5.3	1	FALSE	FALSE	FALSE	-0.45	0.29	0.48	0.11	d111	PCF
Tb927.10.11780	hypothetical protein, conserved	1.16	FALSE	G2&M	0.12	0.1	0.1	0.11	0.11	0.11	0.12	0.12	0.12	FALSE	10.1	10	FALSE	FALSE	FALSE	0.86	0.89	0.73	0.83	d111	BSF	G2/M
Tb927.6.5140	ribosomal P protein AGP2beta-1, putative	1.16	FALSE	G2&M	0.11	0.1	0.11	0.11	0.12	0.11	0.12	0.11	0.12	FALSE	7.3	1	FALSE	FALSE	FALSE	0.61	0.6	0.91	0.71	d111	DIFF
Tb927.9.13970	hypothetical protein, conserved	1.16	FALSE	G2&M	0.1	0.12	0.11	0.11	0.11	0.11	0.11	0.11	0.11	FALSE	33	7	FALSE	FALSE	FALSE	0.53	0.74	0.68	0.65	d111
Tb927.10.7610	hypothetical protein, conserved	1.16	FALSE	G2&M	0.1	0.11	0.11	0.11	0.11	0.11	0.12	0.12	0.12	FALSE	9.4	10	FALSE	FALSE	FALSE	0.91	0.91	0.85	0.89	d111
Tb927.6.4460;Tb927.6.4410;Tb11.v5.0903	S-adenosylmethionine decarboxylase (AdoMetDC);S-adenosylmethionine decarboxylase (AdoMetDC);S-adenosylmethionine decarboxylase proenzyme, putative	1.16	FALSE	G2&M	0.1	0.1	0.11	0.11	0.11	0.12	0.12	0.11	0.12	FALSE	15.1	5;5;3	TRUE	FALSE	FALSE	0.74	0.81	0.68	0.74	d111
Tb927.9.12120	unspecified product	1.16	FALSE	G2&M	0.12	0.12	0.11	0.11	0.11	0.1	0.11	0.11	0.11	FALSE	12.4	3	FALSE	FALSE	FALSE	0.65	0.75	0.94	0.78	d111
Tb927.7.240;Tb927.7.230	40S ribosomal protein S33, putative;40S ribosomal protein S33, putative	1.16	FALSE	G2&M	0.1	0.11	0.11	0.11	0.11	0.11	0.11	0.12	0.11	FALSE	32	4;4	FALSE	FALSE	FALSE	0.5	0.72	0.88	0.7	d111
Tb927.11.12750;Tb11.v5.0291	cleavage and polyadenylation specificity factor 30 kDa subunit (CPSF30);cleavage and polyadenylation specificity factor 30 kDa subunit, putative	1.16	FALSE	G2&M	0.1	0.11	0.11	0.11	0.11	0.11	0.12	0.11	0.12	FALSE	23.5	4;4	TRUE	FALSE	FALSE	0.81	0.47	0.57	0.62	d111	ALL
Tb927.3.4340	diphthamide synthesis protein, putative	1.16	FALSE	G2&M	0.1	0.11	0.11	0.11	0.11	0.12	0.11	0.11	0.12	FALSE	5.9	2	FALSE	FALSE	FALSE	0.85	0.92	0.87	0.88	d111
Tb927.11.7320;Tb11.v5.0251	dual specificity phopshatase, putative;phosphatase, putative	1.16	FALSE	G2&M	0.1	0.11	0.12	0.12	0.11	0.11	0.11	0.11	0.1	FALSE	9.4	3;3	FALSE	FALSE	FALSE	0.96	0.84	0.87	0.89	d111
Tb927.11.7530	long-chain-fatty-acid-CoA ligase, putative	1.16	FALSE	G2&M	0.12	0.11	0.11	0.11	0.11	0.11	0.11	0.11	0.11	FALSE	20.5	10	FALSE	FALSE	FALSE	0.87	0.94	0.87	0.89	d111
Tb927.5.4110	hypothetical protein, conserved	1.16	FALSE	G2&M	0.12	0.11	0.11	0.11	0.11	0.12	0.11	0.11	0.1	FALSE	4.9	4	FALSE	FALSE	FALSE	-0.26	0.66	-0.11	0.1	d111	ALL
Tb927.3.5370	hypothetical protein, conserved	1.16	FALSE	G2&M	0.12	0.11	0.11	0.11	0.11	0.11	0.11	0.11	0.11	FALSE	34.2	9	FALSE	FALSE	FALSE	0.73	0.79	0.92	0.81	d111		S
Tb927.6.2770	vacuolar assembly protein vps41, putative	1.16	FALSE	G2&M	0.12	0.11	0.11	0.11	0.12	0.11	0.11	0.12	0.1	FALSE	2.3	2	FALSE	FALSE	FALSE	0.85	0.27	0.28	0.47	d111
Tb927.10.4760	Integral membrane protein DUF106, putative	1.16	FALSE	G2&M	0.1	0.11	0.11	0.11	0.11	0.12	0.12	0.11	0.12	FALSE	16.1	4	FALSE	FALSE	FALSE	0.87	0.7	0.77	0.78	d111	ALL
Tb927.2.560	retrotransposon hot spot protein 4 (RHS4), putative	1.16	FALSE	G2&M	0.11	0.1	0.11	0.11	0.11	0.11	0.12	0.11	0.11	FALSE	32.7	6	FALSE	FALSE	FALSE	-0.41	-0.52	0.88	-0.02	d111
Tb927.7.2680	zinc finger protein family member, putative (ZC3H22)	1.16	FALSE	G2&M	0.1	0.11	0.11	0.11	0.11	0.11	0.12	0.12	0.11	FALSE	25	13	FALSE	FALSE	FALSE	0.81	0.85	0.97	0.88	d111
Tb927.4.3390	tuzin, putative	1.16	FALSE	G2&M	0.11	0.11	0.1	0.11	0.11	0.11	0.11	0.12	0.12	FALSE	12.3	6	FALSE	FALSE	FALSE	-0.54	-0.08	0.6	-0.01	d111
Tb927.9.10680	RNA polymerase III RPC4, putative	1.16	FALSE	G2&M	0.1	0.11	0.11	0.11	0.11	0.11	0.11	0.11	0.12	FALSE	9.7	1	FALSE	FALSE	FALSE		0.7			d101
Tb927.7.7000	bilobe protein, conserved	1.16	FALSE	G2&M	0.12	0.11	0.11	0.11	0.11	0.11	0.11	0.11	0.11	FALSE	3.7	4	FALSE	FALSE	FALSE	0.94	0.48	0.42	0.61	d111
Tb927.1.3830	glucose-6-phosphate isomerase, glycosomal (PGI)	1.16	FALSE	G2&M	0.12	0.11	0.11	0.11	0.11	0.11	0.11	0.11	0.11	FALSE	44.2	23	FALSE	FALSE	FALSE	0.9	0.91	0.99	0.93	d111
Tb927.9.14200	methyltransferase domain containing protein, putative	1.16	FALSE	G2&M	0.12	0.11	0.11	0.11	0.11	0.11	0.11	0.11	0.12	FALSE	25.4	7	FALSE	FALSE	FALSE	0.3	0.59	0.91	0.6	d111
Tb927.6.4220	mitogen-activated protein kinase 5 (MAPK5)	1.16	FALSE	G2&M	0.12	0.11	0.11	0.11	0.11	0.11	0.1	0.11	0.11	FALSE	11.1	4	TRUE	FALSE	FALSE	-0.41	0.75	-0.75	-0.13	d111
Tb927.11.9900	phytoene synthase, putative	1.16	FALSE	G2&M	0.12	0.11	0.11	0.11	0.11	0.11	0.11	0.12	0.12	FALSE	5.2	2	FALSE	FALSE	FALSE	0.59	0.22	0.48	0.43	d111
Tb927.8.2940;Tb927.8.2930;Tb927.8.2920	mannosyl-oligosaccharide 1,2-alpha-mannosidase IB, putative;mannosyl-oligosaccharide 1,2-alpha-mannosidase IB, putative;mannosyl-oligosaccharide 1,2-alpha-mannosidase IB, putative	1.16	FALSE	G2&M	0.1	0.11	0.11	0.11	0.11	0.12	0.12	0.12	0.11	FALSE	22.2	3;3;2	FALSE	FALSE	FALSE	0.65	0.35	0.47	0.49	d111
Tb927.11.15630	NOL1/NOP2/sun family, putative	1.16	FALSE	G2&M	0.1	0.11	0.11	0.11	0.11	0.11	0.11	0.11	0.12	FALSE	29	6	FALSE	FALSE	FALSE	0.85	0.74	0.73	0.77	d111
Tb927.10.5660	heat shock protein, putative	1.16	FALSE	G2&M	0.11	0.1	0.11	0.11	0.11	0.11	0.12	0.12	0.12	FALSE	17	4	FALSE	FALSE	FALSE	0.43	0.51	0.93	0.62	d111
Tb927.7.1030	heat shock 70 kDa protein, putative (HSP70)	1.16	FALSE	G2&M	0.1	0.11	0.11	0.11	0.11	0.11	0.12	0.11	0.12	FALSE	10.8	6	FALSE	FALSE	FALSE	0.63	0.76	0.73	0.71	d111	DIFF
Tb927.9.4210;Tb11.v5.0561	fatty acyl CoA synthetase 3 (ACS3);fatty acyl CoA synthetase, putative	1.16	FALSE	G2&M	0.13	0.11	0.11	0.11	0.11	0.11	0.11	0.11	0.11	FALSE	31.6	2;1	FALSE	FALSE	FALSE	0.96	0.91	0.98	0.95	d111
Tb927.8.4550	hypothetical protein, conserved	1.16	FALSE	G2&M	0.11	0.1	0.1	0.11	0.11	0.11	0.12	0.12	0.12	FALSE	37.7	4	FALSE	FALSE	FALSE	0.19	0.29	-0.07	0.14	d111	PCF
Tb927.9.9780	peptidyl-prolyl cis-trans isomerase (cyclophilin- 40), putative	1.16	FALSE	G2&M	0.1	0.11	0.11	0.11	0.11	0.11	0.11	0.11	0.12	FALSE	19.8	5	FALSE	FALSE	FALSE	0.73	0.36	0.37	0.49	d111
Tb927.9.1910	hypothetical protein, conserved	1.16	FALSE	G2&M	0.11	0.11	0.12	0.12	0.11	0.11	0.1	0.1	0.11	FALSE	19.5	4	FALSE	FALSE	FALSE	0.33	0.71	0.72	0.59	d111
Tb927.6.1120	hypothetical protein, conserved	1.16	FALSE	G2&M	0.11	0.11	0.12	0.11	0.1	0.11	0.11	0.12	0.1	FALSE	2.4	2	FALSE	FALSE	FALSE			0.5		d011
Tb927.8.5490	Nucleolar protein,Nop52, putative	1.16	FALSE	G2&M	0.1	0.11	0.11	0.11	0.11	0.11	0.12	0.11	0.11	FALSE	20.1	11	FALSE	FALSE	FALSE	0.88	0.84	0.93	0.88	d111
Tb927.4.2010	acyl-CoA binding protein, putative (ACBP)	1.16	FALSE	G2&M	0.11	0.11	0.12	0.1	0.11	0.1	0.12	0.1	0.12	FALSE	16.1	2	TRUE	FALSE	FALSE	0.69	0.67	0.47	0.61	d111
Tb927.9.15490	ADP-ribosylation factor GTPase activating protein, putative	1.16	FALSE	G2&M	0.11	0.12	0.11	0.11	0.11	0.1	0.11	0.1	0.11	FALSE	3.4	1	FALSE	FALSE	FALSE	0.27	0.44	0.25	0.32	d111
Tb927.3.3880	hypothetical protein, conserved	1.16	FALSE	G2&M	0.11	0.12	0.12	0.11	0.11	0.11	0.11	0.11	0.11	FALSE	25.5	3	FALSE	FALSE	FALSE	-0.15	0.04	0.62	0.17	d111	BSF
Tb07.11L3.100;Tb927.7.2150	hypothetical protein, conserved;hypothetical protein, conserved	1.16	FALSE	G2&M	0.11	0.11	0.12	0.11	0.11	0.11	0.11	0.1	0.11	FALSE	3.4	2;2	FALSE	FALSE	FALSE	0.43	0.58	0.68	0.56	d111
Tb927.8.4690	hypothetical protein, conserved	1.16	FALSE	G2&M	0.1	0.11	0.11	0.11	0.11	0.11	0.12	0.11	0.12	FALSE	41.9	4	FALSE	FALSE	FALSE	0.53	0.28	0.25	0.36	d111
Tb927.8.980	phosphoacetylglucosamine mutase, putative	1.16	FALSE	G2&M	0.12	0.11	0.11	0.11	0.11	0.11	0.11	0.11	0.11	FALSE	47.3	24	FALSE	FALSE	FALSE	0.89	0.92	0.89	0.9	d111
Tb927.7.850	hypothetical protein, conserved	1.16	FALSE	G2&M	0.11	0.11	0.11	0.11	0.12	0.12	0.11	0.11	0.1	FALSE	6.6	2	FALSE	FALSE	FALSE			0.26		d011
Tb927.4.4610	hypothetical protein, conserved	1.16	FALSE	G2&M	0.1	0.11	0.11	0.11	0.11	0.11	0.12	0.11	0.12	FALSE	8.8	2	FALSE	FALSE	FALSE	0.77	0.43	0.81	0.67	d111
Tb927.2.5930	hypothetical protein, conserved	1.16	FALSE	G2&M	0.12	0.11	0.12	0.11	0.11	0.11	0.1	0.11	0.11	FALSE	19.7	7	FALSE	FALSE	FALSE	-0.13	0.51	-0.15	0.07	d111
Tb927.7.1440	non-canonical poly (A) polymerase (ncPAP2)	1.16	FALSE	G2&M	0.1	0.12	0.11	0.11	0.11	0.12	0.11	0.11	0.11	FALSE	9	3	FALSE	FALSE	FALSE	0.56	0.76	0.57	0.63	d111
Tb927.1.1600;Tb11.v5.0688	pseudouridine synthase TruD, putative;tRNA pseudouridine synthase D (TruD), putative	1.16	FALSE	G2&M	0.1	0.12	0.12	0.12	0.11	0.11	0.11	0.11	0.11	FALSE	4.6	6;4	FALSE	FALSE	FALSE	0.71	0.84	0.56	0.7	d111
Tb927.11.1370	glutaredoxin, putative	1.16	FALSE	G2&M	0.12	0.1	0.11	0.11	0.11	0.11	0.11	0.11	0.11	FALSE	75.8	6	FALSE	FALSE	FALSE	0.25	0.59	-0.33	0.17	d111
Tb927.6.4700	hypothetical protein, conserved	1.16	FALSE	G2&M	0.11	0.1	0.1	0.11	0.11	0.12	0.11	0.12	0.11	FALSE	13.6	4	FALSE	FALSE	FALSE	0.5	0.89	0.62	0.67	d111	DIFF
Tb927.8.3990	hypothetical protein, conserved	1.16	FALSE	G2&M	0.12	0.11	0.11	0.11	0.1	0.11	0.12	0.11	0.11	FALSE	6.6	2	FALSE	FALSE	FALSE			0.36		d011	ALL	G2/M
Tb927.11.2230	carnitine O-acetyltransferase, putative (CAT)	1.16	FALSE	G2&M	0.12	0.12	0.11	0.11	0.11	0.11	0.11	0.11	0.11	FALSE	27.5	19	FALSE	FALSE	FALSE	0.72	0.93	0.9	0.85	d111
Tb927.9.7670	hypothetical protein, conserved	1.16	FALSE	G2&M	0.1	0.1	0.11	0.11	0.11	0.11	0.11	0.11	0.12	FALSE	20	5	FALSE	FALSE	FALSE	0.76	0.74	0.91	0.8	d111	ALL
Tb927.7.3800	hypothetical protein, conserved	1.16	FALSE	G2&M	0.11	0.1	0.11	0.11	0.1	0.11	0.12	0.11	0.11	FALSE	8.9	2	FALSE	FALSE	FALSE	0.58	0.49	0.61	0.56	d111
Tb927.10.700	hypothetical protein, conserved	1.16	FALSE	G2&M	0.12	0.11	0.11	0.11	0.11	0.11	0.11	0.11	0.11	FALSE	16.5	4	FALSE	FALSE	FALSE	0.91	0.95	0.96	0.94	d111		Early G1
Tb927.7.3920	hypothetical protein, conserved	1.16	FALSE	G2&M	0.11	0.1	0.11	0.11	0.11	0.11	0.11	0.12	0.12	FALSE	21.2	5	FALSE	FALSE	FALSE	0.31	0.37	0.87	0.52	d111
Tb927.7.5740	conserved protein	1.16	FALSE	G2&M	0.12	0.11	0.11	0.1	0.1	0.11	0.11	0.12	0.11	FALSE	6.6	3	FALSE	FALSE	FALSE	0.35	0.75	0.08	0.39	d111		G2/M
Tb927.7.220	CDP-DAG synthase (CDS)	1.16	FALSE	G2&M	0.11	0.11	0.11	0.11	0.11	0.11	0.12	0.1	0.11	FALSE	18.2	5	FALSE	FALSE	FALSE	-0.32	0.61	0.21	0.17	d111
Tb927.11.10200	hypothetical protein, conserved	1.16	FALSE	G2&M	0.11	0.1	0.1	0.11	0.11	0.12	0.12	0.12	0.12	FALSE	28.4	9	FALSE	FALSE	FALSE	0.95	0.88	0.95	0.93	d111
Tb927.11.15760	GPI transamidase subunit Tta1 (TTA1)	1.16	FALSE	G2&M	0.12	0.11	0.11	0.11	0.12	0.1	0.11	0.11	0.11	FALSE	9.5	3	FALSE	FALSE	FALSE	-0.09	0.39	-0.22	0.03	d111
Tb927.7.500	hypothetical protein, conserved	1.16	FALSE	G2&M	0.12	0.11	0.1	0.11	0.1	0.11	0.12	0.11	0.12	FALSE	3.6	4	FALSE	FALSE	FALSE	0.92	0.54	0.6	0.69	d111	BSF
Tb927.3.2740	hypothetical protein, conserved	1.16	FALSE	G2&M	0.12	0.12	0.11	0.11	0.11	0.11	0.1	0.11	0.11	FALSE	6.9	2	FALSE	FALSE	FALSE	0.77	0.74	0.83	0.78	d111
Tb927.5.3290	Protein of unknown function, putative	1.16	FALSE	G2&M	0.11	0.11	0.11	0.11	0.12	0.11	0.12	0.12	0.11	FALSE	4.8	4	FALSE	FALSE	FALSE	-0.07	-0.14	0.42	0.07	d111	DIFF
Tb927.9.3770	hypothetical protein, conserved	1.16	FALSE	G2&M	0.11	0.1	0.11	0.11	0.11	0.11	0.11	0.12	0.12	FALSE	23.6	5	FALSE	FALSE	FALSE	0.95	0.93	0.89	0.92	d111
Tb927.5.2780	mitochondrial DNA polymerase beta	1.16	FALSE	G2&M	0.1	0.12	0.12	0.12	0.11	0.11	0.11	0.11	0.11	FALSE	42	17	FALSE	FALSE	FALSE	0.95	0.96	0.99	0.97	d111		Late G1
Tb927.7.7140	Vta1 like, putative	1.16	FALSE	G2&M	0.12	0.11	0.11	0.11	0.11	0.11	0.11	0.11	0.1	FALSE	20.3	7	FALSE	FALSE	FALSE	0.63	0.26	0.84	0.58	d111
Tb927.8.6110	3-hydroxy-3-methylglutaryl-CoA synthase, putative (HMGS)	1.16	FALSE	G2&M	0.12	0.12	0.11	0.11	0.11	0.11	0.11	0.11	0.11	FALSE	57.5	25	FALSE	FALSE	FALSE	0.35	0.28	0.98	0.54	d111
Tb927.11.13790	hypothetical protein, conserved	1.16	FALSE	G2&M	0.1	0.11	0.11	0.11	0.11	0.11	0.11	0.11	0.12	FALSE	23.2	3	FALSE	FALSE	FALSE	0.72	0.53	0.35	0.53	d111	ALL
Tb927.8.6450	inhibitor of cysteine peptidase (ICP)	1.16	FALSE	G2&M	0.12	0.11	0.11	0.11	0.1	0.11	0.11	0.11	0.12	FALSE	27.3	2	FALSE	FALSE	FALSE	0.72	0.66	0.72	0.7	d111
Tb927.2.5750	tyrosyl-DNA Phosphodiesterase (Tdp1), putative	1.16	FALSE	G2&M	0.11	0.1	0.1	0.11	0.11	0.11	0.12	0.12	0.11	FALSE	2.2	1	FALSE	FALSE	FALSE	-0.08	0.31	0.87	0.36	d111
Tb927.5.3140	hypothetical protein, conserved	1.16	FALSE	G2&M	0.12	0.1	0.11	0.11	0.11	0.11	0.11	0.11	0.11	FALSE	7.4	3	FALSE	FALSE	FALSE	0.63	0.67	0.65	0.65	d111
Tb927.5.920	rhodanese-like domain containing protein, putative	1.16	FALSE	G2&M	0.11	0.1	0.11	0.11	0.11	0.11	0.12	0.11	0.12	FALSE	12.5	4	FALSE	FALSE	FALSE	0.46	0.23	0.08	0.26	d111
Tb927.10.11100	deoxyribodipyrimidine photo-lyase, putative	1.16	FALSE	G2&M	0.12	0.11	0.11	0.11	0.11	0.11	0.1	0.11	0.11	FALSE	21.7	10	FALSE	FALSE	FALSE	0.9	0.89	0.79	0.86	d111
Tb927.11.1170	hypothetical protein, conserved	1.16	FALSE	G2&M	0.12	0.12	0.12	0.11	0.11	0.11	0.11	0.1	0.11	FALSE	11.1	5	FALSE	FALSE	FALSE	0.73	0.67	0.73	0.71	d111	DIFF
Tb927.11.17020	hypothetical protein, conserved	1.16	FALSE	G2&M	0.12	0.11	0.11	0.11	0.11	0.11	0.11	0.11	0.11	FALSE	5.6	5	FALSE	FALSE	FALSE	0.85	0.69	0.88	0.81	d111
Tb927.11.9040	conserved protein	1.16	FALSE	G2&M	0.1	0.11	0.11	0.11	0.11	0.11	0.11	0.12	0.12	FALSE	59.3	7	FALSE	FALSE	FALSE	-0.48	-0.34	0.87	0.02	d111
Tb927.10.8310	acetyltransferase, putative	1.16	FALSE	G2&M	0.11	0.11	0.11	0.11	0.12	0.11	0.12	0.1	0.11	FALSE	14.8	3	FALSE	FALSE	FALSE			-0.5		d011	ALL
Tb927.2.5830	hypothetical protein, conserved	1.16	FALSE	G2&M	0.1	0.11	0.11	0.11	0.1	0.11	0.12	0.11	0.12	FALSE	20.8	5	FALSE	FALSE	FALSE	0.69	-0.01	-0.5	0.06	d111
Tb927.10.12720	hypothetical protein, conserved	1.16	FALSE	G2&M	0.1	0.1	0.11	0.11	0.11	0.11	0.12	0.11	0.11	FALSE	12.6	11	FALSE	FALSE	FALSE	0.46	0.12	0.52	0.37	d111
Tb927.6.3810	hypothetical protein, conserved	1.16	FALSE	G2&M	0.12	0.11	0.11	0.11	0.12	0.11	0.1	0.11	0.1	FALSE	7	2	FALSE	FALSE	FALSE	0.15	0.11	0.17	0.14	d111
Tb927.6.300;Tb927.6.310	receptor-type adenylate cyclase GRESAG 4, putative;receptor-type adenylate cyclase GRESAG 4, putative	1.16	FALSE	G2&M	0.1	0.11	0.11	0.11	0.11	0.11	0.12	0.12	0.12	FALSE	10.2	1;0	FALSE	FALSE	FALSE	0.62	0.31	0.64	0.52	d111
Tb927.1.3230	cell division cycle protein, putative	1.16	FALSE	G2&M	0.11	0.12	0.12	0.11	0.11	0.11	0.11	0.11	0.1	FALSE	7.7	5	FALSE	FALSE	FALSE	0.2	0.29	0.67	0.39	d111	DIFF
Tb927.11.9210	NOL1/NOP2/sun family, putative	1.16	FALSE	G2&M	0.1	0.11	0.11	0.11	0.11	0.11	0.11	0.12	0.12	FALSE	16.4	8	FALSE	FALSE	FALSE	0.83	0.86	0.93	0.87	d111
Tb927.11.12600	ATP-dependent DNA helicase, putative	1.16	FALSE	G2&M	0.12	0.11	0.11	0.11	0.11	0.11	0.11	0.11	0.11	FALSE	10.1	5	FALSE	FALSE	FALSE	0.11	0.15	0.77	0.35	d111
Tb927.11.10300	hypothetical protein, conserved	1.16	FALSE	G2&M	0.1	0.11	0.11	0.12	0.11	0.11	0.11	0.11	0.11	FALSE	20.9	7	FALSE	FALSE	FALSE	0.77	0.82	0.81	0.8	d111		Late G1
Tb927.1.5000	hypothetical protein, conserved	1.16	FALSE	G2&M	0.12	0.12	0.11	0.11	0.11	0.11	0.11	0.1	0.11	FALSE	18.1	4	FALSE	FALSE	FALSE	0.54	0.47	0.28	0.43	d111
Tb927.10.4900	TPR-repeat-containing chaperone protein DNAJ, putative	1.16	FALSE	G2&M	0.1	0.1	0.11	0.11	0.11	0.12	0.12	0.11	0.12	FALSE	25.1	10	FALSE	FALSE	FALSE	0.86	0.86	0.98	0.9	d111
Tb927.11.14560	cleavage and polyadenylation specificity factor-like protein, putative	1.16	FALSE	G2&M	0.12	0.11	0.11	0.11	0.11	0.11	0.11	0.11	0.11	FALSE	14	20	FALSE	FALSE	FALSE	0.64	0.48	0.95	0.69	d111	ALL
Tb927.10.6530	dolichyl-P-Man:GDP-Man5GlcNAc2-PP-dolichyl alpha-1,3-mannosyltransferase, putative (ALG3)	1.16	FALSE	G2&M	0.1	0.11	0.11	0.11	0.11	0.11	0.11	0.12	0.12	FALSE	8.9	3	FALSE	FALSE	FALSE	-0.03	-0.28	0.88	0.19	d111	ALL
Tb927.10.8660	Fis1 C-terminal tetratricopeptide repeat, putative	1.16	FALSE	G2&M	0.11	0.12	0.11	0.12	0.1	0.11	0.11	0.12	0.11	FALSE	19.9	3	FALSE	FALSE	FALSE	0.57	0.53	0.3	0.46	d111
Tb927.2.6050	beta prime COP protein	1.16	FALSE	G2&M	0.12	0.11	0.11	0.11	0.11	0.11	0.11	0.11	0.11	FALSE	27.5	22	FALSE	FALSE	FALSE	0.76	0.66	0.83	0.75	d111
Tb927.4.1930	RNA-binding protein, putative (EIF3D)	1.16	FALSE	G2&M	0.1	0.11	0.11	0.11	0.11	0.11	0.12	0.11	0.11	FALSE	42.6	13	FALSE	FALSE	FALSE	0.75	0.85	0.96	0.85	d111
Tb927.6.1890	hypothetical protein, conserved	1.16	FALSE	G2&M	0.12	0.12	0.11	0.11	0.11	0.11	0.11	0.1	0.11	FALSE	11.5	5	FALSE	FALSE	FALSE	0.67	0.9	0.83	0.8	d111
Tb927.6.5470	variant surface glycoprotein (VSG, pseudogene), putative	1.16	FALSE	G2&M	0.12	0.12	0.11	0.11	0.11	0.11	0.11	0.1	0.11	FALSE	4.6	1	FALSE	FALSE	FALSE	0.29	0.44	0.7	0.48	d111
Tb927.11.4500	hypothetical protein, conserved	1.16	FALSE	G2&M	0.12	0.11	0.11	0.11	0.12	0.11	0.11	0.11	0.1	FALSE	7.4	5	FALSE	FALSE	FALSE	0.66	0.64	0.48	0.6	d111
Tb927.7.5230	lanosterol synthase	1.16	FALSE	G2&M	0.12	0.11	0.11	0.11	0.11	0.11	0.11	0.11	0.11	FALSE	16.1	12	FALSE	FALSE	FALSE	0.85	0.77	0.96	0.86	d111
Tb927.10.4570;Tb927.10.4560	elongation factor 2;elongation factor 2	1.16	FALSE	G2&M	0.1	0.11	0.11	0.11	0.11	0.11	0.12	0.12	0.12	FALSE	65.8	55;55	FALSE	FALSE	FALSE	0.93	0.89	0.99	0.94	d111	ALL
Tb927.9.8680	cytochrome c oxidase assembly factor, putative	1.16	FALSE	G2&M	0.13	0.11	0.12	0.11	0.11	0.11	0.11	0.11	0.11	FALSE	10	3	FALSE	FALSE	FALSE	0.12	0.55	0.2	0.29	d111	ALL
Tb927.10.6830;Tb11.v5.0539	Bardet-Biedl syndrome 4 protein, putative (BBS4);Bardet-Biedl syndrome 4 protein, putative (BBS4)	1.16	FALSE	G2&M	0.1	0.11	0.11	0.12	0.11	0.11	0.11	0.11	0.11	FALSE	8.4	3;3	FALSE	FALSE	FALSE	0.56	0.77	0.4	0.58	d111	PCF
Tb927.10.5840	translation elongation factor 1-beta, putative	1.16	FALSE	G2&M	0.11	0.1	0.11	0.11	0.11	0.12	0.12	0.11	0.12	FALSE	76.1	9	FALSE	FALSE	FALSE	0.74	0.86	0.81	0.8	d111	BSF
Tb927.8.2600	WD domain, G-beta repeat/BING4CT (NUC141) domain containing protein, putative	1.16	FALSE	G2&M	0.1	0.11	0.11	0.11	0.11	0.11	0.11	0.11	0.12	FALSE	24	14	FALSE	FALSE	FALSE	0.89	0.94	0.82	0.88	d111
Tb927.8.7970	hypothetical protein	1.16	FALSE	G2&M	0.11	0.11	0.11	0.1	0.11	0.11	0.11	0.11	0.12	FALSE	4.5	2	FALSE	FALSE	FALSE	0.18	0.79	0.03	0.33	d111	DIFF	G2/M
Tb927.8.2350	hypothetical protein, conserved	1.16	FALSE	G2&M	0.1	0.11	0.11	0.11	0.12	0.11	0.12	0.11	0.1	FALSE	6.7	2	FALSE	FALSE	FALSE	0.37	-0.09	0.23	0.17	d111
Tb927.3.990	hypothetical protein, conserved	1.16	FALSE	G2&M	0.11	0.1	0.11	0.11	0.12	0.11	0.11	0.11	0.11	FALSE	6.9	4	FALSE	FALSE	FALSE	0.18	-0.13	0.54	0.2	d111		Late G1
Tb927.8.5110	hypothetical protein, conserved	1.16	FALSE	G2&M	0.1	0.1	0.11	0.11	0.12	0.11	0.12	0.11	0.12	FALSE	5.1	5	FALSE	FALSE	FALSE	0.98	0.93	0.93	0.95	d111	DIFF
Tb927.6.1920	hypothetical protein, conserved	1.16	FALSE	G2&M	0.12	0.11	0.11	0.11	0.11	0.11	0.11	0.11	0.11	FALSE	6.4	3	FALSE	FALSE	FALSE	0.41	0.71	0.79	0.64	d111
Tb927.9.10140	Uncharacterised conserved protein, putative	1.16	FALSE	G2&M	0.12	0.1	0.11	0.11	0.11	0.11	0.11	0.11	0.11	FALSE	9	5	FALSE	FALSE	FALSE	0.7	0.13	0.45	0.43	d111
Tb927.9.2980	hypothetical protein, conserved	1.16	FALSE	G2&M	0.1	0.12	0.11	0.11	0.11	0.11	0.11	0.11	0.1	FALSE	33.3	2	FALSE	FALSE	FALSE	-0.03	0.93	-0.06	0.28	d111
Tb927.9.3120	protein kinase, putative	1.16	FALSE	G2&M	0.1	0.1	0.11	0.11	0.11	0.12	0.11	0.12	0.12	FALSE	20.5	13	FALSE	FALSE	FALSE	0.19	0.27	0.94	0.46	d111
Tb927.10.11230	Ras-induced vulval development antagonist, putative	1.16	FALSE	G2&M	0.1	0.12	0.11	0.11	0.11	0.11	0.12	0.11	0.11	FALSE	17.6	4	FALSE	FALSE	FALSE	0.65	0.45	-0.06	0.35	d111
Tb927.11.5050	fumarate hydratase, class I (FHm)	1.16	FALSE	G2&M	0.12	0.12	0.11	0.11	0.11	0.11	0.11	0.11	0.11	FALSE	63.6	30	FALSE	FALSE	FALSE	0.94	0.93	0.89	0.92	d111
Tb927.7.4200	hypothetical protein, conserved	1.16	FALSE	G2&M	0.12	0.11	0.11	0.11	0.11	0.11	0.11	0.12	0.11	FALSE	12.1	4	FALSE	FALSE	FALSE	-0.28	0.56	-0.38	-0.03	d111
Tb927.10.14730;Tb11.v5.1062	chaperone protein DNAj, putative;chaperone protein DNAj, putative	1.16	FALSE	G2&M	0.1	0.1	0.11	0.11	0.11	0.12	0.11	0.12	0.12	FALSE	19.6	8;7	FALSE	FALSE	FALSE	0.91	0.51	0.51	0.64	d111
Tb927.11.11370;Tb927.11.11360	receptor for activated C kinase 1 (RACK1);receptor for activated C kinase 1 (RACK1)	1.16	FALSE	G2&M	0.1	0.11	0.11	0.11	0.11	0.12	0.12	0.12	0.11	FALSE	56.6	16;16	FALSE	FALSE	FALSE	0.73	0.48	0.9	0.7	d111	BSF
Tb927.10.15840;Tb11.v5.0428	hypothetical protein, conserved;hypothetical protein, conserved	1.16	FALSE	G2&M	0.11	0.11	0.12	0.12	0.12	0.11	0.11	0.11	0.11	FALSE	5.7	5;3	FALSE	FALSE	FALSE			-0.19		d011
Tb927.3.3780;Tb927.3.3760	tryparedoxin 1a, putative (TXN1a);tryparedoxin 1b, putative (TXN1b)	1.16	FALSE	G2&M	0.12	0.12	0.11	0.11	0.11	0.11	0.11	0.11	0.11	FALSE	81.9	9;9	TRUE	FALSE	FALSE	0.97	0.94	0.98	0.97	d111
Tb927.11.3910	hypothetical protein, conserved	1.16	FALSE	G2&M	0.11	0.1	0.11	0.1	0.11	0.11	0.12	0.12	0.12	FALSE	8.3	7	FALSE	FALSE	FALSE	0.58	0.78	0.85	0.74	d111
Tb927.10.4170	hypothetical protein, conserved	1.16	FALSE	G2&M	0.1	0.11	0.12	0.12	0.12	0.11	0.11	0.11	0.11	FALSE	3.3	8	FALSE	FALSE	FALSE	0.72	0.55	0.2	0.49	d111
Tb927.5.1050	hypothetical protein	1.16	FALSE	G2&M	0.12	0.1	0.11	0.11	0.11	0.11	0.12	0.12	0.12	FALSE	10.7	3	FALSE	FALSE	FALSE	0.64	0.58	0.3	0.5	d111
Tb927.10.3120	cytochrome c oxidase assembly protein, putative	1.16	FALSE	G2&M	0.11	0.1	0.1	0.11	0.11	0.12	0.12	0.12	0.12	FALSE	28.4	4	FALSE	FALSE	FALSE	0.84	0.89	0.96	0.9	d111
Tb927.6.4550	hypothetical protein, conserved	1.16	FALSE	G2&M	0.12	0.11	0.12	0.11	0.11	0.11	0.11	0.11	0.11	FALSE	7.5	6	FALSE	FALSE	FALSE	-0.16	0.24	-0.47	-0.13	d111
Tb927.8.4290	Ribosome biogenesis protein Nop16, putative	1.16	FALSE	G2&M	0.1	0.11	0.11	0.11	0.11	0.11	0.11	0.11	0.12	FALSE	19.4	5	FALSE	FALSE	FALSE	0.84	0.89	0.95	0.89	d111
Tb927.3.900	PUB domain containing protein, putative	1.16	FALSE	G2&M	0.1	0.1	0.12	0.11	0.12	0.11	0.11	0.11	0.12	FALSE	2.8	1	FALSE	FALSE	FALSE	0.03				d110
Tb927.11.8380	NADPH--cytochrome P450 reductase, putative (CPR)	1.16	FALSE	G2&M	0.12	0.11	0.11	0.11	0.11	0.11	0.11	0.1	0.11	FALSE	18	3	FALSE	FALSE	FALSE	-0.01	0.42	0.14	0.18	d111
Tb927.10.6370;Tb927.10.220	60S ribosomal proteins L37, putative;60S ribosomal protein L37a, putative	1.16	FALSE	G2&M	0.11	0.1	0.11	0.11	0.11	0.11	0.11	0.11	0.12	FALSE	45.2	5;5	FALSE	FALSE	FALSE	0.66	0.89	0.82	0.79	d111	ALL
Tb927.10.1310	Domain of unknown function (DUF4042), putative	1.16	FALSE	G2&M	0.12	0.12	0.11	0.11	0.11	0.11	0.11	0.11	0.1	FALSE	13	9	FALSE	FALSE	FALSE	0.55	0.84	0.52	0.64	d111
Tb927.8.3520	hypothetical protein, conserved	1.15	FALSE	G2&M	0.1	0.12	0.11	0.11	0.11	0.11	0.11	0.12	0.11	FALSE	5.9	2	FALSE	FALSE	FALSE					d100
Tb927.11.15970	Guanine nucleotide exchange factor in Golgi transport N-terminal/Sec7 domain containing protein, putative	1.15	FALSE	G2&M	0.12	0.12	0.11	0.11	0.11	0.11	0.1	0.11	0.11	FALSE	11.4	10	FALSE	FALSE	FALSE	0.41	0.39	0.88	0.56	d111
Tb11.v5.0996;Tb11.1220;Tb927.10.15250	hypothetical protein, conserved;hypothetical protein;paraflagellar rod component, putative (PFC15)	1.15	FALSE	G2&M	0.12	0.11	0.11	0.11	0.11	0.11	0.11	0.11	0.11	FALSE	33	15;15;14	FALSE	FALSE	FALSE	0.8	0.87	0.92	0.87	d111	ALL	G2/M
Tb927.7.3580	protein kinase, putative	1.15	FALSE	G2&M	0.12	0.11	0.11	0.11	0.11	0.11	0.11	0.12	0.11	FALSE	5.4	3	FALSE	FALSE	FALSE	-0.48	0.3	-0.65	-0.28	d111
Tb927.5.3090	hypothetical protein, conserved	1.15	FALSE	G2&M	0.11	0.1	0.11	0.11	0.11	0.11	0.11	0.11	0.12	FALSE	51.5	4	FALSE	FALSE	FALSE	0.82	0.88	0.98	0.9	d111
Tb927.5.2960	phosphoribosylpyrophosphate synthetase, putative (PRS)	1.15	FALSE	G2&M	0.12	0.11	0.11	0.11	0.11	0.11	0.11	0.11	0.11	FALSE	23.3	6	FALSE	FALSE	FALSE	0.73	0.74	0.95	0.81	d111
Tb927.6.2910	RNA pseudouridylate synthase, putative	1.15	FALSE	G2&M	0.11	0.11	0.11	0.11	0.11	0.11	0.11	0.1	0.11	FALSE	13.3	4	FALSE	FALSE	FALSE	0.35	0.69	-0.22	0.28	d111
Tb927.11.1380	Right handed beta helix region/Periplasmic copper-binding protein (NosD), putative	1.15	FALSE	G2&M	0.1	0.11	0.11	0.11	0.11	0.11	0.11	0.11	0.11	FALSE	5.5	11	FALSE	FALSE	FALSE	-0.67	0.78	-0.51	-0.13	d111
Tb927.7.960	protein kinase, putative	1.15	FALSE	G2&M	0.11	0.1	0.11	0.11	0.11	0.11	0.12	0.11	0.12	FALSE	4.1	4	FALSE	FALSE	FALSE	-0.11	0.7	0.29	0.29	d111
Tb927.11.14280	septum formation protein MAF homologue, putative	1.15	FALSE	G2&M	0.1	0.1	0.11	0.12	0.12	0.12	0.12	0.11	0.11	FALSE	21.7	4	FALSE	FALSE	FALSE	0.8	0.87	0.78	0.82	d111
Tb927.5.2830	hypothetical protein, conserved	1.15	FALSE	G2&M	0.11	0.1	0.11	0.11	0.11	0.11	0.12	0.12	0.12	FALSE	6	1	FALSE	FALSE	FALSE			0.69		d011
Tb927.11.13500	par1	1.15	FALSE	G2&M	0.11	0.11	0.1	0.11	0.11	0.11	0.12	0.12	0.12	FALSE	51.7	35	FALSE	FALSE	FALSE	0.98	0.99	0.99	0.99	d111		G2/M
Tb927.5.2060	cell division control protein, putative	1.15	FALSE	G2&M	0.11	0.12	0.11	0.11	0.1	0.11	0.11	0.11	0.11	FALSE	8.5	5	FALSE	FALSE	FALSE	-0.17	0.14	0.62	0.2	d111
Tb927.11.16090	outer dynein arm docking complex, putative (DC2)	1.15	FALSE	G2&M	0.11	0.1	0.1	0.11	0.11	0.11	0.12	0.12	0.12	FALSE	18	9	FALSE	FALSE	FALSE	0.63	0.61	0.7	0.65	d111	ALL
Tb927.8.8040	kinetoplastid-specific phospho-protein phosphatase, putative	1.15	FALSE	G2&M	0.11	0.12	0.11	0.11	0.11	0.11	0.1	0.11	0.11	FALSE	36.1	6	FALSE	FALSE	FALSE	0.6	0.49	0.11	0.4	d111
Tb927.6.1410	hypothetical protein, conserved	1.15	FALSE	G2&M	0.1	0.11	0.12	0.11	0.11	0.12	0.11	0.11	0.11	FALSE	8.7	2	FALSE	FALSE	FALSE	0.91	0.24	0.25	0.47	d111
Tb927.2.2460	ubiquitin-conjugating enzyme E2, putative	1.15	FALSE	G2&M	0.11	0.1	0.11	0.11	0.11	0.11	0.11	0.11	0.12	FALSE	20.2	3	FALSE	FALSE	FALSE	0.76	0.71	0.73	0.73	d111
Tb927.4.3070	hypothetical protein, conserved	1.15	FALSE	G2&M	0.1	0.11	0.11	0.11	0.11	0.11	0.12	0.11	0.12	FALSE	26.1	8	FALSE	FALSE	FALSE	0.82	0.86	0.73	0.8	d111
Tb927.3.3690	flagellar radial spoke protein-like, putative	1.15	FALSE	G2&M	0.11	0.1	0.1	0.11	0.11	0.11	0.12	0.11	0.12	FALSE	23.9	10	FALSE	FALSE	FALSE	0.9	0.87	0.9	0.89	d111	ALL
Tb927.10.5420	hypothetical protein, conserved	1.15	FALSE	G2&M	0.12	0.12	0.11	0.11	0.11	0.11	0.11	0.11	0.11	FALSE	4.2	4	FALSE	FALSE	FALSE	0.94	0.73	0.81	0.83	d111
Tb927.5.3880	hypothetical protein, conserved	1.15	FALSE	G2&M	0.11	0.1	0.11	0.11	0.11	0.11	0.12	0.11	0.11	FALSE	7.3	3	FALSE	FALSE	FALSE	0.72	0.9	0.74	0.79	d111
Tb927.7.1460	hypothetical protein, conserved	1.15	FALSE	G2&M	0.12	0.12	0.12	0.11	0.11	0.11	0.11	0.1	0.11	FALSE	3.7	3	FALSE	FALSE	FALSE	0.29	0.75	0.27	0.44	d111
Tb927.10.4220	hypothetical protein, conserved	1.15	FALSE	G2&M	0.1	0.11	0.12	0.12	0.12	0.11	0.11	0.11	0.11	FALSE	42.7	10	FALSE	FALSE	FALSE	0.85	0.94	0.91	0.9	d111		Late G1
Tb927.11.8430	hypothetical protein, conserved	1.15	FALSE	G2&M	0.11	0.1	0.1	0.11	0.11	0.11	0.12	0.12	0.12	FALSE	34.1	6	FALSE	FALSE	FALSE	0.9	0.84	0.95	0.9	d111
Tb927.10.4610	dolicholphosphate-mannose synthase, putative (DPMS)	1.15	FALSE	G2&M	0.12	0.1	0.11	0.11	0.11	0.11	0.12	0.11	0.12	FALSE	44	10	TRUE	FALSE	TRUE	0.75	0.52	0.89	0.72	d111
Tb927.3.4820	acyltransferase, putative	1.15	FALSE	G2&M	0.12	0.11	0.12	0.11	0.11	0.11	0.1	0.11	0.11	FALSE	12.8	5	FALSE	FALSE	FALSE	0.61	0.3	0.8	0.57	d111	BSF
Tb927.7.6440	vesicle transport v-SNARE protein, putative	1.15	FALSE	G2&M	0.11	0.12	0.11	0.12	0.11	0.11	0.11	0.1	0.1	FALSE	9.9	2	FALSE	FALSE	FALSE	-0.69	0.29	0.29	-0.03	d111
Tb927.10.4500;Tb10.v4.0040	mRNA capping methyltransferase, putative;mRNA capping methyltransferase, putative	1.15	FALSE	G2&M	0.11	0.11	0.11	0.11	0.11	0.11	0.11	0.12	0.11	FALSE	13.1	3;3	FALSE	FALSE	FALSE	0.53	0.37	0.36	0.42	d111
Tb927.1.1580	electron transport protein SCO1/2, putative	1.15	FALSE	G2&M	0.12	0.12	0.11	0.11	0.11	0.11	0.11	0.11	0.11	FALSE	11.3	4	FALSE	FALSE	FALSE	0.83	0.93	0.88	0.88	d111
Tb927.11.10860	Nin one binding (NOB1) Zn-ribbon like, putative	1.15	FALSE	G2&M	0.1	0.11	0.11	0.11	0.11	0.11	0.12	0.11	0.12	FALSE	30.3	14	FALSE	FALSE	FALSE	0.89	0.92	0.97	0.93	d111
Tb927.8.5020	hypothetical protein, conserved	1.15	FALSE	G2&M	0.11	0.1	0.1	0.11	0.11	0.12	0.12	0.11	0.12	FALSE	20.1	5	FALSE	FALSE	FALSE	0.76	0.83	0.86	0.82	d111
Tb927.7.1510	pseudouridylate synthase I, putative	1.15	FALSE	G2&M	0.11	0.12	0.11	0.12	0.11	0.11	0.11	0.12	0.11	FALSE	6.5	3	FALSE	FALSE	FALSE	-0.19	0.06	-0.26	-0.13	d111
Tb927.10.7960	hypothetical protein, conserved	1.15	FALSE	G2&M	0.11	0.11	0.11	0.11	0.11	0.11	0.12	0.11	0.12	FALSE	22.6	4	FALSE	FALSE	FALSE	-0.09	-0.14	0.81	0.19	d111	PCF
Tb927.9.7260	phytanoyl-CoA dioxygenase (PhyH), putative	1.15	FALSE	G2&M	0.1	0.11	0.11	0.11	0.11	0.11	0.11	0.12	0.12	FALSE	15.3	5	FALSE	FALSE	FALSE	0.79	0.7	0.85	0.78	d111
Tb927.4.5160	hypothetical protein, conserved	1.15	FALSE	G2&M	0.11	0.12	0.11	0.11	0.11	0.11	0.1	0.11	0.11	FALSE	8.8	2	FALSE	FALSE	FALSE	0.74	0.43	0.02	0.4	d111	PCF
Tb927.3.1300	hypothetical protein, conserved	1.15	FALSE	G2&M	0.1	0.11	0.11	0.11	0.11	0.11	0.12	0.12	0.12	FALSE	11.7	8	FALSE	FALSE	FALSE	0.69	0.83	0.85	0.79	d111	DIFF
Tb927.3.840	hypothetical protein, conserved	1.15	FALSE	G2&M	0.12	0.11	0.11	0.11	0.11	0.11	0.11	0.11	0.11	FALSE	4.6	2	FALSE	FALSE	FALSE	0.73	0.66	0.6	0.66	d111
Tb927.10.3260;Tb11.v5.0825	Long-chain-fatty-acid--CoA ligase 5 (EC 6.2.1.3) (Long-chain acyl-CoA synthetase 5) (LACS 5), putative;fatty acyl CoA synthetase, putative	1.15	FALSE	G2&M	0.12	0.12	0.11	0.11	0.1	0.11	0.11	0.11	0.11	FALSE	33.3	21;10	FALSE	FALSE	FALSE	0.79	0.48	0.82	0.7	d111
Tb927.7.4630	Miro-like protein, putative	1.15	FALSE	G2&M	0.1	0.1	0.11	0.11	0.11	0.11	0.12	0.12	0.12	FALSE	20	3	FALSE	FALSE	FALSE	0.88	0.83	0.6	0.77	d111	ALL
Tb927.10.340	mitochondrial structure specific endonuclease I (SSE-1), putative	1.15	FALSE	G2&M	0.1	0.12	0.12	0.11	0.11	0.11	0.1	0.11	0.11	FALSE	14.6	4	FALSE	FALSE	FALSE	0.53	0.84	0.51	0.63	d111	ALL
Tb927.5.2710	hypothetical protein, conserved	1.15	FALSE	G2&M	0.11	0.11	0.11	0.11	0.11	0.11	0.12	0.11	0.12	FALSE	3.8	3	FALSE	FALSE	FALSE	0.85	0.76	0.78	0.79	d111	PCF
Tb927.10.6870	short-chain dehydrogenase, putative	1.15	FALSE	G2&M	0.11	0.11	0.1	0.11	0.11	0.12	0.12	0.12	0.12	FALSE	12.9	4	FALSE	FALSE	FALSE	0.7	-0.02	0.37	0.35	d111
Tb927.3.4230	subtilisin-like serine peptidase (CMF33)	1.15	FALSE	G2&M	0.11	0.1	0.11	0.11	0.11	0.11	0.11	0.11	0.12	FALSE	1.9	2	FALSE	FALSE	FALSE	0.13	0.55	0.62	0.43	d111
Tb927.10.6230	MORN repeat containing protein	1.15	FALSE	G2&M	0.12	0.11	0.11	0.11	0.11	0.1	0.11	0.11	0.11	FALSE	12.6	5	FALSE	FALSE	FALSE	0.61	0.77	0.56	0.65	d111	BSF
Tb927.4.5080	hypothetical protein, conserved	1.15	FALSE	G2&M	0.12	0.11	0.11	0.11	0.11	0.11	0.11	0.11	0.1	FALSE	18.6	2	FALSE	FALSE	FALSE	0.59	-0.01	-0.01	0.19	d111
Tb927.11.11650	WW domain containing protein, putative	1.15	FALSE	G2&M	0.12	0.12	0.1	0.1	0.1	0.11	0.11	0.12	0.12	FALSE	6.3	4	FALSE	FALSE	FALSE	0.53	0.73	0.68	0.65	d111
Tb927.11.13370	hypothetical protein, conserved	1.15	FALSE	G2&M	0.1	0.12	0.12	0.12	0.12	0.11	0.11	0.11	0.1	FALSE	4.6	1	FALSE	FALSE	FALSE		-0.21			d101	DIFF
Tb927.8.4220	hypothetical protein, conserved	1.15	FALSE	G2&M	0.11	0.1	0.11	0.11	0.11	0.11	0.11	0.11	0.12	FALSE	19.6	4	FALSE	FALSE	FALSE	0.92	0.94	0.82	0.89	d111
Tb927.10.6240	ras-like small GTPase, putative (TbRHP)	1.15	FALSE	G2&M	0.12	0.12	0.11	0.11	0.11	0.11	0.11	0.11	0.11	FALSE	15.1	4	FALSE	FALSE	FALSE	0.59	0.5	-0.02	0.36	d111	PCF
Tb927.6.610	hypothetical protein, conserved	1.15	FALSE	G2&M	0.11	0.13	0.11	0.12	0.11	0.11	0.11	0.11	0.11	FALSE	14.2	5	FALSE	FALSE	FALSE	-0.1	0.37	-0.24	0.01	d111	ALL
Tb927.10.14400	hypothetical protein, conserved	1.15	FALSE	G2&M	0.1	0.11	0.11	0.11	0.11	0.11	0.11	0.11	0.12	FALSE	2.7	2	FALSE	FALSE	FALSE	0.7	0.7	0.87	0.76	d111
Tb927.8.6090	ubiquitin-conjugating enzyme E2, putative	1.15	FALSE	G2&M	0.1	0.11	0.11	0.11	0.11	0.11	0.11	0.12	0.12	FALSE	49	5	FALSE	FALSE	FALSE	0.7	0.54	0.88	0.7	d111	DIFF
Tb927.2.470;Tb927.4.220	retrotransposon hot spot protein 4 (RHS4), putative;retrotransposon hot spot protein (RHS, pseudogene), putative	1.15	FALSE	G2&M	0.12	0.11	0.11	0.11	0.12	0.11	0.11	0.11	0.11	FALSE	35.6	3;1	FALSE	FALSE	FALSE	0.87	0.81	0.87	0.85	d111
Tb927.7.620	hypothetical protein, conserved	1.15	FALSE	G2&M	0.11	0.11	0.11	0.11	0.11	0.11	0.12	0.11	0.12	FALSE	4.8	1	FALSE	FALSE	FALSE	0.26	0.78	0.04	0.36	d111
Tb927.10.2040	protein kinase, putative	1.15	FALSE	G2&M	0.12	0.1	0.11	0.11	0.11	0.11	0.11	0.11	0.11	FALSE	14.7	12	FALSE	FALSE	FALSE	0.53	0.28	0.94	0.58	d111	DIFF
Tb927.5.940	NADH-dependent fumarate reductase, putative	1.15	FALSE	G2&M	0.12	0.12	0.11	0.11	0.11	0.11	0.11	0.11	0.11	FALSE	44.5	7	FALSE	FALSE	FALSE	0.64	0.73	0.82	0.73	d111
Tb927.8.7480	hypothetical protein, conserved	1.15	FALSE	G2&M	0.11	0.1	0.1	0.11	0.11	0.11	0.11	0.12	0.12	FALSE	15.3	7	FALSE	FALSE	FALSE	0.84	0.82	0.94	0.87	d111
Tb927.11.4960	transcription elongation factor s-II, putative (TFIIS1)	1.15	FALSE	G2&M	0.1	0.1	0.11	0.11	0.11	0.12	0.12	0.12	0.12	FALSE	8.5	2	FALSE	FALSE	FALSE	0.79	0.81	0.8	0.8	d111	ALL
Tb927.4.3590;Tb927.4.3570	translation elongation factor 1-beta, putative;translation elongation factor 1-beta, putative	1.15	FALSE	G2&M	0.11	0.11	0.11	0.11	0.11	0.11	0.12	0.11	0.12	FALSE	81.9	12;10	FALSE	FALSE	FALSE	0.77	0.59	0.85	0.74	d111	ALL
Tb927.11.9610	eukaryotic translation initiation factor 3 subunit 2, putative (eIF-3 beta)	1.15	FALSE	G2&M	0.1	0.11	0.11	0.11	0.11	0.11	0.12	0.11	0.11	FALSE	52	12	FALSE	FALSE	FALSE	0.64	0.71	0.65	0.67	d111
Tb927.5.3390	ADG1, pseudogene	1.15	FALSE	G2&M	0.12	0.12	0.11	0.11	0.11	0.11	0.11	0.11	0.11	FALSE	24.6	3	FALSE	FALSE	FALSE	-0.03	0.84	0.12	0.31	d111
Tb927.10.15390;Tb11.v5.0434;Tb927.7.5650	kinesin, putative;kinesin, putative;kinesin, putative	1.15	FALSE	G2&M	0.11	0.1	0.11	0.11	0.11	0.12	0.12	0.12	0.12	FALSE	10.8	9;9;0	FALSE	FALSE	FALSE	0.98	0.91	0.9	0.93	d111		Late G1
Tb927.4.1530	hypothetical protein, conserved	1.15	FALSE	G2&M	0.12	0.11	0.11	0.11	0.11	0.1	0.11	0.11	0.11	FALSE	4.6	3	FALSE	FALSE	FALSE	0.62	0.29	0.83	0.58	d111
Tb927.11.7920	hypothetical protein, conserved	1.15	FALSE	G2&M	0.11	0.1	0.11	0.11	0.11	0.12	0.11	0.11	0.12	FALSE	11.8	4	FALSE	FALSE	FALSE	0.81	0.74	0.89	0.81	d111
Tb927.9.1510	D-ala D-ala ligase C-terminus/SET domain containing protein, putative	1.15	FALSE	G2&M	0.1	0.12	0.12	0.12	0.11	0.11	0.11	0.11	0.11	FALSE	24.1	9	FALSE	FALSE	FALSE	0.94	0.98	0.96	0.96	d111		Late G1
Tb927.8.3550	mitogen-activated protein kinase 3, putative	1.15	FALSE	G2&M	0.12	0.1	0.11	0.11	0.11	0.11	0.11	0.11	0.1	FALSE	12.9	4	FALSE	FALSE	FALSE	0.59	0.13	0.46	0.4	d111
Tb927.10.4290	hypothetical protein, conserved	1.15	FALSE	G2&M	0.12	0.1	0.1	0.11	0.11	0.11	0.11	0.11	0.12	FALSE	9.8	2	FALSE	FALSE	FALSE	0.41	0.7	0.78	0.63	d111
Tb927.10.1420	metallo-peptidase, Clan MG, Family M24 (MetAP2)	1.15	FALSE	G2&M	0.11	0.11	0.11	0.11	0.11	0.11	0.12	0.11	0.12	FALSE	36.1	8	FALSE	FALSE	FALSE	0.87	0.18	0.28	0.44	d111
Tb927.3.3110	Nuclear condensing complex subunits, C-term domain containing protein, putative	1.15	FALSE	G2&M	0.1	0.11	0.11	0.11	0.12	0.11	0.11	0.11	0.11	FALSE	15.1	15	FALSE	FALSE	FALSE	0.89	0.86	0.9	0.88	d111	BSF
Tb11.1390;Tb927.11.1830	hypothetical protein, conserved;hypothetical protein, conserved	1.15	FALSE	G2&M	0.12	0.11	0.11	0.11	0.11	0.11	0.11	0.11	0.11	FALSE	6.7	3;2	FALSE	FALSE	FALSE	0.25	0.62	0.38	0.42	d111
Tb927.4.3160	dihydroxyacetone phosphate acyltransferase, putative (DAT)	1.15	FALSE	G2&M	0.12	0.11	0.11	0.11	0.11	0.11	0.11	0.11	0.11	FALSE	18.7	22	FALSE	FALSE	FALSE	0.81	0.93	0.76	0.83	d111
Tb927.11.560	hypothetical protein, conserved	1.15	FALSE	G2&M	0.11	0.11	0.12	0.11	0.12	0.11	0.11	0.12	0.12	FALSE	6	3	FALSE	FALSE	FALSE	0.2	0.23	0.59	0.34	d111
Tb927.8.3200	Rapamycin-insensitive companion of mTOR, N-term/Rapamycin-insensitive companion of mTOR, middle domain/Rapamycin-insensitive companion of mTOR RasGEF_N domain containing protein, putative	1.15	FALSE	G2&M	0.1	0.11	0.1	0.11	0.11	0.11	0.11	0.12	0.12	FALSE	2.2	3	FALSE	FALSE	FALSE	0.28	0.24	0.81	0.44	d111
Tb927.11.6870	14-3-3 protein 2 (14-3-3-II)	1.15	FALSE	G2&M	0.12	0.11	0.11	0.11	0.11	0.11	0.11	0.11	0.1	FALSE	60.7	14	TRUE	TRUE	TRUE	0.57	0.51	0.81	0.63	d111	BSF
Tb927.9.13030	QA-SNARE protein putative	1.15	FALSE	G2&M	0.12	0.11	0.12	0.11	0.11	0.11	0.11	0.11	0.11	FALSE	23.6	8	FALSE	FALSE	FALSE	0.24	0.38	0.94	0.52	d111	BSF
Tb927.11.12430	cell division cycle phosphatase 14, putative	1.15	FALSE	G2&M	0.1	0.1	0.11	0.11	0.12	0.11	0.11	0.12	0.12	FALSE	9	5	FALSE	FALSE	FALSE	0.7	0.83	0.79	0.78	d111
Tb927.11.4030	hypothetical protein, conserved	1.15	FALSE	G2&M	0.1	0.1	0.11	0.11	0.11	0.11	0.11	0.12	0.12	FALSE	6.8	10	FALSE	FALSE	FALSE	0.8	0.91	0.8	0.84	d111
Tb927.2.4380	hypothetical protein, conserved	1.15	FALSE	G2&M	0.1	0.11	0.11	0.12	0.11	0.11	0.12	0.12	0.11	FALSE	18	7	FALSE	FALSE	FALSE	0.67	-0.02	0.56	0.4	d111
Tb927.9.2520	microtubule-associated protein (GB4)	1.15	FALSE	G2&M	0.12	0.11	0.11	0.11	0.11	0.11	0.11	0.11	0.11	FALSE	37.2	6	FALSE	FALSE	FALSE	0.7	0.7	0.85	0.75	d111
Tb927.9.9260	hypothetical protein, conserved	1.15	FALSE	G2&M	0.11	0.12	0.11	0.11	0.11	0.11	0.11	0.1	0.11	FALSE	17.7	2	FALSE	FALSE	FALSE	0.67	0.69	0.56	0.64	d111	DIFF
Tb927.10.8830	hypothetical protein, conserved	1.15	FALSE	G2&M	0.12	0.1	0.11	0.11	0.12	0.11	0.11	0.11	0.11	FALSE	5.5	3	FALSE	FALSE	FALSE	0.42	0.42	0.64	0.5	d111
Tb927.4.5000;Tb11.v5.0696	TerD domain containing protein, putative;TerD domain containing protein, putative	1.15	FALSE	G2&M	0.1	0.11	0.1	0.12	0.11	0.11	0.11	0.12	0.12	FALSE	16.6	1;0	FALSE	FALSE	FALSE					d100
Tb927.9.7250	hypothetical protein, conserved	1.15	FALSE	G2&M	0.11	0.11	0.12	0.11	0.11	0.11	0.11	0.11	0.1	FALSE	24	3	FALSE	FALSE	FALSE	0.18	0.06	-0.58	-0.11	d111
Tb927.8.6320	hypothetical protein, conserved	1.15	FALSE	G2&M	0.11	0.12	0.12	0.11	0.11	0.11	0.1	0.11	0.11	FALSE	7.7	2	FALSE	FALSE	FALSE			-0.26		d011
Tb927.6.3460	hypothetical protein, conserved	1.15	FALSE	G2&M	0.11	0.1	0.12	0.11	0.11	0.1	0.11	0.11	0.12	FALSE	4.1	3	FALSE	FALSE	FALSE	0.22	-0.39	-0.74	-0.3	d111
Tb927.6.4190	hypothetical protein, conserved	1.15	FALSE	G2&M	0.1	0.11	0.11	0.11	0.11	0.11	0.12	0.11	0.12	FALSE	3.8	2	FALSE	FALSE	FALSE	0.63	0.59	0.92	0.71	d111
Tb927.5.2250;Tb927.5.2220;Tb927.5.2190	META domain/Domain of unknown function (DUF1935), putative;META domain/Domain of unknown function (DUF1935), putative;META domain/Domain of unknown function (DUF1935), putative	1.15	FALSE	G2&M	0.11	0.12	0.11	0.11	0.11	0.11	0.11	0.11	0.11	FALSE	6.5	2;2;2	FALSE	FALSE	FALSE	0.91	0.78	0.7	0.8	d111
Tb927.1.780;Tb11.v5.0523	leucine-rich repeat-containing protein;hypothetical protein, conserved	1.15	FALSE	G2&M	0.1	0.1	0.11	0.11	0.11	0.12	0.12	0.11	0.12	FALSE	2.6	1;1	FALSE	FALSE	FALSE	0.61	0.6	0.87	0.7	d111
Tb927.11.9180	ADP-ribosylation factor GTPase activating protein, putative (Cnt-b5)	1.15	FALSE	G2&M	0.1	0.11	0.11	0.12	0.11	0.11	0.11	0.12	0.12	FALSE	17.9	5	FALSE	FALSE	FALSE	0.47	0.49	0.53	0.5	d111	BSF
Tb927.8.5680	Pyridoxal-dependent decarboxylase conserved domain containing protein, putative	1.15	FALSE	G2&M	0.12	0.11	0.11	0.11	0.11	0.11	0.11	0.11	0.11	FALSE	8.7	5	FALSE	FALSE	FALSE	0.72	0.64	0.65	0.67	d111
Tb927.1.1670;Tb11.v5.0887	ARM-like helical domain-containing protein;hypothetical protein, conserved	1.15	FALSE	G2&M	0.12	0.12	0.11	0.11	0.11	0.11	0.1	0.11	0.11	FALSE	30.6	31;16	FALSE	FALSE	FALSE	0.7	0.69	0.74	0.71	d111
Tb927.11.14880	Paraflagellar Rod Proteome Component 9, putative (PFC9)	1.15	FALSE	G2&M	0.11	0.1	0.1	0.11	0.11	0.11	0.12	0.12	0.12	FALSE	26.4	9	FALSE	FALSE	FALSE	0.85	0.77	0.92	0.84	d111	ALL	G2/M
Tb927.9.6430	Rab geranylgeranyl transferase component A, putative	1.15	FALSE	G2&M	0.1	0.11	0.11	0.11	0.11	0.11	0.12	0.12	0.12	FALSE	10	7	FALSE	FALSE	FALSE	0.49	0.59	0.6	0.56	d111
Tb927.7.1370	spliced leader RNA PSE-promoter transcription factor, putative (PPB1)	1.15	FALSE	G2&M	0.1	0.12	0.11	0.11	0.11	0.11	0.11	0.11	0.12	FALSE	7.8	3	FALSE	FALSE	FALSE	0.36	0.61	0.84	0.6	d111
Tb927.8.610	hypothetical protein, conserved	1.15	FALSE	G2&M	0.1	0.11	0.12	0.12	0.12	0.11	0.11	0.11	0.11	FALSE	29.7	20	FALSE	FALSE	FALSE	0.71	0.79	0.81	0.77	d111		Late G1
Tb927.2.2200	hypothetical protein, conserved	1.15	FALSE	G2&M	0.12	0.1	0.11	0.11	0.11	0.11	0.11	0.11	0.11	FALSE	4.2	2	FALSE	FALSE	FALSE	-0.37	-0.52	0.65	-0.08	d111
Tb927.11.170	hypothetical protein, conserved	1.15	FALSE	G2&M	0.12	0.11	0.11	0.11	0.11	0.11	0.1	0.11	0.1	FALSE	13.8	6	FALSE	FALSE	FALSE	0.59	0.35	0.64	0.53	d111
Tb927.3.3720	Golgi vesicular membrane trafficking protein, putative	1.15	FALSE	G2&M	0.12	0.12	0.11	0.11	0.12	0.1	0.11	0.1	0.11	FALSE	12.6	2	FALSE	FALSE	FALSE	0.08	0.38	0.14	0.2	d111
Tb927.5.3280	hypothetical protein, conserved	1.15	FALSE	G2&M	0.11	0.11	0.11	0.12	0.11	0.11	0.11	0.12	0.12	FALSE	8	8	FALSE	FALSE	FALSE	0.39	-0.14	-0.13	0.04	d111
Tb927.7.4380	Bromodomain, putative	1.15	FALSE	G2&M	0.11	0.12	0.11	0.11	0.11	0.12	0.11	0.12	0.11	FALSE	7.8	4	FALSE	FALSE	FALSE	0.22	0	0.37	0.2	d111
Tb927.11.12660	hypothetical protein, conserved	1.15	FALSE	G2&M	0.11	0.11	0.1	0.11	0.11	0.11	0.12	0.11	0.11	FALSE	3.7	2	FALSE	FALSE	FALSE		0.29			d101
Tb927.9.10770	Polyadenylate-binding protein 2 (Poly(A)-binding protein 2) (Poly(A)-binding protein II) (PABII) (Polyadenylate-binding nuclear protein 1) (Nuclear poly(A)-binding protein 1) (PABP2), putative (PABP2)	1.15	FALSE	G2&M	0.1	0.11	0.11	0.11	0.11	0.12	0.12	0.11	0.11	FALSE	67.7	33	FALSE	FALSE	FALSE	0.67	0.74	0.81	0.74	d111	ALL
Tb927.11.6530	hypothetical protein, conserved	1.15	FALSE	G2&M	0.11	0.11	0.1	0.11	0.11	0.11	0.12	0.11	0.12	FALSE	16.6	7	FALSE	FALSE	FALSE	0.85	0.39	0.7	0.65	d111		G2/M
Tb927.8.1360;Tb11.v5.0779	Dynein heavy chain, N-terminal region 2, putative;hypothetical protein, conserved	1.15	FALSE	G2&M	0.12	0.12	0.11	0.11	0.11	0.11	0.11	0.11	0.11	FALSE	4.4	15;2	FALSE	FALSE	FALSE	0.61	0.64	0.85	0.7	d111
Tb11.v5.0775;Tb927.10.7560	methyltransferase domain containing protein, putative;methyltransferase domain containing protein, putative	1.15	FALSE	G2&M	0.11	0.12	0.11	0.11	0.11	0.11	0.11	0.12	0.1	FALSE	16.8	3;3	FALSE	FALSE	FALSE			0.2		d011
Tb927.6.2650	MA3 domain containing protein, putative	1.15	FALSE	G2&M	0.1	0.11	0.11	0.12	0.11	0.11	0.12	0.11	0.11	FALSE	2.9	2	FALSE	FALSE	FALSE	0.89	0.78	0.93	0.87	d111
Tb927.4.430	proteasome beta 7 subunit	1.15	FALSE	G2&M	0.12	0.1	0.11	0.11	0.11	0.11	0.11	0.11	0.11	FALSE	30.7	3	TRUE	FALSE	FALSE	0.41	0.55	0.89	0.62	d111	ALL
Tb927.8.1910	acetylornithine deacetylase, putative (ArgE)	1.15	FALSE	G2&M	0.11	0.1	0.11	0.11	0.11	0.11	0.12	0.11	0.12	FALSE	12.7	4	FALSE	FALSE	FALSE	0.8	0.83	0.96	0.86	d111
Tb927.2.4280	kinetoplastid-specific dual specificity phosphatase, putative	1.15	FALSE	G2&M	0.11	0.11	0.11	0.11	0.11	0.11	0.12	0.12	0.12	FALSE	12.1	11	FALSE	FALSE	FALSE	0.59	0.37	0.86	0.61	d111
Tb927.6.2150	cell division cycle protein 16 homolog, putative	1.15	FALSE	G2&M	0.1	0.11	0.11	0.11	0.11	0.12	0.12	0.12	0.12	FALSE	21	10	FALSE	FALSE	FALSE	0.75	0.8	0.8	0.78	d111
Tb927.11.6280	pyruvate phosphate dikinase (PPDK)	1.15	FALSE	G2&M	0.12	0.12	0.11	0.11	0.11	0.11	0.11	0.11	0.11	FALSE	69.4	60	FALSE	FALSE	FALSE	0.91	0.88	0.97	0.92	d111	DIFF
Tb927.3.5520	26S proteasome regulatory non-ATPase subunit (RPN1)	1.15	FALSE	G2&M	0.12	0.11	0.11	0.11	0.11	0.11	0.11	0.11	0.11	FALSE	39.1	28	TRUE	FALSE	TRUE	0.61	0.55	0.95	0.7	d111	ALL
Tb927.3.5600	hypothetical protein, conserved	1.15	FALSE	G2&M	0.1	0.11	0.11	0.11	0.11	0.12	0.11	0.11	0.11	FALSE	25.8	4	FALSE	FALSE	FALSE	-0.54	0.29	-0.55	-0.27	d111
Tb927.11.15460	ATP-dependent DEAD/H RNA helicase, putative	1.15	FALSE	G2&M	0.1	0.11	0.11	0.11	0.11	0.12	0.12	0.11	0.12	FALSE	24.6	11	FALSE	FALSE	FALSE	0.77	0.68	0.67	0.71	d111
Tb927.5.2500	hypothetical protein, conserved	1.15	FALSE	G2&M	0.11	0.12	0.12	0.11	0.11	0.11	0.11	0.1	0.11	FALSE	2.4	1	FALSE	FALSE	FALSE	0.24	0.36	0.57	0.39	d111	ALL
Tb927.4.1870	kinetoplastid-specific phospho-protein phosphatase, putative	1.15	FALSE	G2&M	0.12	0.12	0.12	0.11	0.11	0.11	0.11	0.11	0.11	FALSE	8.7	4	FALSE	FALSE	FALSE	0.76	0.73	0.98	0.82	d111
Tb927.6.5160	retrotransposon hot spot protein (RHS, pseudogene), putative	1.15	FALSE	G2&M	0.12	0.12	0.11	0.11	0.1	0.11	0.11	0.11	0.11	FALSE	10.3	2	FALSE	FALSE	FALSE	0.51	0.58	0.45	0.51	d111
Tb927.10.13710	Activator of Hsp90 ATPase, N-terminal/Activator of Hsp90 ATPase homolog 1-like protein, putative	1.15	FALSE	G2&M	0.12	0.11	0.12	0.11	0.11	0.11	0.11	0.11	0.11	FALSE	22.1	7	FALSE	FALSE	FALSE	0.51	0.53	0.66	0.57	d111
Tb927.11.17150	variant surface glycoprotein (VSG), frameshifted	1.15	FALSE	G2&M	0.11	0.11	0.11	0.11	0.11	0.11	0.12	0.11	0.12	FALSE	6.6	3	FALSE	FALSE	FALSE					d010
Tb927.6.1760	KU80 protein (KU80)	1.15	FALSE	G2&M	0.1	0.12	0.11	0.12	0.11	0.11	0.11	0.11	0.11	FALSE	7.2	5	FALSE	FALSE	FALSE	0.5	0.57	0.79	0.62	d111
Tb927.8.5520	hypothetical protein, conserved	1.15	FALSE	G2&M	0.12	0.11	0.11	0.11	0.11	0.11	0.11	0.11	0.11	FALSE	20.7	4	FALSE	FALSE	FALSE	0.13	-0.03	-0.15	-0.02	d111
Tb927.7.3210;Tb11.v5.0652	protein kinase, putative;protein kinase, putative	1.15	FALSE	G2&M	0.1	0.1	0.1	0.11	0.11	0.11	0.12	0.12	0.11	FALSE	10.7	6;6	FALSE	FALSE	FALSE	-0.08	0	0.33	0.08	d111
Tb927.11.11120	hypothetical protein, conserved	1.15	FALSE	G2&M	0.11	0.12	0.11	0.11	0.11	0.11	0.11	0.1	0.11	FALSE	5.6	1	FALSE	FALSE	FALSE	0.4	0.49	0.31	0.4	d111
Tb927.10.2370	RNA-binding protein, putative (LA)	1.15	FALSE	G2&M	0.1	0.11	0.11	0.11	0.11	0.11	0.11	0.11	0.12	FALSE	58.2	22	TRUE	FALSE	FALSE	0.73	0.52	0.78	0.68	d111
Tb927.7.5260	Cytochrome c oxidase biogenesis protein Cmc1 like, putative	1.15	FALSE	G2&M	0.1	0.11	0.11	0.11	0.11	0.11	0.12	0.11	0.12	FALSE	21.2	3	FALSE	FALSE	FALSE	-0.02	0.5	-0.21	0.09	d111
Tb927.3.1270	PRP38 family, putative	1.15	FALSE	G2&M	0.12	0.11	0.12	0.11	0.11	0.11	0.11	0.11	0.1	FALSE	5.6	3	FALSE	FALSE	FALSE	0.88	0.73	0.89	0.84	d111
Tb927.2.2450	ribosomal RNA methyltransferase, putative	1.15	FALSE	G2&M	0.12	0.12	0.11	0.11	0.11	0.11	0.1	0.11	0.11	FALSE	7.4	3	FALSE	FALSE	FALSE	0.73	0.59	0.81	0.71	d111
Tb927.8.5800	hypothetical protein, conserved	1.15	FALSE	G2&M	0.11	0.1	0.11	0.11	0.11	0.11	0.11	0.12	0.12	FALSE	12.7	2	FALSE	FALSE	FALSE	0.56	0.57	0.94	0.69	d111
Tb927.11.13170	hypothetical protein, conserved	1.15	FALSE	G2&M	0.11	0.1	0.12	0.11	0.12	0.11	0.1	0.11	0.11	FALSE	3.4	1	FALSE	FALSE	FALSE	0.27	0.05	0.79	0.37	d111
Tb927.11.16610	zinc-finger of a C2HC-type, putative	1.15	FALSE	G2&M	0.1	0.11	0.11	0.11	0.11	0.11	0.12	0.11	0.11	FALSE	11.7	7	FALSE	FALSE	FALSE	0.51	0.51	0.78	0.6	d111
Tb927.11.2760	hypothetical protein, conserved	1.15	FALSE	G2&M	0.1	0.12	0.12	0.11	0.11	0.11	0.11	0.12	0.11	FALSE	9.8	2	FALSE	FALSE	FALSE			-0.16		d011
Tb927.6.4800	hypothetical protein, conserved	1.15	FALSE	G2&M	0.1	0.1	0.11	0.11	0.11	0.12	0.11	0.11	0.12	FALSE	28	13	FALSE	FALSE	FALSE	0.84	0.63	0.79	0.76	d111	BSF
Tb927.10.10590;Tb927.10.10580;Tb927.10.10570;Tb927.10.10560;Tb927.10.10550;Tb927.10.10540;Tb927.10.10530;Tb927.10.10520;Tb927.10.10510;Tb927.10.10500;Tb927.10.10490;Tb927.10.10480;Tb927.10.10470;Tb927.10.10460	histone H2B, putative;histone H2B, putative;histone H2B, putative;histone H2B, putative;histone H2B, putative;histone H2B, putative;histone H2B, putative;histone H2B, putative;histone H2B, putative;histone H2B, putative;histone H2B, putative;histone H2B, putative;histone H2B, putative;histone H2B, putative	1.15	FALSE	G2&M	0.11	0.1	0.11	0.11	0.12	0.12	0.11	0.11	0.11	FALSE	59.8	9;9;9;9;9;9;9;9;9;9;9;9;9;9	FALSE	FALSE	FALSE	0.25	0.74	0.79	0.59	d111	ALL	S
Tb927.10.7860	hypothetical protein, conserved	1.15	FALSE	G2&M	0.12	0.12	0.11	0.1	0.11	0.11	0.11	0.11	0.11	FALSE	5.1	1	FALSE	FALSE	FALSE	-0.25	0.4	0.35	0.17	d111
Tb927.11.4870	hypothetical protein, conserved	1.15	FALSE	G2&M	0.1	0.1	0.11	0.11	0.11	0.11	0.11	0.11	0.12	FALSE	13.6	2	FALSE	FALSE	FALSE	0.74	0.81	0.9	0.81	d111	DIFF
Tb927.9.11510	hypothetical protein, conserved	1.15	FALSE	G2&M	0.12	0.11	0.11	0.11	0.11	0.11	0.11	0.12	0.11	FALSE	39.8	8	FALSE	FALSE	FALSE	-0.16	0.45	-0.05	0.08	d111
Tb927.10.15660	hypothetical protein, conserved	1.15	FALSE	G2&M	0.1	0.11	0.12	0.12	0.11	0.11	0.11	0.11	0.11	FALSE	23.6	17	FALSE	FALSE	FALSE	0.99	0.99	0.99	0.99	d111	PCF	Late G1
Tb927.6.4130	hypothetical protein, conserved	1.15	FALSE	G2&M	0.12	0.12	0.11	0.11	0.11	0.11	0.11	0.11	0.11	FALSE	67.3	6	FALSE	FALSE	FALSE	0.84	0.92	0.95	0.9	d111
Tb927.10.10630	hypothetical protein, conserved	1.15	FALSE	G2&M	0.1	0.11	0.11	0.11	0.11	0.11	0.11	0.11	0.11	FALSE	19.2	5	FALSE	FALSE	FALSE	0.6	0.56	0.64	0.6	d111
Tb927.9.6150	protein phosphatase 2A regulatory subunit, putative	1.15	FALSE	G2&M	0.11	0.1	0.1	0.11	0.11	0.12	0.11	0.12	0.12	FALSE	10.9	5	FALSE	FALSE	FALSE	0.94	0.93	0.82	0.9	d111
Tb927.7.190	thimet oligopeptidase, putative (THOP1)	1.15	FALSE	G2&M	0.1	0.11	0.11	0.11	0.11	0.11	0.12	0.11	0.12	FALSE	45.8	32	FALSE	FALSE	FALSE	0.71	0.85	0.78	0.78	d111	BSF	Late G1
Tb927.7.2070	heat shock protein DNAJ, putative	1.15	FALSE	G2&M	0.11	0.11	0.11	0.11	0.11	0.11	0.11	0.1	0.11	FALSE	15.5	5	FALSE	FALSE	FALSE	0.55	0.56	0.92	0.68	d111	DIFF
Tb927.10.6110;Tb11.v5.0203	hypothetical protein, conserved;hypothetical protein, conserved	1.15	FALSE	G2&M	0.11	0.11	0.11	0.1	0.11	0.11	0.11	0.12	0.12	FALSE	4.2	2;2	FALSE	FALSE	FALSE	-0.61	-0.47	0.65	-0.15	d111		G2/M
Tb927.11.6430	hypothetical protein, conserved	1.15	FALSE	G2&M	0.11	0.1	0.11	0.11	0.11	0.12	0.11	0.11	0.11	FALSE	13.3	13	FALSE	FALSE	FALSE	0.88	0.92	0.92	0.91	d111
Tb927.8.3930	Gryzun, putative trafficking through Golgi, putative	1.15	FALSE	G2&M	0.12	0.11	0.11	0.11	0.12	0.11	0.11	0.11	0.11	FALSE	7.9	1	FALSE	FALSE	FALSE	0.89	0.75	0.89	0.84	d111
Tb927.11.2940	hypothetical protein, conserved	1.15	FALSE	G2&M	0.11	0.1	0.11	0.11	0.11	0.12	0.11	0.12	0.11	FALSE	4.8	2	FALSE	FALSE	FALSE	0.33	0.25	0.44	0.34	d111	DIFF
Tb927.11.530	RNA-binding protein, putative (RBP3)	1.15	FALSE	G2&M	0.12	0.11	0.11	0.11	0.11	0.11	0.11	0.11	0.11	FALSE	42	5	FALSE	FALSE	FALSE	0.81	0.23	0.02	0.35	d111	DIFF
Tb927.11.12650	palmitoyl acyltransferase 5, putative	1.15	FALSE	G2&M	0.11	0.11	0.11	0.11	0.11	0.11	0.12	0.11	0.11	FALSE	9.3	3	FALSE	FALSE	FALSE	0.63	-0.41	0.16	0.13	d111
Tb927.9.10850	Splicing factor 3B subunit 10 (SF3b10), putative	1.15	FALSE	G2&M	0.1	0.11	0.11	0.12	0.12	0.11	0.12	0.11	0.12	FALSE	29.2	2	FALSE	FALSE	FALSE	0.13	-0.66	-0.21	-0.25	d111
Tb927.2.4050	hypothetical protein, conserved	1.15	FALSE	G2&M	0.1	0.11	0.1	0.11	0.11	0.11	0.12	0.12	0.12	FALSE	4.3	4	FALSE	FALSE	FALSE	0.35	0.54	0.47	0.45	d111
Tb927.4.3600;Tb927.4.3580	Transcription factor Pcc1, putative;Transcription factor Pcc1, putative	1.15	FALSE	G2&M	0.1	0.11	0.11	0.1	0.11	0.11	0.11	0.12	0.11	FALSE	27.2	2;2	FALSE	FALSE	FALSE	0.9	0.48	0.32	0.56	d111
Tb927.9.2060	ADP-ribosylation factor family, putative	1.15	FALSE	G2&M	0.11	0.1	0.11	0.11	0.12	0.12	0.12	0.11	0.11	FALSE	6.8	2	FALSE	FALSE	FALSE	0.22	0.23	-0.08	0.12	d111
Tb927.9.15020	hypothetical protein, conserved	1.15	FALSE	G2&M	0.1	0.1	0.11	0.11	0.11	0.12	0.11	0.12	0.12	FALSE	3.1	1	FALSE	FALSE	FALSE	0.5	0.36	0.77	0.54	d111
Tb927.4.5200	nucleoporin (NUP54/57), putative (TbNup62)	1.15	FALSE	G2&M	0.1	0.1	0.11	0.11	0.11	0.12	0.11	0.12	0.12	FALSE	15.3	8	FALSE	FALSE	FALSE	0.48	0.8	0.6	0.63	d111
Tb927.6.680	hypothetical protein, conserved	1.15	FALSE	G2&M	0.1	0.11	0.11	0.12	0.11	0.11	0.12	0.12	0.11	FALSE	19	5	FALSE	FALSE	FALSE	0.22	0.25	0.87	0.45	d111
Tb927.11.4880	Calmodulin-binding, putative	1.15	FALSE	G2&M	0.11	0.1	0.1	0.11	0.11	0.11	0.12	0.11	0.12	FALSE	31	9	FALSE	FALSE	FALSE	0.78	0.71	0.96	0.82	d111	BSF
Tb927.9.9580	tubulin tyrosine ligase protein, putative	1.15	FALSE	G2&M	0.12	0.11	0.11	0.11	0.11	0.11	0.11	0.11	0.11	FALSE	23.9	12	FALSE	FALSE	FALSE	0.43	0.42	0.87	0.57	d111
Tb927.7.4220	WD domain, G-beta repeat/Dip2/Utp12 Family, putative	1.15	FALSE	G2&M	0.12	0.11	0.12	0.11	0.12	0.11	0.1	0.11	0.1	FALSE	25.2	20	FALSE	FALSE	FALSE	0.54	0.32	0.91	0.59	d111
Tb927.10.8210	KREPA2 (KREPA2)	1.14	FALSE	G2&M	0.1	0.11	0.11	0.11	0.11	0.12	0.11	0.11	0.11	FALSE	15	6	TRUE	FALSE	FALSE	0.66	0.38	0.53	0.52	d111
Tb927.9.2940	hypothetical protein, conserved	1.14	FALSE	G2&M	0.11	0.11	0.11	0.11	0.11	0.11	0.12	0.11	0.11	FALSE	21.2	7	FALSE	FALSE	FALSE	0.55	0.46	0.87	0.63	d111		G2/M
Tb927.7.5090;Tb11.v5.0189	Condensin complex subunit 2, putative;Condensin complex subunit 2, putative	1.14	FALSE	G2&M	0.1	0.1	0.11	0.11	0.12	0.12	0.12	0.11	0.11	FALSE	8.9	6;4	FALSE	FALSE	FALSE	0.67	0.68	0.55	0.64	d111	BSF
Tb927.9.4250	hypothetical protein, conserved	1.14	FALSE	G2&M	0.12	0.1	0.11	0.11	0.11	0.11	0.12	0.11	0.12	FALSE	11.9	3	FALSE	FALSE	FALSE	0.58	0.32	0.87	0.59	d111	ALL
Tb927.7.5290	hypothetical protein, conserved	1.14	FALSE	G2&M	0.12	0.11	0.11	0.11	0.11	0.11	0.11	0.11	0.11	FALSE	11.1	6	FALSE	FALSE	FALSE	0.37	0.66	-0.06	0.32	d111
Tb927.8.5290	WW domain containing protein, putative	1.14	FALSE	G2&M	0.12	0.12	0.11	0.11	0.11	0.11	0.11	0.11	0.11	FALSE	12.5	5	FALSE	FALSE	FALSE	0.25	0.37	0.85	0.49	d111
Tb927.8.7990	Thioredoxin-like/Protein of unknown function (DUF3638)/Protein of unknown function (DUF3645), putative	1.14	FALSE	G2&M	0.12	0.12	0.11	0.11	0.11	0.11	0.11	0.11	0.11	FALSE	3.3	15	FALSE	FALSE	FALSE	0.92	0.87	0.92	0.9	d111
Tb927.11.16920;Tb11.v5.0490	hypothetical protein, conserved;hypothetical protein, conserved	1.14	FALSE	G2&M	0.11	0.12	0.12	0.11	0.11	0.11	0.11	0.11	0.1	FALSE	3.3	3;2	FALSE	FALSE	FALSE	0.43				d110	ALL
Tb927.10.10730	RNA Interference Factor 5 (RIF5)	1.14	FALSE	G2&M	0.12	0.11	0.11	0.11	0.11	0.11	0.11	0.11	0.1	FALSE	9.2	13	FALSE	FALSE	FALSE	0.69	0.51	0.53	0.57	d111
Tb927.9.4930	divalent cation transporter, putative	1.14	FALSE	G2&M	0.1	0.11	0.11	0.11	0.11	0.11	0.11	0.11	0.12	FALSE	11.5	3	FALSE	FALSE	FALSE	0.31	0.31	0.52	0.38	d111
Tb927.2.5240	PRP19-like protein, putative (TbPRP19)	1.14	FALSE	G2&M	0.12	0.11	0.12	0.11	0.11	0.11	0.11	0.11	0.1	FALSE	38.7	16	FALSE	FALSE	FALSE	0.17	0.3	-0.32	0.05	d111	ALL
Tb927.11.12880	Present in the outer mitochondrial membrane proteome 17 (POMP17)	1.14	FALSE	G2&M	0.12	0.12	0.11	0.11	0.1	0.11	0.11	0.11	0.11	FALSE	14	5	FALSE	FALSE	FALSE	0.72	0.8	0.84	0.79	d111
Tb927.11.6050	Flagellar-associated PapD-like, putative	1.14	FALSE	G2&M	0.1	0.11	0.11	0.11	0.11	0.12	0.12	0.12	0.11	FALSE	12.8	17	FALSE	FALSE	FALSE	0.87	0.92	0.96	0.92	d111	BSF	S
Tb927.8.2970	hypothetical protein, conserved	1.14	FALSE	G2&M	0.12	0.11	0.11	0.11	0.11	0.11	0.11	0.11	0.11	FALSE	21.1	5	FALSE	FALSE	FALSE	0.6	0.76	0.85	0.74	d111
Tb927.4.610	PX domain containing protein, putative	1.14	FALSE	G2&M	0.12	0.11	0.11	0.11	0.11	0.11	0.11	0.11	0.12	FALSE	9.6	4	FALSE	FALSE	FALSE	-0.37	0.09	0.75	0.16	d111
Tb927.10.12330	zinc finger protein family member, putative (ZC3H34)	1.14	FALSE	G2&M	0.1	0.11	0.11	0.12	0.11	0.12	0.11	0.11	0.11	FALSE	14.4	4	FALSE	FALSE	FALSE	0.7	-0.04	0.26	0.3	d111	PCF
Tb927.11.9320	hypothetical protein, conserved	1.14	FALSE	G2&M	0.12	0.11	0.11	0.11	0.12	0.1	0.11	0.11	0.11	FALSE	36	4	FALSE	FALSE	FALSE	0.07	0.79	-0.38	0.16	d111	PCF
Tb927.3.5580	tryptophanyl-tRNA synthetase	1.14	FALSE	G2&M	0.12	0.11	0.11	0.11	0.11	0.11	0.11	0.11	0.11	FALSE	32.9	11	FALSE	FALSE	FALSE	0.8	0.83	0.96	0.87	d111
Tb927.10.900	hypothetical protein, conserved	1.14	FALSE	G2&M	0.1	0.11	0.11	0.11	0.12	0.11	0.11	0.11	0.12	FALSE	26.3	3	FALSE	FALSE	FALSE	-0.48	0.61	-0.04	0.03	d111	ALL
Tb927.9.5690	60S acidic ribosomal protein, putative	1.14	FALSE	G2&M	0.1	0.11	0.11	0.11	0.11	0.11	0.12	0.11	0.12	FALSE	74.3	5	FALSE	FALSE	FALSE	0.81	0.78	0.97	0.85	d111
Tb927.7.1720	HIRA-interacting protein 5, putative (HIRIP5)	1.14	FALSE	G2&M	0.1	0.11	0.11	0.12	0.11	0.11	0.12	0.11	0.11	FALSE	4.6	1	FALSE	FALSE	FALSE	-0.33	0.12	-0.7	-0.31	d111
Tb927.4.5300;Tb11.v5.0880;Tb927.4.5240;Tb927.4.5290;Tb927.4.5270;Tb927.4.5260;Tb927.4.5250;Tb927.4.5280	UDP-Gal or UDP-GlcNAc-dependent glycosyltransferase, putative;UDP-Gal or UDP-GlcNAc-dependent glycosyltransferase, putative;UDP-Gal or UDP-GlcNAc-dependent glycosyltransferase, putative;UDP-Gal or UDP-GlcNAc-dependent glycosyltransferase, putative;UDP-Gal or UDP-GlcNAc-dependent glycosyltransferase, putative;UDP-Gal or UDP-GlcNAc-dependent glycosyltransferase, putative;UDP-Gal or UDP-GlcNAc-depen…	1.14	FALSE	G2&M	0.11	0.11	0.11	0.11	0.12	0.11	0.11	0.11	0.1	FALSE	12.8	3;3;3;3;3;3;3;2	FALSE	FALSE	FALSE	0.54	0.37	0.86	0.59	d111
Tb927.6.3870	RNA-binding protein, putative (SGN1)	1.14	FALSE	G2&M	0.1	0.1	0.11	0.11	0.11	0.11	0.11	0.12	0.12	FALSE	36.4	6	FALSE	FALSE	FALSE	0.4	0.15	0.18	0.25	d111
Tb927.11.13920	kinesin-II 85 Kd subunit, putative	1.14	FALSE	G2&M	0.1	0.11	0.11	0.11	0.11	0.11	0.12	0.11	0.11	FALSE	12.5	13	FALSE	FALSE	FALSE	-0.39	0.64	-0.06	0.07	d111	BSF
Tb927.2.4590;Tb927.2.4610;Tb11.v5.0820	branched-chain amino acid aminotransferase, putative;branched-chain amino acid aminotransferase, putative;branched-chain amino acid aminotransferase, putative	1.14	FALSE	G2&M	0.12	0.12	0.11	0.11	0.11	0.11	0.11	0.11	0.11	FALSE	53.1	14;12;11	FALSE	FALSE	FALSE	0.86	0.87	0.93	0.89	d111
Tb927.10.5940	protein kinase, putative	1.14	FALSE	G2&M	0.11	0.1	0.11	0.11	0.12	0.11	0.11	0.12	0.11	FALSE	44.5	1	FALSE	FALSE	FALSE					d01
Tb927.11.2240	hypothetical protein, conserved	1.14	FALSE	G2&M	0.1	0.11	0.11	0.11	0.11	0.11	0.11	0.12	0.12	FALSE	17.9	2	FALSE	FALSE	FALSE	0.35	0.28	0.92	0.52	d111	DIFF
Tb927.9.12880	protein kinase, putative	1.14	FALSE	G2&M	0.11	0.12	0.11	0.11	0.11	0.11	0.11	0.11	0.11	FALSE	13.7	9	FALSE	FALSE	FALSE	-0.31	-0.55	0.82	-0.02	d111
Tb927.7.4160	fatty acid elongase, putative	1.14	FALSE	G2&M	0.12	0.11	0.11	0.11	0.11	0.11	0.11	0.11	0.11	FALSE	9.6	2	FALSE	FALSE	FALSE	0.47	0.76	0.03	0.42	d111
Tb927.1.1630	transcription elongation factor 1 homolog (ELOF1)	1.14	FALSE	G2&M	0.11	0.1	0.11	0.11	0.11	0.11	0.12	0.12	0.12	FALSE	15.6	2	FALSE	FALSE	FALSE	0.34	0.11	0.77	0.41	d111
Tb927.10.2570;Tb11.v5.0498	lysosomal alpha-mannosidase precursor, putative;lysosomal alpha-mannosidase precursor, putative	1.14	FALSE	G2&M	0.12	0.12	0.11	0.11	0.1	0.11	0.11	0.11	0.11	FALSE	12.1	8;5	FALSE	FALSE	FALSE	0.57	0.82	0.87	0.75	d111
Tb11.01.2730	hypothetical protein, conserved	1.14	FALSE	G2&M	0.11	0.12	0.12	0.12	0.11	0.12	0.11	0.1	0.1	FALSE	2.6	5	FALSE	FALSE	FALSE	0.55	0.06	-0.13	0.16	d111
Tb927.10.5400	hypothetical protein, conserved	1.14	FALSE	G2&M	0.1	0.11	0.1	0.11	0.11	0.12	0.12	0.12	0.12	FALSE	20.2	9	FALSE	FALSE	FALSE	0.74	0.83	0.74	0.77	d111		G2/M
Tb927.10.11290	hypothetical protein, conserved	1.14	FALSE	G2&M	0.11	0.11	0.11	0.11	0.11	0.11	0.11	0.11	0.12	FALSE	9.5	4	FALSE	FALSE	FALSE	0.66	0.39	0.75	0.6	d111
Tb927.8.7080	hypothetical protein, conserved	1.14	FALSE	G2&M	0.11	0.1	0.11	0.11	0.12	0.12	0.11	0.11	0.11	FALSE	4	6	FALSE	FALSE	FALSE	0.64	0.56	-0.01	0.4	d111
Tb927.5.1870	metalloprotease, putative	1.14	FALSE	G2&M	0.1	0.11	0.11	0.11	0.11	0.11	0.11	0.12	0.12	FALSE	6	4	FALSE	FALSE	FALSE	0.63	0.72	0.87	0.74	d111
Tb927.10.14150;Tb11.v5.0606	nuclear segregation protein, putative;hypothetical protein, conserved	1.14	FALSE	G2&M	0.1	0.11	0.11	0.11	0.11	0.11	0.12	0.11	0.12	FALSE	24	12;1	FALSE	TRUE	FALSE	0.74	0.76	0.82	0.78	d111
Tb927.10.11260	hypothetical protein, conserved	1.14	FALSE	G2&M	0.1	0.11	0.11	0.11	0.11	0.12	0.11	0.11	0.12	FALSE	14.4	3	FALSE	FALSE	FALSE	-0.15				d110
Tb927.4.2180	60S ribosomal protein L35a, putative	1.14	FALSE	G2&M	0.1	0.11	0.11	0.11	0.11	0.11	0.11	0.11	0.12	FALSE	52.3	13	FALSE	FALSE	FALSE	0.35	0.39	-0.03	0.24	d111	ALL
Tb927.5.3870	hypothetical protein, conserved	1.14	FALSE	G2&M	0.12	0.11	0.12	0.11	0.11	0.11	0.11	0.11	0.1	FALSE	3.3	3	FALSE	FALSE	FALSE	-0.26	-0.05	0.82	0.17	d111
Tb927.11.15680	hypothetical protein, conserved	1.14	FALSE	G2&M	0.1	0.11	0.11	0.11	0.11	0.11	0.12	0.11	0.12	FALSE	69.8	7	FALSE	FALSE	FALSE	0.34	0.33	0.65	0.44	d111
Tb927.6.1830	WD domain, G-beta repeat, putative	1.14	FALSE	G2&M	0.11	0.1	0.11	0.11	0.11	0.11	0.11	0.11	0.12	FALSE	16.3	5	FALSE	FALSE	FALSE	0.72	0.85	0.87	0.81	d111
Tb927.11.5440	malic enzyme	1.14	FALSE	G2&M	0.12	0.12	0.11	0.11	0.11	0.11	0.11	0.11	0.11	FALSE	45.9	22	FALSE	FALSE	FALSE	0.98	0.95	0.93	0.95	d111	DIFF
Tb927.8.4270	hypothetical protein, conserved	1.14	FALSE	G2&M	0.12	0.11	0.11	0.11	0.11	0.11	0.11	0.1	0.11	FALSE	10	6	FALSE	FALSE	FALSE	-0.31	-0.42	0.75	0.01	d111
Tb927.7.4910;Tb11.v5.0172	hypothetical protein, conserved;hypothetical protein, conserved	1.14	FALSE	G2&M	0.11	0.11	0.1	0.11	0.11	0.11	0.12	0.12	0.12	FALSE	24.4	9;9	FALSE	FALSE	FALSE	0.88	0.84	0.92	0.88	d111		G2/M
Tb927.3.2810	hypothetical protein, conserved	1.14	FALSE	G2&M	0.12	0.11	0.11	0.11	0.11	0.11	0.1	0.11	0.11	FALSE	3.2	5	FALSE	FALSE	FALSE	0.05	0.61	0.45	0.37	d111		G2/M
Tb927.10.13540	RNA-binding protein, putative (RBP12)	1.14	FALSE	G2&M	0.11	0.11	0.1	0.11	0.11	0.11	0.11	0.11	0.12	FALSE	7.9	2	FALSE	FALSE	FALSE	0.52	0.31	0.72	0.52	d111
Tb927.7.4400	inositol polyphosphate kinase-like protein, putative	1.14	FALSE	G2&M	0.12	0.12	0.11	0.11	0.11	0.11	0.11	0.11	0.11	FALSE	7.5	6	FALSE	FALSE	FALSE	-0.25	0.8	-0.6	-0.02	d111
Tb927.10.2580	Nucleolar protein 12 (25kDa), putative	1.14	FALSE	G2&M	0.1	0.11	0.11	0.12	0.11	0.12	0.11	0.11	0.11	FALSE	10.9	3	FALSE	FALSE	FALSE	0.64	0.87	0.77	0.76	d111
Tb927.3.3540	Nucleoporin (TbNup53b)	1.14	FALSE	G2&M	0.1	0.11	0.11	0.11	0.11	0.11	0.11	0.11	0.12	FALSE	24.5	6	FALSE	FALSE	FALSE	0.07	0.55	0.53	0.38	d111
Tb927.1.1150	zeta tubulin	1.14	FALSE	G2&M	0.11	0.11	0.12	0.12	0.12	0.11	0.11	0.11	0.1	FALSE	12.7	2	FALSE	FALSE	FALSE	0.56	-0.1	0.31	0.26	d111
Tb927.6.3420	Oligomerisation domain containing protein, putative	1.14	FALSE	G2&M	0.11	0.11	0.11	0.1	0.12	0.11	0.11	0.11	0.11	FALSE	11.7	4	FALSE	FALSE	FALSE	-0.14	-0.1	0.46	0.07	d111
Tb927.11.7860	DNA replication licensing factor MCM2, putative	1.14	FALSE	G2&M	0.11	0.11	0.11	0.12	0.12	0.11	0.11	0.11	0.11	FALSE	4.3	3	FALSE	FALSE	FALSE	-0.42	0.13	-0.55	-0.28	d111		Late G1
Tb927.6.2510	Flavinator of succinate dehydrogenase, putative	1.14	FALSE	G2&M	0.12	0.11	0.11	0.11	0.11	0.11	0.11	0.11	0.11	FALSE	28.8	5	FALSE	FALSE	FALSE	0.81	0.82	0.83	0.82	d111
Tb927.11.10270	Golgi SNAP receptor complex member 1, putative	1.14	FALSE	G2&M	0.12	0.11	0.11	0.11	0.11	0.11	0.11	0.11	0.1	FALSE	20.8	5	FALSE	FALSE	FALSE	0.84	0.7	0.91	0.82	d111	PCF
Tb927.6.4920;Tb927.6.4910;Tb927.6.4900;Tb927.6.4880;Tb927.6.4860;Tb927.6.4850;Tb927.6.4840;Tb927.6.4890;Tb927.6.4870	S-adenosylmethionine synthetase, putative (METK1);S-adenosylmethionine synthetase, putative (METK1);S-adenosylmethionine synthetase, putative (METK1);S-adenosylmethionine synthetase, putative (METK1);S-adenosylmethionine synthetase, putative (METK1);S-adenosylmethionine synthetase, putative (METK1);S-adenosylmethionine synthetase, putative (METK1);S-adenosylmethionine synthetase, putative (METK1)…	1.14	FALSE	G2&M	0.1	0.11	0.11	0.11	0.11	0.11	0.12	0.11	0.11	FALSE	62.5	26;26;26;26;26;26;26;23;23	FALSE	FALSE	FALSE	0.76	0.63	0.79	0.73	d111
Tb927.11.11390	2OG-Fe(II) oxygenase superfamily, putative	1.14	FALSE	G2&M	0.12	0.11	0.12	0.11	0.12	0.11	0.1	0.11	0.1	FALSE	14.7	3	FALSE	FALSE	FALSE	0.78	-0.29	0.07	0.18	d111
Tb927.7.1310	hypothetical protein, conserved	1.14	FALSE	G2&M	0.11	0.1	0.1	0.11	0.11	0.12	0.12	0.12	0.11	FALSE	19.7	22	FALSE	FALSE	FALSE	0.84	0.82	0.88	0.85	d111	ALL
Tb927.10.1280	Domain of unknown function (DUF4499), putative	1.14	FALSE	G2&M	0.11	0.12	0.11	0.11	0.11	0.11	0.11	0.11	0.11	FALSE	9.2	2	FALSE	FALSE	FALSE	-0.47	0	0.47	0	d111	DIFF
Tb927.11.4690	mitochondrial DNA polymerase I protein B (POLIB)	1.14	FALSE	G2&M	0.1	0.11	0.12	0.12	0.12	0.11	0.11	0.11	0.11	FALSE	8.8	11	FALSE	FALSE	FALSE	0.72	0.68	0.97	0.79	d111	DIFF	Late G1
Tb927.2.5610;Tb927.2.5530	Present in the outer mitochondrial membrane proteome 22B (POMP22B);Present in the outer mitochondrial membrane proteome 22-1 (POMP22-1)	1.14	FALSE	G2&M	0.12	0.12	0.11	0.11	0.11	0.11	0.11	0.11	0.11	FALSE	6.6	8;8	FALSE	FALSE	FALSE	0.92	0.96	0.93	0.93	d111	ALL
Tb927.6.3100	Intraflagellar transport complex B protein 46 C terminal, putative	1.14	FALSE	G2&M	0.11	0.11	0.11	0.12	0.1	0.11	0.11	0.11	0.11	FALSE	12	5	FALSE	FALSE	FALSE	0.53	0.37	0.23	0.38	d111
Tb927.10.15270;Tb11.v5.0998;Tb11.1240	metallo- peptidase, Clan MG, Family M24;methionine aminopeptidase, putative;methionine aminopeptidase, type I, putative	1.14	FALSE	G2&M	0.11	0.1	0.11	0.11	0.11	0.11	0.11	0.12	0.12	FALSE	33.4	9;9;9	FALSE	FALSE	FALSE	0.97	0.94	0.94	0.95	d111
Tb927.10.13980	btb/poz domain containing protein, putative	1.14	FALSE	G2&M	0.12	0.11	0.11	0.11	0.11	0.11	0.11	0.11	0.11	FALSE	17.5	3	FALSE	FALSE	FALSE	0.68	0.75	0.68	0.7	d111
Tb11.v5.0422;Tb927.10.4600	SET domain containing protein, putative;predicted SET domain protein	1.14	FALSE	G2&M	0.1	0.11	0.12	0.12	0.11	0.11	0.11	0.1	0.11	FALSE	11.2	6;5	FALSE	FALSE	FALSE	0.69	0.77	0.98	0.81	d111		Late G1
[truncated: 3,326 more rows]

## Sheet: Column key
Column name	Column description
Protein Group	Gene IDs matching protein group/peptide sequences identified
Description	Gene description from leading ID of Protein Group
Fold Change	Mean maximum fold change across time-course
Cell Cycle Regulated	Classificiation of cell cycle regulation based on Pearson correlation > 0.7 and Fold Change > 1.3
Cluster	Cell cycle phase classification from clustering. Only proteins with Cell Cycle Regulate == TRUE are categorised as cell cycle regulated.
Median Reporter Intensity 1-9	Normalised median TMT reporter intensity. Ordered from earliest to latest time-point.
Used To Train Cluster	Classification of proteins used to train clustering algorithm
Coverage %	%age coverage of protein sequence
Unique Peptides	Number of unique peptides identified
Growth Phenotype	Protein annotated with growth phenotype upon RNAi (TriTrypDB)
Cell Cycle GO	Protein annotated with gene ontology term associated with cell cycle (TriTrypDB)
Cell Cycle Phenotype	Protein annotated with cell cycle phenotype upon RNAi (TriTrypDB)
E5014_E5015 Average Pearson	Pearson correlation between biological replicate E5014 and E5015
E5014_E5016 Avgerage Pearson	Pearson correlation between biological replicate E5014 and E5016
E5015_E5016 Avgerage Pearson	Pearson correlation between biological replicate E5015 and E5016
E5014_E5015_E5016 Avgerage Pearson	Mean Pearson correlation
E5014_E5015_E5016 Detection	Protein detection within biological replicate E5014, E5015 or E5016
Essential	Genes classified as essential in 'High-throughput phenotyping using parallel sequencing of RNA interference targets in the African trypanosome.' Alsford et al 2011 (ALL - essential in all lifecycle stages; BSF - essential in bloodstream form; PCF - essential in procyclic form; DIF - essential during differentiation from BSF to PCF)
Cell Cycle Archer	Transcript cell cycle phase classification in 'The Cell Cycle Regulated Transcriptome of Trypanosoma brucei' Archer et al 2011
