# Supplementary material for: Proteomic Analysis of the Cell Cycle of Procylic Form Trypanosoma brucei
Source: Mol Cell Proteomics. 2018 Mar 19;17(6):1184–95. doi: 10.1074/mcp.RA118.000650 (PMC5986242; doi:10.1074/mcp.RA118.000650)
Supplement: Supplemental Data [file supp_RA118.000650_135690_1_supp_86629_p4x7hp.xlsx]

## Sheet: early G1-late G2&M
GO:0020033 BP 2.40e-03 1 antigenic variation
GO:0010608 BP 5.50e-03 2 posttranscriptional regulation of gene expression
GO:0051726 BP 6.71e-03 1 regulation of cell cycle
GO:0006396 BP 3.46e-02 1 RNA processing
GO:0018024 MF 9.60e-04 1 histone-lysine N-methyltransferase activity
GO:0003676 MF 2.27e-03 2 nucleic acid binding
GO:0046872 MF 3.93e-02 1 metal ion binding

## Sheet: S
GO:0006401 BP 3.52e-03 1 RNA catabolic process
GO:0010139 BP 3.52e-03 1 pyrimidine deoxyribonucleotide salvage
GO:0043137 BP 3.52e-03 1 DNA replication, removal of RNA primer
GO:0006597 BP 1.40e-02 1 spermine biosynthetic process
GO:0008295 BP 1.40e-02 1 spermidine biosynthetic process
GO:0009186 BP 2.09e-02 1 deoxyribonucleoside diphosphate metabolic process
GO:0015949 BP 2.09e-02 1 nucleobase-containing small molecule interconversion
GO:0016070 BP 2.44e-02 1 RNA metabolic process
GO:0006264 BP 2.78e-02 1 mitochondrial DNA replication
GO:0000723 BP 2.78e-02 1 telomere maintenance
GO:0005759 CC 3.47e-02 1 mitochondrial matrix
GO:0016817 MF 3.54e-05 2 hydrolase activity, acting on acid anhydrides
GO:0003896 MF 1.18e-04 2 DNA primase activity
GO:0004797 MF 3.52e-03 1 thymidine kinase activity
GO:0043139 MF 7.03e-03 1 5'-3' DNA helicase activity
GO:0004014 MF 1.40e-02 1 adenosylmethionine decarboxylase activity
GO:0004523 MF 1.75e-02 1 RNA-DNA hybrid ribonuclease activity
GO:0016772 MF 3.47e-02 1 transferase activity, transferring phosphorus-containing groups
GO:0003678 MF 3.81e-02 1 DNA helicase activity

## Sheet: G2&M
GO:0000278 BP 8.95e-06 5 mitotic cell cycle
GO:0007059 BP 2.37e-04 5 chromosome segregation
GO:0045291 BP 8.38e-04 3 mRNA trans splicing, SL addition
GO:0010608 BP 4.78e-03 14 posttranscriptional regulation of gene expression
GO:0033955 BP 9.72e-03 2 mitochondrial DNA inheritance
GO:0006273 BP 2.24e-02 1 lagging strand elongation
GO:0036159 BP 2.24e-02 1 inner dynein arm assembly
GO:0030154 BP 2.24e-02 1 cell differentiation
GO:1902472 BP 2.24e-02 1 regulation of mitotic cytokinesis, site selection
GO:1902408 BP 2.24e-02 1 mitotic cytokinesis, site selection
GO:0051983 BP 2.24e-02 1 regulation of chromosome segregation
GO:0007049 BP 2.24e-02 1 cell cycle
GO:0045765 BP 2.24e-02 1 regulation of angiogenesis
GO:0046785 BP 4.43e-02 1 microtubule polymerization
GO:0015819 BP 4.43e-02 1 lysine transport
GO:0042351 BP 4.43e-02 1 'de novo' GDP-L-fucose biosynthetic process
GO:0000776 CC 4.75e-05 5 kinetochore
GO:0005732 CC 4.77e-03 2 small nucleolar ribonucleoprotein complex
GO:0005819 CC 9.72e-03 2 spindle
GO:0097525 CC 1.62e-02 2 spliceosomal snRNP complex
GO:0005736 CC 2.24e-02 1 DNA-directed RNA polymerase I complex
GO:0005871 CC 2.40e-02 2 kinesin complex
GO:0005956 CC 4.43e-02 1 protein kinase CK2 complex
GO:0032154 CC 4.43e-02 1 cleavage furrow
GO:0044297 CC 4.43e-02 1 cell body
GO:0005802 CC 4.43e-02 1 trans-Golgi network
GO:0005515 MF 1.45e-02 23 protein binding
GO:0004693 MF 2.24e-02 1 cyclin-dependent protein serine/threonine kinase activity
GO:0050577 MF 2.24e-02 1 GDP-L-fucose synthase activity
GO:0042356 MF 2.24e-02 1 GDP-4-dehydro-D-rhamnose reductase activity
GO:0016538 MF 2.24e-02 1 cyclin-dependent protein serine/threonine kinase regulator activity
GO:0017110 MF 2.24e-02 1 nucleoside-diphosphatase activity
GO:0000036 MF 2.24e-02 1 ACP phosphopantetheine attachment site binding involved in fatty acid biosynthetic process
GO:0004758 MF 2.24e-02 1 serine C-palmitoyltransferase activity
GO:0008017 MF 3.03e-02 4 microtubule binding
GO:0015189 MF 4.43e-02 1 L-lysine transmembrane transporter activity
GO:0097472 MF 4.43e-02 1 cyclin-dependent protein kinase activity
GO:0008898 MF 4.43e-02 1 S-adenosylmethionine-homocysteine S-methyltransferase activity
GO:0005528 MF 4.43e-02 1 FK506 binding

## Sheet: early S
GO:0006298 BP 4.19e-04 2 mismatch repair
GO:0006366 BP 8.48e-03 1 transcription from RNA polymerase II promoter
GO:0009229 BP 8.48e-03 1 thiamine diphosphate biosynthetic process
GO:0070096 BP 1.69e-02 1 mitochondrial outer membrane translocase complex assembly
GO:0046854 BP 4.17e-02 1 phosphatidylinositol phosphorylation
GO:0035869 CC 1.47e-05 5 ciliary transition zone
GO:0032301 CC 8.48e-03 1 MutSalpha complex
GO:0032302 CC 8.48e-03 1 MutSbeta complex
GO:0000228 CC 1.69e-02 1 nuclear chromosome
GO:0005846 CC 3.35e-02 1 nuclear cap binding complex
GO:0030983 MF 4.19e-04 2 mismatched DNA binding
GO:0030975 MF 8.48e-03 1 thiamine binding
GO:0004788 MF 8.48e-03 1 thiamine diphosphokinase activity
GO:0005488 MF 1.25e-02 4 binding
GO:0004768 MF 1.69e-02 1 stearoyl-CoA 9-desaturase activity

## Sheet: high early G1
GO:0003723 MF 1.30e-02 2 RNA binding

## Sheet: G1
GO:0006072 BP 2.83e-04 3 glycerol-3-phosphate metabolic process
GO:0006096 BP 1.34e-03 4 glycolytic process
GO:0055114 BP 5.19e-03 9 oxidation-reduction process
GO:0005975 BP 9.94e-03 3 carbohydrate metabolic process
GO:0034214 BP 2.06e-02 1 protein hexamerization
GO:0019918 BP 2.06e-02 1 peptidyl-arginine methylation, to symmetrical-dimethyl arginine
GO:0015886 BP 2.06e-02 1 heme transport
GO:0006003 BP 2.06e-02 1 fructose 2,6-bisphosphate metabolic process
GO:0006122 BP 2.06e-02 1 mitochondrial electron transport, ubiquinol to cytochrome c
GO:0016557 BP 2.06e-02 1 peroxisome membrane biogenesis
GO:0030423 BP 2.06e-02 1 targeting of mRNA for destruction involved in RNA interference
GO:0060271 BP 2.84e-02 2 cilium assembly
GO:0042255 BP 4.09e-02 1 ribosome assembly
GO:0015851 BP 4.09e-02 1 nucleobase transport
GO:0006561 BP 4.09e-02 1 proline biosynthetic process
GO:0009088 BP 4.09e-02 1 threonine biosynthetic process
GO:0006644 BP 4.09e-02 1 phospholipid metabolic process
GO:0006000 BP 4.09e-02 1 fructose metabolic process
GO:0000079 BP 4.09e-02 1 regulation of cyclin-dependent protein serine/threonine kinase activity
GO:0017038 BP 4.09e-02 1 protein import
GO:0016480 BP 4.09e-02 1 negative regulation of transcription from RNA polymerase III promoter
GO:0020015 CC 1.26e-04 11 glycosome
GO:0009331 CC 4.23e-04 2 glycerol-3-phosphate dehydrogenase complex
GO:0005741 CC 2.27e-03 6 mitochondrial outer membrane
GO:0005732 CC 4.06e-03 2 small nucleolar ribonucleoprotein complex
GO:0016021 CC 8.72e-03 11 integral component of membrane
GO:0020018 CC 1.09e-02 2 ciliary pocket membrane
GO:0000214 CC 2.06e-02 1 tRNA-intron endonuclease complex
GO:0005750 CC 2.06e-02 1 mitochondrial respiratory chain complex III
GO:0031982 CC 2.06e-02 1 vesicle
GO:0009897 CC 4.09e-02 1 external side of plasma membrane
GO:0000932 CC 4.09e-02 1 P-body
GO:0030665 CC 4.09e-02 1 clathrin-coated vesicle membrane
GO:0030532 CC 4.09e-02 1 small nuclear ribonucleoprotein complex
GO:0005686 CC 4.09e-02 1 U2 snRNP
GO:0042803 MF 9.28e-04 3 protein homodimerization activity
GO:0016491 MF 9.37e-03 5 oxidoreductase activity
GO:0003872 MF 2.06e-02 1 6-phosphofructokinase activity
GO:0015232 MF 2.06e-02 1 heme transporter activity
GO:0004807 MF 2.06e-02 1 triose-phosphate isomerase activity
GO:0016156 MF 2.06e-02 1 fumarate reductase (NADH) activity
GO:0004795 MF 2.06e-02 1 threonine synthase activity
GO:0004367 MF 2.06e-02 1 glycerol-3-phosphate dehydrogenase [NAD+] activity
GO:0004368 MF 2.06e-02 1 glycerol-3-phosphate dehydrogenase activity
GO:0004633 MF 2.06e-02 1 phosphopantothenoylcysteine decarboxylase activity
GO:0004735 MF 2.06e-02 1 pyrroline-5-carboxylate reductase activity
GO:0008565 MF 2.44e-02 2 protein transporter activity
GO:0042626 MF 3.27e-02 2 ATPase activity, coupled to transmembrane movement of substances
GO:0003873 MF 4.09e-02 1 6-phosphofructo-2-kinase activity
GO:0019901 MF 4.09e-02 1 protein kinase binding
GO:0008199 MF 4.09e-02 1 ferric iron binding
GO:0008195 MF 4.09e-02 1 phosphatidate phosphatase activity
GO:0004396 MF 4.09e-02 1 hexokinase activity
GO:0003995 MF 4.09e-02 1 acyl-CoA dehydrogenase activity
GO:0009916 MF 4.09e-02 1 alternative oxidase activity
GO:0051736 MF 4.09e-02 1 ATP-dependent polyribonucleotide 5'-hydroxyl-kinase activity
GO:0004333 MF 4.09e-02 1 fumarate hydratase activity
GO:0015205 MF 4.09e-02 1 nucleobase transmembrane transporter activity
GO:0003824 MF 4.78e-02 5 catalytic activity

## Sheet: high G2&M
GO:0007059 BP 6.70e-13 7 chromosome segregation
GO:0000281 BP 2.27e-07 4 mitotic cytokinesis
GO:0051225 BP 2.79e-07 3 spindle assembly
GO:0000079 BP 6.39e-03 1 regulation of cyclin-dependent protein serine/threonine kinase activity
GO:0007088 BP 9.57e-03 1 regulation of mitotic nuclear division
GO:0043488 BP 9.57e-03 1 regulation of mRNA stability
GO:0043987 BP 9.57e-03 1 histone H3-S10 phosphorylation
GO:0007018 BP 1.74e-02 2 microtubule-based movement
GO:0008283 BP 2.85e-02 1 cell proliferation
GO:0000278 BP 4.39e-02 1 mitotic cell cycle
GO:0051726 BP 4.39e-02 1 regulation of cell cycle
GO:0000776 CC 2.21e-09 5 kinetochore
GO:0032133 CC 2.81e-08 3 chromosome passenger complex
GO:0000922 CC 6.06e-06 3 spindle pole
GO:0005819 CC 2.02e-04 2 spindle
GO:0005634 CC 1.34e-03 5 nucleus
GO:0019908 CC 3.20e-03 1 nuclear cyclin-dependent protein kinase holoenzyme complex
GO:0051233 CC 3.20e-03 1 spindle midzone
GO:0005816 CC 3.20e-03 1 spindle pole body
GO:0032154 CC 6.39e-03 1 cleavage furrow
GO:0044615 CC 6.39e-03 1 nuclear pore nuclear basket
GO:0005871 CC 3.47e-02 1 kinesin complex
GO:0019901 MF 6.39e-03 1 protein kinase binding
GO:0003774 MF 6.72e-03 2 motor activity
GO:0008017 MF 1.22e-02 2 microtubule binding
GO:0003777 MF 2.12e-02 2 microtubule motor activity
GO:0004674 MF 2.77e-02 2 protein serine/threonine kinase activity
GO:0005515 MF 4.22e-02 5 protein binding

## Sheet: high S
GO:0000723 BP 3.84e-03 1 telomere maintenance
GO:0006310 BP 5.27e-03 1 DNA recombination
GO:0006281 BP 1.58e-02 1 DNA repair
GO:0004003 MF 5.27e-03 1 ATP-dependent DNA helicase activity
GO:0003678 MF 5.27e-03 1 DNA helicase activity
GO:0000287 MF 1.20e-02 1 magnesium ion binding

## Sheet: high G1
GO:0016559 BP 4.30e-06 2 peroxisome fission
GO:0009190 BP 1.32e-03 2 cyclic nucleotide biosynthetic process
GO:0035556 BP 1.77e-03 2 intracellular signal transduction
GO:0006605 BP 3.84e-03 1 protein targeting
GO:0016070 BP 8.93e-03 1 RNA metabolic process
GO:0005779 CC 4.30e-06 2 integral component of peroxisomal membrane
GO:0046860 CC 5.14e-05 2 glycosome membrane
GO:0016021 CC 3.37e-02 2 integral component of membrane
GO:0004016 MF 6.98e-04 2 adenylate cyclase activity
GO:0016849 MF 1.32e-03 2 phosphorus-oxygen lyase activity
GO:0015450 MF 2.56e-03 1 P-P-bond-hydrolysis-driven protein transmembrane transporter activity
