# Supplementary material for: Proteomic Analysis of the Cell Cycle of Procylic Form Trypanosoma brucei
Source: Mol Cell Proteomics. 2018 Mar 19;17(6):1184–95. doi: 10.1074/mcp.RA118.000650 (PMC5986242; doi:10.1074/mcp.RA118.000650)
Supplement: Supplemental Data [file supp_RA118.000650_135690_1_supp_86658_p4x9gn.xlsx]

## Sheet: Trans_Prot_Comparsion
Ids	Protein Group	Transcriptome Classification	Proteome classification	Condition
Tb927.6.3180		S phase		Transcript classified as cell cycle regulated; protein not detected
Tb927.11.1340	Tb927.11.1340	Late G1	S	Transcript and protein classified as cell cycle regulated
Tb927.4.2190	Tb927.4.2190		G2&M	Protein classified as cell cycle regulated; transcript unchanging
Tb927.1.3390	Tb927.1.3390	G2/M phase		Transcript classified as cell cycle regulated; protein unchanging
Tb927.7.2620	Tb927.7.2620		high G1	Protein classified as cell cycle regulated; transcript unchanging
Tb927.11.8390	Tb927.11.8390	Late G1		Transcript classified as cell cycle regulated; protein unchanging
Tb927.11.10660	Tb927.11.10660;Tb11.v5.0377;Tb11.v5.0762;Tb11.v5.0378	Late G1		Transcript classified as cell cycle regulated; protein unchanging
Tb927.11.340		Late G1		Transcript classified as cell cycle regulated; protein not detected
Tb927.8.7340	Tb927.8.7340	G2/M phase	G2&M	Transcript and protein classified as cell cycle regulated
Tb927.11.13030	Tb927.11.13050;Tb927.11.13040;Tb927.11.13030;Tb927.11.13020	G2/M phase		Transcript classified as cell cycle regulated; protein unchanging
Tb927.7.4880	Tb927.7.4880		G1	Protein classified as cell cycle regulated; transcript unchanging
Tb927.7.6230	Tb927.7.6230	G2/M phase		Transcript classified as cell cycle regulated; protein unchanging
Tb927.9.6140		G2/M phase		Transcript classified as cell cycle regulated; protein not detected
Tb927.8.1150		S phase		Transcript classified as cell cycle regulated; protein not detected
Tb927.11.1060	Tb927.11.1060		G2&M	Protein classified as cell cycle regulated; transcript unchanging
Tb927.10.14360	Tb927.10.14360		G1	Protein classified as cell cycle regulated; transcript unchanging
Tb927.5.3310	Tb927.5.3310		G2&M	Protein classified as cell cycle regulated; transcript unchanging
Tb927.7.6840		Late G1		Transcript classified as cell cycle regulated; protein not detected
Tb927.10.12920	Tb927.10.12920	S phase	G2&M	Transcript and protein classified as cell cycle regulated
Tb927.11.4760	Tb927.11.4760		G1	Protein classified as cell cycle regulated; transcript unchanging
Tb927.3.2870	Tb927.3.2870		G1	Protein classified as cell cycle regulated; transcript unchanging
Tb927.10.7090	Tb927.10.7090		G1	Protein classified as cell cycle regulated; transcript unchanging
Tb927.1.2370	Tb927.1.2390;Tb927.1.2370;Tb927.1.2350;Tb927.1.2330;Tb11.v5.0469;Tb927.1.2410	S phase		Transcript classified as cell cycle regulated; protein unchanging
Tb927.11.6890	Tb927.11.6890		high S	Protein classified as cell cycle regulated; transcript unchanging
Tb927.11.11210	Tb927.11.11210	G2/M phase		Transcript classified as cell cycle regulated; protein unchanging
Tb927.7.1610	Tb927.7.1610		G1	Protein classified as cell cycle regulated; transcript unchanging
Tb927.11.11810	Tb927.11.11810		early S	Protein classified as cell cycle regulated; transcript unchanging
Tb927.11.12030	Tb927.11.12030	G2/M phase		Transcript classified as cell cycle regulated; protein unchanging
Tb927.11.8780	Tb927.11.8780		early S	Protein classified as cell cycle regulated; transcript unchanging
Tb927.9.8990	Tb927.9.8990	G2/M phase		Transcript classified as cell cycle regulated; protein unchanging
Tb927.3.5620	Tb927.3.5620	Late G1		Transcript classified as cell cycle regulated; protein unchanging
Tb927.5.2950	Tb927.5.2950	S phase		Transcript classified as cell cycle regulated; protein unchanging
Tb927.11.15860	Tb927.11.15860;Tb927.11.15840		G2&M	Protein classified as cell cycle regulated; transcript not detected
Tb927.9.12680	Tb927.9.12680		G2&M	Protein classified as cell cycle regulated; transcript unchanging
Tb927.11.5010		Late G1		Transcript classified as cell cycle regulated; protein not detected
Tb927.9.5590	Tb927.9.5590	Late G1		Transcript classified as cell cycle regulated; protein unchanging
Tb927.11.11620	Tb927.11.11620		early S	Protein classified as cell cycle regulated; transcript unchanging
Tb927.8.6060	Tb927.8.6060	Early G1		Transcript classified as cell cycle regulated; protein unchanging
Tb927.3.4710	Tb927.3.4710	Late G1		Transcript classified as cell cycle regulated; protein unchanging
Tb927.3.3120	Tb927.3.3120		G1	Protein classified as cell cycle regulated; transcript unchanging
Tb927.11.14410	Tb927.11.14410		G2&M	Protein classified as cell cycle regulated; transcript unchanging
Tb927.1.4480	Tb927.1.4480	Late G1	S	Transcript and protein classified as cell cycle regulated
Tb927.11.11740	Tb927.11.11750;Tb927.11.11740	Early G1		Transcript classified as cell cycle regulated; protein unchanging
Tb927.10.11990	Tb927.10.11990	G2/M phase	G1	Transcript and protein classified as cell cycle regulated
Tb927.11.9860	Tb927.11.9860		G2&M	Protein classified as cell cycle regulated; transcript unchanging
Tb927.11.10610		G2/M phase		Transcript classified as cell cycle regulated; protein not detected
Tb927.11.9300	Tb927.11.9300		G1	Protein classified as cell cycle regulated; transcript unchanging
Tb927.10.11850	Tb927.10.11850	Late G1		Transcript classified as cell cycle regulated; protein unchanging
Tb927.1.1270	Tb927.1.1270;Tb11.v5.0357	Late G1	G2&M	Transcript and protein classified as cell cycle regulated
Tb927.10.7890	Tb11.v5.0717;Tb927.10.7890	Late G1		Transcript classified as cell cycle regulated; protein unchanging
Tb927.10.15940	Tb927.10.15940;Tb11.v5.0304		early S	Protein classified as cell cycle regulated; transcript unchanging
Tb927.7.6930	Tb927.7.6930		G1	Protein classified as cell cycle regulated; transcript unchanging
Tb927.7.2390	Tb927.7.2390	Late G1		Transcript classified as cell cycle regulated; protein unchanging
Tb927.10.12950	Tb927.10.12950	Late G1		Transcript classified as cell cycle regulated; protein unchanging
Tb927.5.1900	Tb927.5.1900	G2/M phase		Transcript classified as cell cycle regulated; protein unchanging
Tb927.7.750		Late G1		Transcript classified as cell cycle regulated; protein not detected
Tb927.6.4300	Tb927.6.4300;Tb927.6.4280	Early G1		Transcript classified as cell cycle regulated; protein unchanging
Tb927.6.4710	Tb927.6.4710	G2/M phase		Transcript classified as cell cycle regulated; protein unchanging
Tb927.11.14930	Tb927.11.14930	Late G1		Transcript classified as cell cycle regulated; protein unchanging
Tb927.3.1970	Tb927.3.1970		G1	Protein classified as cell cycle regulated; transcript unchanging
Tb927.3.5430	Tb927.3.5430	Late G1		Transcript classified as cell cycle regulated; protein unchanging
Tb927.11.14830		Late G1		Transcript classified as cell cycle regulated; protein not detected
Tb927.5.580	Tb927.5.580	G2/M phase		Transcript classified as cell cycle regulated; protein unchanging
Tb927.7.5370	Tb927.7.5370	Late G1		Transcript classified as cell cycle regulated; protein unchanging
Tb927.7.920	Tb927.7.920;Tb11.v5.0698	S phase		Transcript classified as cell cycle regulated; protein unchanging
Tb927.9.1340	Tb927.9.1340	S phase	high G2&M	Transcript and protein classified as cell cycle regulated
Tb927.11.2540	Tb927.11.2540	G2/M phase		Transcript classified as cell cycle regulated; protein unchanging
Tb927.4.3440		G2/M phase		Transcript classified as cell cycle regulated; protein not detected
Tb927.11.3540	Tb927.11.3540		G1	Protein classified as cell cycle regulated; transcript unchanging
Tb927.11.7860	Tb927.11.7860	Late G1		Transcript classified as cell cycle regulated; protein unchanging
Tb927.6.1220		Late G1		Transcript classified as cell cycle regulated; protein not detected
Tb927.6.4820	Tb927.6.4820	G2/M phase	high G2&M	Transcript and protein classified as cell cycle regulated
Tb927.11.9330		S phase		Transcript classified as cell cycle regulated; protein not detected
Tb927.8.7070		Late G1		Transcript classified as cell cycle regulated; protein not detected
Tb927.4.2870	Tb927.4.2870		high G2&M	Protein classified as cell cycle regulated; transcript unchanging
Tb927.11.14840		S phase		Transcript classified as cell cycle regulated; protein not detected
Tb927.10.13100	Tb927.10.13100	S phase	G2&M	Transcript and protein classified as cell cycle regulated
Tb927.11.15650	Tb927.11.15650;Tb11.v5.0667	G2/M phase		Transcript classified as cell cycle regulated; protein unchanging
Tb927.11.7600	Tb927.11.7600	Late G1	G2&M	Transcript and protein classified as cell cycle regulated
Tb927.5.4240	Tb927.5.4260;Tb927.5.4250;Tb927.5.4240;Tb927.5.4230;Tb927.5.4220;Tb927.5.4210;Tb927.5.4200;Tb927.5.4190;Tb927.5.4180;Tb927.5.4170	S phase		Transcript classified as cell cycle regulated; protein unchanging
Tb927.11.6340	Tb927.11.6340		G2&M	Protein classified as cell cycle regulated; transcript unchanging
Tb927.7.6060	Tb927.11.5940;Tb927.7.6080;Tb927.7.6070;Tb927.7.6040;Tb927.7.6050;Tb927.7.6060	S phase		Transcript classified as cell cycle regulated; protein unchanging
Tb927.11.13690.1	Tb927.11.13690.1;Tb927.11.13690.2		G2&M	Protein classified as cell cycle regulated; transcript unchanging
Tb927.2.2880	Tb927.2.2880		G2&M	Protein classified as cell cycle regulated; transcript unchanging
Tb927.10.12670		G2/M phase		Transcript classified as cell cycle regulated; protein not detected
Tb927.11.14300	Tb927.11.14300	G2/M phase		Transcript classified as cell cycle regulated; protein unchanging
Tb11.v5.0394	Tb11.v5.0394		early S	Protein classified as cell cycle regulated; transcript not detected
Tb927.11.7050	Tb927.11.7050		G2&M	Protein classified as cell cycle regulated; transcript unchanging
Tb927.11.12210	Tb927.11.12210	G2/M phase		Transcript classified as cell cycle regulated; protein unchanging
Tb927.6.4780	Tb927.6.4780	Late G1		Transcript classified as cell cycle regulated; protein unchanging
Tb927.8.6530	Tb927.8.6530		G1	Protein classified as cell cycle regulated; transcript unchanging
Tb927.4.4880	Tb927.4.4880		G1	Protein classified as cell cycle regulated; transcript unchanging
Tb927.10.3130		Late G1		Transcript classified as cell cycle regulated; protein not detected
Tb927.7.4370	Tb927.7.4370		S	Protein classified as cell cycle regulated; transcript unchanging
Tb927.10.9000	Tb927.10.9000	G2/M phase		Transcript classified as cell cycle regulated; protein unchanging
Tb927.7.5480	Tb927.7.5480	Late G1		Transcript classified as cell cycle regulated; protein unchanging
Tb927.11.2060	Tb927.11.2060;Tb927.11.2050	Early G1		Transcript classified as cell cycle regulated; protein unchanging
Tb927.10.3280	Tb927.10.3280		G1	Protein classified as cell cycle regulated; transcript unchanging
Tb927.2.3930	Tb927.2.3930;Tb11.v5.0640		G2&M	Protein classified as cell cycle regulated; transcript unchanging
Tb927.8.3560	Tb927.8.3560	Late G1	S	Transcript and protein classified as cell cycle regulated
Tb927.7.4170	Tb927.7.4170		G1	Protein classified as cell cycle regulated; transcript unchanging
Tb927.6.1210	Tb927.6.1210		high G2&M	Protein classified as cell cycle regulated; transcript unchanging
Tb927.3.4500	Tb927.3.4500;Tb11.v5.0629	Early G1	G1	Transcript and protein classified as cell cycle regulated
Tb927.11.6550		S phase		Transcript classified as cell cycle regulated; protein not detected
Tb11.v5.0627	Tb11.v5.0627;Tb927.10.13680		G2&M	Protein classified as cell cycle regulated; transcript not detected
Tb927.11.6530	Tb927.11.6530	G2/M phase		Transcript classified as cell cycle regulated; protein unchanging
Tb927.11.9730	Tb927.11.9730;Tb927.10.12680		G2&M	Protein classified as cell cycle regulated; transcript unchanging
Tb927.10.14280	Tb927.10.14280		G1	Protein classified as cell cycle regulated; transcript unchanging
Tb927.9.15580		Late G1		Transcript classified as cell cycle regulated; protein not detected
Tb927.11.8370	Tb927.11.8370		high G2&M	Protein classified as cell cycle regulated; transcript unchanging
Tb927.10.12030	Tb927.10.12030	Late G1		Transcript classified as cell cycle regulated; protein unchanging
Tb927.9.1750	Tb927.9.1750	S phase		Transcript classified as cell cycle regulated; protein unchanging
Tb927.7.5720	Tb927.7.5720		G1	Protein classified as cell cycle regulated; transcript unchanging
Tb927.11.8810	Tb927.11.8810	Late G1		Transcript classified as cell cycle regulated; protein unchanging
Tb927.4.2490		Late G1		Transcript classified as cell cycle regulated; protein not detected
Tb927.7.7270		Late G1		Transcript classified as cell cycle regulated; protein not detected
Tb927.11.900	Tb927.11.900	Early G1		Transcript classified as cell cycle regulated; protein unchanging
Tb927.11.8950	Tb927.11.8950	Late G1		Transcript classified as cell cycle regulated; protein unchanging
Tb927.3.3240	Tb927.3.3240		G2&M	Protein classified as cell cycle regulated; transcript unchanging
Tb927.10.14490	Tb927.10.14490;Tb11.v5.0420	G2/M phase		Transcript classified as cell cycle regulated; protein unchanging
Tb927.11.11560		Late G1		Transcript classified as cell cycle regulated; protein not detected
Tb927.5.760	Tb927.5.760	Early G1		Transcript classified as cell cycle regulated; protein unchanging
Tb927.9.10250	Tb927.9.10250		G2&M	Protein classified as cell cycle regulated; transcript unchanging
Tb927.6.2700	Tb927.6.2700		G2&M	Protein classified as cell cycle regulated; transcript unchanging
Tb927.10.14550	Tb927.10.14550	Early G1		Transcript classified as cell cycle regulated; protein unchanging
Tb927.3.1060	Tb927.3.1060	G2/M phase		Transcript classified as cell cycle regulated; protein unchanging
Tb927.4.3700	Tb927.4.3700	G2/M phase		Transcript classified as cell cycle regulated; protein unchanging
Tb927.4.530	Tb927.4.530		S	Protein classified as cell cycle regulated; transcript unchanging
Tb927.10.6110	Tb927.10.6110;Tb11.v5.0203	G2/M phase		Transcript classified as cell cycle regulated; protein unchanging
Tb927.10.6500		Late G1		Transcript classified as cell cycle regulated; protein not detected
Tb927.7.6590		S phase		Transcript classified as cell cycle regulated; protein not detected
Tb927.5.1880	Tb927.5.1880	G2/M phase		Transcript classified as cell cycle regulated; protein unchanging
Tb927.8.4190	Tb927.8.4190		G2&M	Protein classified as cell cycle regulated; transcript unchanging
Tb927.3.5370	Tb927.3.5370	S phase		Transcript classified as cell cycle regulated; protein unchanging
Tb927.1.4800		Late G1		Transcript classified as cell cycle regulated; protein not detected
Tb927.11.5750	Tb927.11.5750		G2&M	Protein classified as cell cycle regulated; transcript unchanging
Tb927.9.15050	Tb927.9.15050	G2/M phase		Transcript classified as cell cycle regulated; protein unchanging
Tb927.8.3460	Tb927.8.3460		G2&M	Protein classified as cell cycle regulated; transcript unchanging
Tb927.6.3150	Tb927.6.3150	S phase		Transcript classified as cell cycle regulated; protein unchanging
Tb927.11.7130	Tb927.11.7130	Late G1	G2&M	Transcript and protein classified as cell cycle regulated
Tb927.10.11450	Tb927.10.11450		G2&M	Protein classified as cell cycle regulated; transcript unchanging
Tb927.8.4230	Tb927.8.4230	Late G1		Transcript classified as cell cycle regulated; protein unchanging
Tb927.3.930	Tb927.3.930	S phase		Transcript classified as cell cycle regulated; protein unchanging
Tb927.11.3260	Tb927.11.3260	Late G1		Transcript classified as cell cycle regulated; protein unchanging
Tb11.v5.0717	Tb11.v5.0717;Tb927.10.7890		early S	Protein classified as cell cycle regulated; transcript not detected
Tb927.10.15250	Tb11.v5.0996;Tb11.1220;Tb927.10.15250	G2/M phase		Transcript classified as cell cycle regulated; protein unchanging
Tb927.11.14690	Tb927.11.14690	Late G1		Transcript classified as cell cycle regulated; protein unchanging
Tb927.10.1900	Tb927.10.1900	Late G1		Transcript classified as cell cycle regulated; protein unchanging
Tb927.9.6110	Tb927.9.6110	S phase	high G2&M	Transcript and protein classified as cell cycle regulated
Tb927.11.4590		Late G1		Transcript classified as cell cycle regulated; protein not detected
Tb927.5.3260	Tb927.5.3260	Late G1		Transcript classified as cell cycle regulated; protein unchanging
Tb927.11.1090	Tb927.11.1090;Tb927.11.1100	S phase		Transcript classified as cell cycle regulated; protein unchanging
Tb927.11.7850	Tb927.11.7850		G1	Protein classified as cell cycle regulated; transcript unchanging
Tb927.5.1490	Tb927.5.1490	Late G1		Transcript classified as cell cycle regulated; protein unchanging
Tb927.9.13200	Tb927.9.13200		G2&M	Protein classified as cell cycle regulated; transcript unchanging
Tb927.10.7730	Tb927.10.7730	Late G1	early S	Transcript and protein classified as cell cycle regulated
Tb927.6.4180	Tb927.6.4180		G1	Protein classified as cell cycle regulated; transcript unchanging
Tb927.5.1940	Tb927.5.1940	G2/M phase		Transcript classified as cell cycle regulated; protein unchanging
Tb927.7.2290	Tb927.7.2290	S phase		Transcript classified as cell cycle regulated; protein unchanging
Tb927.11.1300	Tb927.11.1300		G2&M	Protein classified as cell cycle regulated; transcript unchanging
Tb927.7.5020	Tb927.7.5020;Tb927.7.5000;Tb11.v5.0182;Tb11.v5.0181	Early G1		Transcript classified as cell cycle regulated; protein unchanging
Tb927.11.3320	Tb927.11.3320		G1	Protein classified as cell cycle regulated; transcript unchanging
Tb927.11.8210	Tb927.11.8210;Tb11.v5.0573;Tb11.v5.0572	Late G1		Transcript classified as cell cycle regulated; protein unchanging
Tb927.5.1120	Tb927.5.1120	S phase		Transcript classified as cell cycle regulated; protein unchanging
Tb927.3.2820	Tb927.3.2820		G1	Protein classified as cell cycle regulated; transcript unchanging
Tb927.8.6580	Tb927.8.6580	Early G1		Transcript classified as cell cycle regulated; protein unchanging
Tb927.8.6660	Tb927.8.6660	G2/M phase		Transcript classified as cell cycle regulated; protein unchanging
Tb927.9.10540		Late G1		Transcript classified as cell cycle regulated; protein not detected
Tb927.11.1130	Tb927.11.1130;Tb11.v5.0702;Tb11.v5.1010;Tb11.v5.0432	S phase		Transcript classified as cell cycle regulated; protein unchanging
Tb927.8.7120	Tb927.8.7120		G2&M	Protein classified as cell cycle regulated; transcript unchanging
Tb927.11.4180	Tb927.11.4180	Late G1	high S	Transcript and protein classified as cell cycle regulated
Tb927.8.3990	Tb927.8.3990	G2/M phase		Transcript classified as cell cycle regulated; protein unchanging
Tb927.2.4810	Tb927.2.4810	S phase		Transcript classified as cell cycle regulated; protein unchanging
Tb927.7.2440	Tb927.7.2440		G1	Protein classified as cell cycle regulated; transcript unchanging
Tb927.11.2500	Tb927.11.2500	Late G1		Transcript classified as cell cycle regulated; protein unchanging
Tb927.4.4760	Tb927.4.4760		G1	Protein classified as cell cycle regulated; transcript unchanging
Tb927.3.4270	Tb927.3.4270		G2&M	Protein classified as cell cycle regulated; transcript unchanging
Tb927.8.2140	Tb927.8.2140		G1	Protein classified as cell cycle regulated; transcript unchanging
Tb927.9.10870	Tb927.9.10870		G2&M	Protein classified as cell cycle regulated; transcript unchanging
Tb927.11.12820	Tb927.11.12820;Tb927.11.12810;Tb927.11.12800;Tb927.11.12790;Tb927.11.12780;Tb11.v5.0288		S	Protein classified as cell cycle regulated; transcript not detected
Tb927.8.3410	Tb927.8.3410	S phase		Transcript classified as cell cycle regulated; protein unchanging
Tb927.10.15400	Tb927.10.15400;Tb11.v5.0849;Tb11.v5.0787	G2/M phase	G2&M	Transcript and protein classified as cell cycle regulated
Tb927.4.2590	Tb927.4.2590		G2&M	Protein classified as cell cycle regulated; transcript unchanging
Tb927.8.4240	Tb927.8.4240	S phase	early S	Transcript and protein classified as cell cycle regulated
Tb927.11.13710	Tb927.11.13710		G2&M	Protein classified as cell cycle regulated; transcript unchanging
Tb927.11.14880	Tb927.11.14880	G2/M phase		Transcript classified as cell cycle regulated; protein unchanging
Tb927.11.3290	Tb927.11.3290	Late G1		Transcript classified as cell cycle regulated; protein unchanging
Tb927.10.4990	Tb927.10.4990	S phase	G2&M	Transcript and protein classified as cell cycle regulated
Tb927.9.2070	Tb927.9.2070		G1	Protein classified as cell cycle regulated; transcript unchanging
Tb927.5.3460		Late G1		Transcript classified as cell cycle regulated; protein not detected
Tb927.6.860	Tb927.6.860	Late G1	early S	Transcript and protein classified as cell cycle regulated
Tb927.7.6900	Tb927.7.6900	Late G1	early S	Transcript and protein classified as cell cycle regulated
Tb927.10.8410	Tb927.10.8410		G1	Protein classified as cell cycle regulated; transcript unchanging
Tb927.11.5520	Tb927.11.5520		G1	Protein classified as cell cycle regulated; transcript unchanging
Tb927.11.7560	Tb927.11.7560		G1	Protein classified as cell cycle regulated; transcript unchanging
Tb927.9.3650	Tb927.9.3650		G2&M	Protein classified as cell cycle regulated; transcript unchanging
Tb927.11.6710	Tb927.11.6710	G2/M phase		Transcript classified as cell cycle regulated; protein unchanging
Tb927.6.3470	Tb927.6.3470		high early G1	Protein classified as cell cycle regulated; transcript not detected
Tb927.5.4440	Tb927.5.4440;Tb05.5K5.90	G2/M phase		Transcript classified as cell cycle regulated; protein unchanging
Tb927.3.2050	Tb927.3.2050	S phase		Transcript classified as cell cycle regulated; protein unchanging
Tb927.7.4870	Tb927.7.4870;Tb11.v5.0169	G2/M phase		Transcript classified as cell cycle regulated; protein unchanging
Tb927.6.820	Tb927.6.820;Tb11.v5.0730		high early G1	Protein classified as cell cycle regulated; transcript not detected
Tb927.3.990	Tb927.3.990	Late G1		Transcript classified as cell cycle regulated; protein unchanging
Tb927.11.3990	Tb927.11.3990	G2/M phase		Transcript classified as cell cycle regulated; protein unchanging
Tb927.7.3410	Tb927.7.3410	Late G1		Transcript classified as cell cycle regulated; protein unchanging
Tb927.2.5270	Tb927.2.5270	S phase		Transcript classified as cell cycle regulated; protein unchanging
Tb927.8.1900	Tb927.8.1900	Late G1	S	Transcript and protein classified as cell cycle regulated
Tb927.6.160	Tb927.6.160		G2&M	Protein classified as cell cycle regulated; transcript unchanging
Tb927.7.5320	Tb927.7.5320	Late G1	early S	Transcript and protein classified as cell cycle regulated
Tb927.4.3120	Tb927.4.3120;Tb11.v5.0959	Late G1		Transcript classified as cell cycle regulated; protein unchanging
Tb927.6.2070	Tb927.6.2070		high early G1	Protein classified as cell cycle regulated; transcript unchanging
Tb927.7.7150		Late G1		Transcript classified as cell cycle regulated; protein not detected
Tb927.11.14040	Tb927.11.14040		early S	Protein classified as cell cycle regulated; transcript unchanging
Tb927.7.490		Late G1		Transcript classified as cell cycle regulated; protein not detected
Tb927.11.9770	Tb927.11.9770		G1	Protein classified as cell cycle regulated; transcript unchanging
Tb927.10.5360	Tb927.10.5370;Tb927.10.5360	Early G1		Transcript classified as cell cycle regulated; protein unchanging
Tb927.8.4060		Late G1		Transcript classified as cell cycle regulated; protein not detected
Tb927.6.4470	Tb927.6.4470		S	Protein classified as cell cycle regulated; transcript unchanging
Tb927.10.1330		Late G1		Transcript classified as cell cycle regulated; protein not detected
Tb927.6.3990	Tb927.6.3990		early S	Protein classified as cell cycle regulated; transcript unchanging
Tb927.7.1750	Tb927.7.1730;Tb927.7.1750;Tb927.7.1740	Early G1		Transcript classified as cell cycle regulated; protein unchanging
Tb927.9.12630	Tb927.9.12630;Tb927.9.12590;Tb927.9.12570;Tb927.9.12610;Tb927.9.12550		G1	Protein classified as cell cycle regulated; transcript not detected
Tb927.11.6780	Tb927.11.6780	Early G1		Transcript classified as cell cycle regulated; protein unchanging
Tb927.1.4010	Tb927.1.4010		S	Protein classified as cell cycle regulated; transcript unchanging
Tb927.8.1420	Tb927.8.1420		G1	Protein classified as cell cycle regulated; transcript unchanging
Tb927.3.3200	Tb927.3.3200	G2/M phase		Transcript classified as cell cycle regulated; protein unchanging
Tb927.3.3270	Tb927.3.3270		G1	Protein classified as cell cycle regulated; transcript unchanging
Tb927.9.5920		Late G1		Transcript classified as cell cycle regulated; protein not detected
Tb927.8.1780	Tb927.8.1780		G1	Protein classified as cell cycle regulated; transcript unchanging
Tb927.6.4670	Tb927.6.4670	Late G1		Transcript classified as cell cycle regulated; protein unchanging
Tb927.8.4730		Early G1		Transcript classified as cell cycle regulated; protein not detected
Tb927.9.11690		Late G1		Transcript classified as cell cycle regulated; protein not detected
Tb927.5.830	Tb927.5.830	Late G1	early S	Transcript and protein classified as cell cycle regulated
Tb927.10.10550	Tb927.10.10590;Tb927.10.10580;Tb927.10.10570;Tb927.10.10560;Tb927.10.10550;Tb927.10.10540;Tb927.10.10530;Tb927.10.10520;Tb927.10.10510;Tb927.10.10500;Tb927.10.10490;Tb927.10.10480;Tb927.10.10470;Tb927.10.10460	S phase		Transcript classified as cell cycle regulated; protein unchanging
Tb927.9.7180	Tb927.9.7180	S phase		Transcript classified as cell cycle regulated; protein unchanging
Tb927.11.5570	Tb927.11.5570	Late G1		Transcript classified as cell cycle regulated; protein unchanging
Tb927.10.8450		Early G1		Transcript classified as cell cycle regulated; protein not detected
Tb927.10.5400	Tb927.10.5400	G2/M phase		Transcript classified as cell cycle regulated; protein unchanging
Tb927.10.10990	Tb927.10.10990		high G2&M	Protein classified as cell cycle regulated; transcript unchanging
Tb927.5.1960	Tb927.5.1960		G2&M	Protein classified as cell cycle regulated; transcript unchanging
Tb927.10.9230	Tb927.10.9230		G2&M	Protein classified as cell cycle regulated; transcript unchanging
Tb927.11.7780	Tb927.11.7780		G1	Protein classified as cell cycle regulated; transcript unchanging
Tb927.1.3560		Late G1		Transcript classified as cell cycle regulated; protein not detected
Tb927.10.7120	Tb927.10.7120	G2/M phase		Transcript classified as cell cycle regulated; protein unchanging
Tb927.5.2790	Tb927.5.2790	Late G1		Transcript classified as cell cycle regulated; protein unchanging
Tb927.6.4580	Tb927.6.4580		G2&M	Protein classified as cell cycle regulated; transcript unchanging
Tb927.5.4520	Tb927.5.4520;Tb05.5K5.160	S phase	high G2&M	Transcript and protein classified as cell cycle regulated
Tb927.5.1500	Tb927.5.1500;Tb11.v5.0852		G2&M	Protein classified as cell cycle regulated; transcript unchanging
Tb927.11.14490	Tb927.11.14490		G1	Protein classified as cell cycle regulated; transcript unchanging
Tb927.11.8220	Tb927.11.8220	G2/M phase	high G2&M	Transcript and protein classified as cell cycle regulated
Tb927.8.7540		Late G1		Transcript classified as cell cycle regulated; protein not detected
Tb927.7.2650		G2/M phase		Transcript classified as cell cycle regulated; protein not detected
Tb927.4.1290		G2/M phase		Transcript classified as cell cycle regulated; protein not detected
Tb927.11.270	Tb927.11.270	Late G1		Transcript classified as cell cycle regulated; protein unchanging
Tb927.7.2870	Tb927.7.2940;Tb927.7.2930;Tb927.7.2920;Tb927.7.2910;Tb927.7.2900;Tb927.7.2890;Tb927.7.2880;Tb927.7.2870;Tb927.7.2860;Tb927.7.2850;Tb927.7.2840;Tb927.7.2830;Tb927.7.2820	S phase		Transcript classified as cell cycle regulated; protein unchanging
Tb927.1.2310		Late G1		Transcript classified as cell cycle regulated; protein not detected
Tb927.10.16070		Late G1		Transcript classified as cell cycle regulated; protein not detected
Tb927.11.14650	Tb927.11.14650	Late G1		Transcript classified as cell cycle regulated; protein unchanging
Tb927.10.1940		Late G1		Transcript classified as cell cycle regulated; protein not detected
Tb927.7.5650	Tb927.10.15390;Tb11.v5.0434;Tb927.7.5650	Late G1		Transcript classified as cell cycle regulated; protein unchanging
Tb927.8.3220	Tb927.8.3220		G2&M	Protein classified as cell cycle regulated; transcript unchanging
Tb927.6.3290	Tb927.6.3290		G2&M	Protein classified as cell cycle regulated; transcript unchanging
Tb927.9.1700	Tb927.9.1700	Late G1		Transcript classified as cell cycle regulated; protein unchanging
Tb927.3.870		Late G1		Transcript classified as cell cycle regulated; protein not detected
Tb927.11.830	Tb927.11.830		G2&M	Protein classified as cell cycle regulated; transcript unchanging
Tb927.8.4880	Tb927.8.4880	Late G1	G2&M	Transcript and protein classified as cell cycle regulated
Tb927.2.6100	Tb927.2.6100	Late G1		Transcript classified as cell cycle regulated; protein unchanging
Tb927.11.4710	Tb927.11.4710		G1	Protein classified as cell cycle regulated; transcript unchanging
Tb927.5.2390		Late G1		Transcript classified as cell cycle regulated; protein not detected
Tb927.10.14460	Tb927.10.14460		G2&M	Protein classified as cell cycle regulated; transcript unchanging
Tb927.9.6760	Tb927.9.6760	Late G1	G2&M	Transcript and protein classified as cell cycle regulated
Tb927.10.550		Late G1		Transcript classified as cell cycle regulated; protein not detected
Tb927.6.3690	Tb927.6.3690		G1	Protein classified as cell cycle regulated; transcript unchanging
Tb927.1.3310	Tb927.1.3310	Early G1		Transcript classified as cell cycle regulated; protein unchanging
Tb927.10.14500	Tb927.10.14500	G2/M phase		Transcript classified as cell cycle regulated; protein unchanging
Tb927.11.11220	Tb927.11.11220	S phase		Transcript classified as cell cycle regulated; protein unchanging
Tb927.11.1220	Tb927.11.1220	Late G1	early S	Transcript and protein classified as cell cycle regulated
Tb927.5.630	Tb927.5.630		G2&M	Protein classified as cell cycle regulated; transcript unchanging
Tb927.9.11600	Tb927.9.11600		high G1	Protein classified as cell cycle regulated; transcript unchanging
Tb927.8.610	Tb927.8.610	Late G1		Transcript classified as cell cycle regulated; protein unchanging
Tb927.3.5200		Late G1		Transcript classified as cell cycle regulated; protein not detected
Tb927.11.9620.1	Tb927.11.9620.1;Tb927.11.9620.2		G1	Protein classified as cell cycle regulated; transcript unchanging
Tb927.7.190	Tb927.7.190	Late G1		Transcript classified as cell cycle regulated; protein unchanging
Tb927.11.10800		G2/M phase		Transcript classified as cell cycle regulated; protein not detected
Tb927.2.5850	Tb927.2.5850		G1	Protein classified as cell cycle regulated; transcript unchanging
Tb927.8.6070	Tb927.8.6070	Late G1		Transcript classified as cell cycle regulated; protein unchanging
Tb927.9.11230	Tb927.9.11230	Late G1		Transcript classified as cell cycle regulated; protein unchanging
Tb927.5.1180	Tb927.5.1180	Late G1		Transcript classified as cell cycle regulated; protein unchanging
Tb927.10.10240		S phase		Transcript classified as cell cycle regulated; protein not detected
Tb927.10.4200	Tb927.10.4200		high G2&M	Protein classified as cell cycle regulated; transcript unchanging
Tb927.8.5600	Tb927.8.5600	Early G1		Transcript classified as cell cycle regulated; protein unchanging
Tb927.11.3250	Tb927.11.3250	S phase		Transcript classified as cell cycle regulated; protein unchanging
Tb927.10.11840	Tb927.10.11840		early S	Protein classified as cell cycle regulated; transcript not detected
Tb927.10.9800	Tb927.10.9800		G1	Protein classified as cell cycle regulated; transcript unchanging
Tb927.10.12860	Tb927.10.12860	Late G1		Transcript classified as cell cycle regulated; protein unchanging
Tb927.10.6410	Tb927.10.6410		early S	Protein classified as cell cycle regulated; transcript unchanging
Tb927.11.3620	Tb927.11.3620;Tb11.v5.1049;Tb927.11.3610;Tb11.v5.1044;Tb11.v5.1043;Tb11.v5.1054;Tb11.v5.1052;Tb11.v5.1051		G1	Protein classified as cell cycle regulated; transcript not detected
Tb927.8.4950	Tb927.8.4950	G2/M phase		Transcript classified as cell cycle regulated; protein unchanging
Tb927.3.2310	Tb927.3.2310	S phase		Transcript classified as cell cycle regulated; protein unchanging
Tb927.11.6180	Tb927.11.6200;Tb927.11.6180	Early G1		Transcript classified as cell cycle regulated; protein unchanging
Tb927.11.12290	Tb927.11.12290		G2&M	Protein classified as cell cycle regulated; transcript unchanging
Tb927.4.4440	Tb927.4.4440;Tb927.4.4450;Tb927.4.4410;Tb927.4.4430		G2&M	Protein classified as cell cycle regulated; transcript unchanging
Tb927.7.720		Late G1		Transcript classified as cell cycle regulated; protein not detected
Tb927.5.4390	Tb927.5.4390;Tb05.5K5.40	G2/M phase		Transcript classified as cell cycle regulated; protein unchanging
Tb927.4.4900		G2/M phase		Transcript classified as cell cycle regulated; protein not detected
Tb927.8.7970	Tb927.8.7970	G2/M phase		Transcript classified as cell cycle regulated; protein unchanging
Tb927.9.8620		Late G1		Transcript classified as cell cycle regulated; protein not detected
Tb927.11.14900	Tb927.11.14900		G1	Protein classified as cell cycle regulated; transcript unchanging
Tb927.10.14000	Tb927.10.14000	Early G1		Transcript classified as cell cycle regulated; protein unchanging
Tb927.11.15090		Late G1		Transcript classified as cell cycle regulated; protein not detected
Tb927.11.6050	Tb927.11.6050	S phase		Transcript classified as cell cycle regulated; protein unchanging
Tb927.4.3920	Tb927.4.3920		G1	Protein classified as cell cycle regulated; transcript unchanging
Tb927.11.2570	Tb927.11.2570	G2/M phase		Transcript classified as cell cycle regulated; protein unchanging
Tb927.8.6000	Tb927.8.6000		early S	Protein classified as cell cycle regulated; transcript unchanging
Tb927.1.1890	Tb927.1.1890	S phase		Transcript classified as cell cycle regulated; protein unchanging
Tb927.9.2310	Tb927.9.2310	Late G1		Transcript classified as cell cycle regulated; protein unchanging
Tb927.11.3000	Tb927.9.9210;Tb927.11.3000	Early G1		Transcript classified as cell cycle regulated; protein unchanging
Tb927.4.4400	Tb927.4.4400		G1	Protein classified as cell cycle regulated; transcript not detected
Tb927.7.610		S phase		Transcript classified as cell cycle regulated; protein not detected
Tb927.7.3990	Tb927.7.3990	Late G1		Transcript classified as cell cycle regulated; protein unchanging
Tb927.1.3150	Tb927.1.3150	Late G1		Transcript classified as cell cycle regulated; protein unchanging
Tb927.11.15240	Tb927.11.15240		G1	Protein classified as cell cycle regulated; transcript unchanging
Tb927.8.8290	Tb927.8.8290		S	Protein classified as cell cycle regulated; transcript unchanging
Tb927.4.870	Tb927.4.870	S phase		Transcript classified as cell cycle regulated; protein unchanging
Tb927.11.9100	Tb927.11.9100	S phase		Transcript classified as cell cycle regulated; protein unchanging
Tb927.10.12130	Tb927.10.12130	Late G1	early S	Transcript and protein classified as cell cycle regulated
Tb927.7.6050	Tb927.11.5940;Tb927.7.6080;Tb927.7.6070;Tb927.7.6040;Tb927.7.6050;Tb927.7.6060	Late G1		Transcript classified as cell cycle regulated; protein unchanging
Tb927.11.13270	Tb927.11.13270	Early G1	early S	Transcript and protein classified as cell cycle regulated
Tb927.4.4690	Tb927.4.4690	G2/M phase		Transcript classified as cell cycle regulated; protein unchanging
Tb927.5.4470	Tb927.5.4470;Tb05.5K5.120	Late G1		Transcript classified as cell cycle regulated; protein unchanging
Tb927.7.5920	Tb927.7.5920	Late G1		Transcript classified as cell cycle regulated; protein unchanging
Tb927.10.8710	Tb927.10.8710		G2&M	Protein classified as cell cycle regulated; transcript unchanging
Tb927.7.4430	Tb927.7.4430		G1	Protein classified as cell cycle regulated; transcript unchanging
Tb927.9.10010	Tb927.9.10010	Late G1		Transcript classified as cell cycle regulated; protein unchanging
Tb927.7.7160	Tb927.7.7160		early S	Protein classified as cell cycle regulated; transcript unchanging
Tb927.10.2200	Tb927.10.2200	Late G1		Transcript classified as cell cycle regulated; protein unchanging
Tb927.10.14710	Tb927.10.14710;Tb927.10.14600	Early G1		Transcript classified as cell cycle regulated; protein unchanging
Tb927.10.11020	Tb927.10.11020;Tb11.v5.0547	Late G1	early S	Transcript and protein classified as cell cycle regulated
Tb927.11.13930	Tb927.11.13930	G2/M phase		Transcript classified as cell cycle regulated; protein unchanging
Tb927.11.11010	Tb927.11.11010	G2/M phase		Transcript classified as cell cycle regulated; protein unchanging
Tb927.4.5060	Tb927.4.5060		G1	Protein classified as cell cycle regulated; transcript unchanging
Tb927.10.15660	Tb927.10.15660	Late G1		Transcript classified as cell cycle regulated; protein unchanging
Tb927.11.10540	Tb927.11.10540	G2/M phase		Transcript classified as cell cycle regulated; protein unchanging
Tb927.11.2070	Tb927.11.2070		early S	Protein classified as cell cycle regulated; transcript unchanging
Tb927.11.9030		Early G1		Transcript classified as cell cycle regulated; protein not detected
Tb927.3.2760		Late G1		Transcript classified as cell cycle regulated; protein not detected
Tb927.1.1740		Early G1		Transcript classified as cell cycle regulated; protein not detected
Tb927.3.720	Tb927.3.720		G2&M	Protein classified as cell cycle regulated; transcript unchanging
Tb927.6.3760	Tb927.6.3760		G2&M	Protein classified as cell cycle regulated; transcript unchanging
Tb927.9.15600		Late G1		Transcript classified as cell cycle regulated; protein not detected
Tb927.11.14750	Tb927.11.14750	Late G1	S	Transcript and protein classified as cell cycle regulated
Tb927.11.6520	Tb927.11.6520		G2&M	Protein classified as cell cycle regulated; transcript unchanging
Tb927.8.1680	Tb927.8.1680		high G2&M	Protein classified as cell cycle regulated; transcript unchanging
Tb927.11.16140		Late G1		Transcript classified as cell cycle regulated; protein not detected
Tb927.4.1120	Tb927.4.1120		early S	Protein classified as cell cycle regulated; transcript unchanging
Tb927.10.5020	Tb927.10.5020	G2/M phase		Transcript classified as cell cycle regulated; protein unchanging
Tb927.11.2290	Tb927.11.2290		G1	Protein classified as cell cycle regulated; transcript unchanging
Tb927.3.3990	Tb927.3.3990		G1	Protein classified as cell cycle regulated; transcript unchanging
Tb927.6.3430		Late G1		Transcript classified as cell cycle regulated; protein not detected
Tb927.8.7190	Tb927.8.7190		G1	Protein classified as cell cycle regulated; transcript unchanging
Tb927.10.4730		Late G1		Transcript classified as cell cycle regulated; protein not detected
Tb927.8.7250	Tb927.8.7250;Tb927.4.5140		G1	Protein classified as cell cycle regulated; transcript unchanging
Tb927.4.4180		Late G1		Transcript classified as cell cycle regulated; protein not detected
Tb927.5.2690	Tb927.5.2690		early S	Protein classified as cell cycle regulated; transcript unchanging
Tb927.10.4630	Tb927.10.4630		G2&M	Protein classified as cell cycle regulated; transcript unchanging
Tb927.10.9730		S phase		Transcript classified as cell cycle regulated; protein not detected
Tb927.11.4840	Tb927.11.4840	Late G1		Transcript classified as cell cycle regulated; protein unchanging
Tb927.11.640	Tb927.11.640		G2&M	Protein classified as cell cycle regulated; transcript unchanging
Tb927.3.1700	Tb927.3.1700	Late G1		Transcript classified as cell cycle regulated; protein unchanging
Tb927.10.9080	Tb927.10.9080		G2&M	Protein classified as cell cycle regulated; transcript unchanging
Tb927.10.7430	Tb927.10.7430		G2&M	Protein classified as cell cycle regulated; transcript unchanging
Tb927.7.7360	Tb927.7.7360		early S	Protein classified as cell cycle regulated; transcript unchanging
Tb927.9.14290	Tb927.9.14290	S phase	G2&M	Transcript and protein classified as cell cycle regulated
Tb927.9.1720	Tb927.9.1720		G1	Protein classified as cell cycle regulated; transcript unchanging
Tb927.8.2550	Tb927.8.2550	Late G1	S	Transcript and protein classified as cell cycle regulated
Tb927.10.15540	Tb927.10.15540		high early G1	Protein classified as cell cycle regulated; transcript unchanging
Tb927.7.5220		S phase		Transcript classified as cell cycle regulated; protein not detected
Tb927.10.890	Tb927.10.890	Late G1	G2&M	Transcript and protein classified as cell cycle regulated
Tb927.4.2780		Early G1		Transcript classified as cell cycle regulated; protein not detected
Tb927.1.2510	Tb927.1.2550;Tb927.1.2530;Tb927.1.2510;Tb927.1.2490;Tb927.1.2470;Tb927.1.2450;Tb927.1.2430	S phase		Transcript classified as cell cycle regulated; protein unchanging
Tb927.1.3450	Tb927.1.3450;Tb11.v5.0619	G2/M phase		Transcript classified as cell cycle regulated; protein unchanging
Tb927.5.570	Tb927.5.570	Late G1		Transcript classified as cell cycle regulated; protein unchanging
Tb927.10.9240	Tb927.10.9240	Late G1		Transcript classified as cell cycle regulated; protein unchanging
Tb927.6.3220	Tb927.6.3220;Tb11.v5.0720	Late G1	early S	Transcript and protein classified as cell cycle regulated
Tb927.7.4910	Tb927.7.4910;Tb11.v5.0172	G2/M phase		Transcript classified as cell cycle regulated; protein unchanging
Tb927.11.890		S phase		Transcript classified as cell cycle regulated; protein not detected
Tb927.8.3850		Late G1		Transcript classified as cell cycle regulated; protein not detected
Tb927.8.710	Tb927.8.710	S phase	early G1/late G2&M	Transcript and protein classified as cell cycle regulated
Tb927.11.5980		Late G1		Transcript classified as cell cycle regulated; protein not detected
Tb927.10.8930	Tb927.10.8930	G2/M phase		Transcript classified as cell cycle regulated; protein unchanging
Tb927.9.1580		G2/M phase		Transcript classified as cell cycle regulated; protein not detected
Tb927.11.5820	Tb927.11.5820		early S	Protein classified as cell cycle regulated; transcript unchanging
Tb927.8.490		Late G1		Transcript classified as cell cycle regulated; protein not detected
Tb927.6.2540	Tb927.6.2540		G1	Protein classified as cell cycle regulated; transcript unchanging
Tb927.10.10200	Tb927.10.10200		early S	Protein classified as cell cycle regulated; transcript unchanging
Tb927.4.310	Tb927.4.310	S phase		Transcript classified as cell cycle regulated; protein unchanging
Tb927.9.4420	Tb927.9.4420	G2/M phase		Transcript classified as cell cycle regulated; protein unchanging
Tb927.11.5590	Tb927.11.5590		G1	Protein classified as cell cycle regulated; transcript unchanging
Tb927.8.1630	Tb927.8.1630;Tb927.8.1620;Tb927.8.1610;Tb11.v5.0601;Tb927.8.1640	G2/M phase		Transcript classified as cell cycle regulated; protein unchanging
Tb927.6.2940	Tb927.6.2940		G1	Protein classified as cell cycle regulated; transcript unchanging
Tb927.1.880	Tb927.1.880;Tb11.v5.0418;Tb11.v5.0419	S phase		Transcript classified as cell cycle regulated; protein unchanging
Tb927.9.8500	Tb927.9.8500		G2&M	Protein classified as cell cycle regulated; transcript unchanging
Tb927.8.3250	Tb927.8.3250	S phase		Transcript classified as cell cycle regulated; protein unchanging
Tb927.11.16820	Tb927.11.16820		early S	Protein classified as cell cycle regulated; transcript unchanging
Tb927.11.13150	Tb927.11.13150		G2&M	Protein classified as cell cycle regulated; transcript unchanging
Tb927.11.4660	Tb927.11.4660		G1	Protein classified as cell cycle regulated; transcript unchanging
Tb927.4.4130		S phase		Transcript classified as cell cycle regulated; protein not detected
Tb927.8.550	Tb927.8.550	Late G1		Transcript classified as cell cycle regulated; protein unchanging
Tb927.10.7230	Tb927.10.7230;Tb11.v5.0615	S phase		Transcript classified as cell cycle regulated; protein unchanging
Tb927.7.5740	Tb927.7.5740	G2/M phase		Transcript classified as cell cycle regulated; protein unchanging
Tb927.11.4210	Tb927.11.4210	Late G1		Transcript classified as cell cycle regulated; protein unchanging
Tb927.10.12900	Tb927.10.12900		G2&M	Protein classified as cell cycle regulated; transcript unchanging
Tb927.11.16380	Tb927.11.16380		G2&M	Protein classified as cell cycle regulated; transcript unchanging
Tb927.11.5340		Late G1		Transcript classified as cell cycle regulated; protein not detected
Tb927.3.2810	Tb927.3.2810	G2/M phase		Transcript classified as cell cycle regulated; protein unchanging
Tb927.11.14860		Late G1		Transcript classified as cell cycle regulated; protein not detected
Tb927.7.2110		S phase		Transcript classified as cell cycle regulated; protein not detected
Tb927.5.1270	Tb927.5.1270	Late G1		Transcript classified as cell cycle regulated; protein unchanging
Tb927.11.1100	Tb927.11.1090;Tb927.11.1100	S phase		Transcript classified as cell cycle regulated; protein unchanging
Tb927.7.3220	Tb927.7.3220		G2&M	Protein classified as cell cycle regulated; transcript unchanging
Tb927.11.15800	Tb927.11.15800	S phase	G2&M	Transcript and protein classified as cell cycle regulated
Tb927.5.2970		Late G1		Transcript classified as cell cycle regulated; protein not detected
Tb927.4.3430	Tb927.4.3430		G2&M	Protein classified as cell cycle regulated; transcript unchanging
Tb927.4.5330		S phase		Transcript classified as cell cycle regulated; protein not detected
Tb927.10.3970	Tb927.10.3970	Late G1	S	Transcript and protein classified as cell cycle regulated
Tb927.10.8980	Tb927.10.8980	Late G1	G2&M	Transcript and protein classified as cell cycle regulated
Tb927.1.2600	Tb927.1.2600	S phase	high G2&M	Transcript and protein classified as cell cycle regulated
Tb927.10.10000	Tb927.10.10000		G2&M	Protein classified as cell cycle regulated; transcript unchanging
Tb927.3.3490	Tb927.3.3490	S phase		Transcript classified as cell cycle regulated; protein unchanging
Tb927.11.6040	Tb927.11.6040	Early G1	G1	Transcript and protein classified as cell cycle regulated
Tb927.11.13700	Tb927.11.13700	Late G1		Transcript classified as cell cycle regulated; protein unchanging
Tb927.10.4220	Tb927.10.4220	Late G1		Transcript classified as cell cycle regulated; protein unchanging
Tb927.1.1390	Tb927.1.1390		G1	Protein classified as cell cycle regulated; transcript unchanging
Tb927.11.1030	Tb927.11.1030	S phase	high G2&M	Transcript and protein classified as cell cycle regulated
Tb927.10.5780	Tb927.10.5780		G1	Protein classified as cell cycle regulated; transcript unchanging
Tb927.7.6310		Late G1		Transcript classified as cell cycle regulated; protein not detected
Tb927.11.5940	Tb927.11.5940;Tb927.7.6080;Tb927.7.6070;Tb927.7.6040;Tb927.7.6050;Tb927.7.6060		high G1	Protein classified as cell cycle regulated; transcript unchanging
Tb927.7.4860		Late G1		Transcript classified as cell cycle regulated; protein not detected
Tb927.2.5970	Tb927.2.5970	Late G1		Transcript classified as cell cycle regulated; protein unchanging
Tb927.3.3790	Tb927.3.3790;Tb927.3.3770;Tb11.v5.0741	G2/M phase		Transcript classified as cell cycle regulated; protein unchanging
Tb927.10.700	Tb927.10.700	Early G1		Transcript classified as cell cycle regulated; protein unchanging
Tb927.4.4080		Late G1		Transcript classified as cell cycle regulated; protein not detected
Tb927.10.5880	Tb927.10.5880	Early G1		Transcript classified as cell cycle regulated; protein unchanging
Tb927.10.11060	Tb927.10.11060		G2&M	Protein classified as cell cycle regulated; transcript unchanging
Tb927.11.10940	Tb927.11.10940	S phase	high G2&M	Transcript and protein classified as cell cycle regulated
Tb927.4.3500	Tb927.4.3500;Tb927.4.3520		G1	Protein classified as cell cycle regulated; transcript unchanging
Tb927.10.2010	Tb927.10.2010		G1	Protein classified as cell cycle regulated; transcript not detected
Tb927.11.16720	Tb927.11.16720		high G2&M	Protein classified as cell cycle regulated; transcript unchanging
Tb927.10.8240	Tb927.10.8240		G2&M	Protein classified as cell cycle regulated; transcript unchanging
Tb927.11.7800		G2/M phase		Transcript classified as cell cycle regulated; protein not detected
Tb927.11.5960	Tb927.11.5960;Tb927.11.5950		G2&M	Protein classified as cell cycle regulated; transcript unchanging
Tb927.11.16640	Tb927.11.16640	Late G1		Transcript classified as cell cycle regulated; protein unchanging
Tb927.11.15100	Tb927.11.15100	G2/M phase		Transcript classified as cell cycle regulated; protein unchanging
Tb927.8.3530	Tb927.8.3530		G1	Protein classified as cell cycle regulated; transcript unchanging
Tb927.1.2670	Tb927.1.2670	G2/M phase		Transcript classified as cell cycle regulated; protein unchanging
Tb927.3.760	Tb927.3.760		G1	Protein classified as cell cycle regulated; transcript unchanging
Tb927.3.4100	Tb927.3.4100;Tb927.3.4080;Tb927.3.4090;Tb927.3.4070;Tb927.3.4110		G1	Protein classified as cell cycle regulated; transcript unchanging
Tb927.10.4450	Tb927.10.4450;Tb10.v4.0035;Tb11.v5.0757	G2/M phase		Transcript classified as cell cycle regulated; protein unchanging
Tb927.7.1700	Tb927.7.1700		high G1	Protein classified as cell cycle regulated; transcript unchanging
Tb927.2.380	Tb927.2.380		G1	Protein classified as cell cycle regulated; transcript unchanging
Tb927.3.3950	Tb927.3.3950		G2&M	Protein classified as cell cycle regulated; transcript unchanging
Tb927.9.6090		Early G1		Transcript classified as cell cycle regulated; protein not detected
Tb927.10.14390	Tb927.10.14390	Late G1		Transcript classified as cell cycle regulated; protein unchanging
Tb927.8.1550	Tb927.8.1550	G2/M phase		Transcript classified as cell cycle regulated; protein unchanging
Tb927.8.2150	Tb927.8.2150		G2&M	Protein classified as cell cycle regulated; transcript unchanging
Tb927.9.14300	Tb927.9.14300	Late G1	early S	Transcript and protein classified as cell cycle regulated
Tb927.11.9540	Tb927.11.9540	Late G1		Transcript classified as cell cycle regulated; protein unchanging
Tb927.3.4000	Tb927.3.4000		G1	Protein classified as cell cycle regulated; transcript unchanging
Tb927.4.4700	Tb927.4.4700	G2/M phase		Transcript classified as cell cycle regulated; protein unchanging
Tb927.7.7320	Tb927.7.7320	Late G1		Transcript classified as cell cycle regulated; protein unchanging
Tb927.7.4810	Tb927.7.4810;Tb11.v5.0163	Late G1		Transcript classified as cell cycle regulated; protein unchanging
Tb927.6.3580	Tb927.6.3580	Late G1		Transcript classified as cell cycle regulated; protein unchanging
Tb927.9.10480		Late G1		Transcript classified as cell cycle regulated; protein not detected
Tb927.2.5660	Tb927.2.5660	G2/M phase		Transcript classified as cell cycle regulated; protein unchanging
Tb927.11.10300	Tb927.11.10300	Late G1		Transcript classified as cell cycle regulated; protein unchanging
Tb927.10.3110	Tb927.10.3110	Late G1		Transcript classified as cell cycle regulated; protein unchanging
Tb927.7.1590		Late G1		Transcript classified as cell cycle regulated; protein not detected
Tb927.9.1510	Tb927.9.1510	Late G1		Transcript classified as cell cycle regulated; protein unchanging
Tb927.11.2710		S phase		Transcript classified as cell cycle regulated; protein not detected
Tb927.3.3920		G2/M phase		Transcript classified as cell cycle regulated; protein not detected
Tb927.5.1360	Tb927.5.1360	Early G1		Transcript classified as cell cycle regulated; protein unchanging
Tb927.10.8330	Tb927.10.8330	Late G1	high S	Transcript and protein classified as cell cycle regulated
Tb927.9.14400	Tb927.9.14400	Late G1		Transcript classified as cell cycle regulated; protein unchanging
Tb927.5.4530		Late G1		Transcript classified as cell cycle regulated; protein not detected
Tb927.10.5070	Tb927.10.5070;Tb11.v5.0340	Late G1	S	Transcript and protein classified as cell cycle regulated
Tb927.11.3140	Tb927.11.3140		G1	Protein classified as cell cycle regulated; transcript unchanging
Tb927.7.570	Tb927.7.570	Late G1		Transcript classified as cell cycle regulated; protein unchanging
Tb927.11.5860	Tb927.11.5860		G1	Protein classified as cell cycle regulated; transcript unchanging
Tb927.1.1920		Late G1		Transcript classified as cell cycle regulated; protein not detected
Tb927.11.5640	Tb927.11.5640	Late G1		Transcript classified as cell cycle regulated; protein unchanging
Tb927.10.930	Tb927.10.930		G2&M	Protein classified as cell cycle regulated; transcript unchanging
Tb927.11.8230	Tb927.11.8230	Late G1		Transcript classified as cell cycle regulated; protein unchanging
Tb927.6.3040	Tb927.6.3040	Late G1		Transcript classified as cell cycle regulated; protein unchanging
Tb927.1.2320		Early G1		Transcript classified as cell cycle regulated; protein not detected
Tb927.10.830	Tb927.10.830	G2/M phase		Transcript classified as cell cycle regulated; protein unchanging
Tb927.9.1670		Late G1		Transcript classified as cell cycle regulated; protein not detected
Tb927.7.2160	Tb927.7.2160		G2&M	Protein classified as cell cycle regulated; transcript unchanging
Tb927.6.2900	Tb927.6.2900	Late G1	early S	Transcript and protein classified as cell cycle regulated
Tb927.10.5650		Late G1		Transcript classified as cell cycle regulated; protein not detected
Tb927.11.16930	Tb927.11.16930		G1	Protein classified as cell cycle regulated; transcript unchanging
Tb927.3.5350	Tb927.3.5350	G2/M phase		Transcript classified as cell cycle regulated; protein unchanging
Tb927.10.11270	Tb927.10.11270		G2&M	Protein classified as cell cycle regulated; transcript unchanging
Tb927.11.13110	Tb927.11.13110	S phase	S	Transcript and protein classified as cell cycle regulated
Tb927.2.4540	Tb927.2.4540		G1	Protein classified as cell cycle regulated; transcript unchanging
Tb927.2.5980	Tb927.2.5980	Early G1		Transcript classified as cell cycle regulated; protein unchanging
Tb927.10.7270	Tb927.10.7270	Late G1		Transcript classified as cell cycle regulated; protein unchanging
Tb927.2.3750	Tb927.2.3750		early S	Protein classified as cell cycle regulated; transcript unchanging
Tb927.10.2680	Tb927.10.2680		G1	Protein classified as cell cycle regulated; transcript unchanging
Tb927.10.9160	Tb927.10.9160		G2&M	Protein classified as cell cycle regulated; transcript unchanging
Tb927.3.2850	Tb927.3.2850		G1	Protein classified as cell cycle regulated; transcript unchanging
Tb927.8.6300	Tb927.8.6300	Early G1		Transcript classified as cell cycle regulated; protein unchanging
Tb927.11.2880	Tb927.11.2880		high G2&M	Protein classified as cell cycle regulated; transcript unchanging
Tb927.11.6560	Tb927.11.6560	S phase		Transcript classified as cell cycle regulated; protein unchanging
Tb927.7.1050	Tb927.7.1050;Tb927.7.1040	Early G1		Transcript classified as cell cycle regulated; protein unchanging
Tb927.10.6070	Tb927.10.6070		G2&M	Protein classified as cell cycle regulated; transcript unchanging
Tb927.7.3160	Tb927.7.3160;Tb11.v5.0733	Late G1		Transcript classified as cell cycle regulated; protein unchanging
Tb927.8.2380	Tb927.8.2380		G1	Protein classified as cell cycle regulated; transcript unchanging
Tb927.3.590		Early G1		Transcript classified as cell cycle regulated; protein not detected
Tb927.11.5030	Tb927.11.5030	Early G1		Transcript classified as cell cycle regulated; protein unchanging
Tb927.5.3680		S phase		Transcript classified as cell cycle regulated; protein not detected
Tb927.10.10150	Tb927.10.10150	Late G1		Transcript classified as cell cycle regulated; protein unchanging
Tb927.7.1920	Tb927.7.1920	G2/M phase		Transcript classified as cell cycle regulated; protein unchanging
Tb927.11.2860	Tb927.11.2860		G1	Protein classified as cell cycle regulated; transcript unchanging
Tb927.3.690	Tb927.3.690	Late G1		Transcript classified as cell cycle regulated; protein unchanging
Tb927.11.13740	Tb927.11.13740		G1	Protein classified as cell cycle regulated; transcript unchanging
Tb927.8.6240	Tb927.8.6240	G2/M phase		Transcript classified as cell cycle regulated; protein unchanging
Tb927.6.5090	Tb927.6.5090	Late G1		Transcript classified as cell cycle regulated; protein unchanging
Tb927.7.4680	Tb927.7.4680		G2&M	Protein classified as cell cycle regulated; transcript unchanging
Tb927.8.4350		G2/M phase		Transcript classified as cell cycle regulated; protein not detected
Tb927.6.570	Tb927.6.570	S phase	G2&M	Transcript and protein classified as cell cycle regulated
Tb927.7.5950	Tb927.7.5950;Tb927.7.5990;Tb927.7.5970		G1	Protein classified as cell cycle regulated; transcript unchanging
Tb927.9.7550	Tb927.9.7550	G2/M phase		Transcript classified as cell cycle regulated; protein unchanging
Tb927.9.6130	Tb927.9.6130	G2/M phase		Transcript classified as cell cycle regulated; protein unchanging
Tb927.4.2400	Tb927.4.2400	Late G1	early S	Transcript and protein classified as cell cycle regulated
Tb927.9.9230	Tb927.9.9230	G2/M phase		Transcript classified as cell cycle regulated; protein unchanging
Tb927.1.1350		S phase		Transcript classified as cell cycle regulated; protein not detected
Tb927.1.190	Tb927.1.190		G1	Protein classified as cell cycle regulated; transcript unchanging
Tb927.7.6810	Tb927.7.6810		G1	Protein classified as cell cycle regulated; transcript unchanging
Tb927.10.640	Tb927.10.640		G1	Protein classified as cell cycle regulated; transcript unchanging
Tb927.10.13290	Tb927.10.13290	S phase		Transcript classified as cell cycle regulated; protein unchanging
Tb927.11.14950	Tb927.11.14950		G2&M	Protein classified as cell cycle regulated; transcript unchanging
Tb927.3.2670	Tb927.3.2670	G2/M phase		Transcript classified as cell cycle regulated; protein unchanging
Tb927.5.1700	Tb927.5.1700	Early G1		Transcript classified as cell cycle regulated; protein unchanging
Tb927.9.13070	Tb927.9.13070		G2&M	Protein classified as cell cycle regulated; transcript unchanging
Tb927.6.5130	Tb927.6.5130;Tb927.6.5120	Early G1		Transcript classified as cell cycle regulated; protein unchanging
Tb927.11.8750		Late G1		Transcript classified as cell cycle regulated; protein not detected
Tb927.8.6600	Tb927.8.6600		G1	Protein classified as cell cycle regulated; transcript unchanging
Tb927.10.7240	Tb927.10.7240		G2&M	Protein classified as cell cycle regulated; transcript unchanging
Tb927.7.2580		Late G1		Transcript classified as cell cycle regulated; protein not detected
Tb927.11.780		Late G1		Transcript classified as cell cycle regulated; protein not detected
Tb927.10.14010	Tb927.10.14010	Late G1		Transcript classified as cell cycle regulated; protein unchanging
Tb11.v5.1013	Tb11.v5.1013;Tb927.10.11640		G1	Protein classified as cell cycle regulated; transcript not detected
Tb927.10.6010	Tb927.10.6010;Tb11.v5.0195	Late G1	early S	Transcript and protein classified as cell cycle regulated
Tb927.5.440	Tb927.5.440;Tb11.v5.0223		G2&M	Protein classified as cell cycle regulated; transcript unchanging
Tb927.10.2020	Tb927.10.2020	Early G1		Transcript classified as cell cycle regulated; protein unchanging
Tb927.11.7840	Tb927.11.7840	Late G1		Transcript classified as cell cycle regulated; protein unchanging
Tb927.1.2730	Tb927.1.2730	Late G1		Transcript classified as cell cycle regulated; protein unchanging
Tb927.7.7100	Tb927.7.7100		G2&M	Protein classified as cell cycle regulated; transcript unchanging
Tb927.10.9570	Tb927.10.9570;Tb11.v5.0579	G2/M phase		Transcript classified as cell cycle regulated; protein unchanging
Tb927.4.1910	Tb927.4.1910	Early G1	G1	Transcript and protein classified as cell cycle regulated
Tb927.10.11580	Tb927.10.11580		G2&M	Protein classified as cell cycle regulated; transcript unchanging
Tb927.9.1850	Tb927.9.1850;Tb927.9.1810		G2&M	Protein classified as cell cycle regulated; transcript not detected
Tb927.1.1130	Tb927.1.1130;Tb11.v5.0384		G1	Protein classified as cell cycle regulated; transcript unchanging
Tb927.3.3640	Tb927.3.3640		G1	Protein classified as cell cycle regulated; transcript unchanging
Tb927.10.9840	Tb927.10.9840	Late G1		Transcript classified as cell cycle regulated; protein unchanging
Tb927.7.3590	Tb927.7.3590	Early G1		Transcript classified as cell cycle regulated; protein unchanging
Tb927.10.10250		Early G1		Transcript classified as cell cycle regulated; protein not detected
Tb927.5.1570	Tb927.5.1570		G1	Protein classified as cell cycle regulated; transcript unchanging
Tb927.7.7470	Tb927.7.7470	S phase		Transcript classified as cell cycle regulated; protein unchanging
Tb927.1.1640	Tb927.1.1640;Tb11.v5.0426		G1	Protein classified as cell cycle regulated; transcript unchanging
Tb927.9.12310		Late G1		Transcript classified as cell cycle regulated; protein not detected
Tb927.9.15450	Tb927.9.15450	Late G1	early S	Transcript and protein classified as cell cycle regulated
Tb927.6.3880		Late G1		Transcript classified as cell cycle regulated; protein not detected
Tb927.7.6730	Tb927.7.6730	Late G1		Transcript classified as cell cycle regulated; protein unchanging
Tb927.10.14900		Early G1		Transcript classified as cell cycle regulated; protein not detected
Tb927.11.3580	Tb927.11.3580		early S	Protein classified as cell cycle regulated; transcript unchanging
Tb927.10.4050	Tb927.10.4050;Tb11.v5.0649		G2&M	Protein classified as cell cycle regulated; transcript unchanging
Tb927.7.4850	Tb927.7.4850;Tb11.v5.0167		G2&M	Protein classified as cell cycle regulated; transcript unchanging
Tb927.7.4580		Late G1		Transcript classified as cell cycle regulated; protein not detected
Tb927.3.3310	Tb927.3.3320;Tb927.3.3310	Early G1		Transcript classified as cell cycle regulated; protein unchanging
Tb927.7.1410	Tb927.7.1410	Late G1	early S	Transcript and protein classified as cell cycle regulated
Tb927.9.8760	Tb927.9.8760	Late G1		Transcript classified as cell cycle regulated; protein unchanging
Tb927.10.13430	Tb927.10.13430	Early G1		Transcript classified as cell cycle regulated; protein unchanging
Tb927.11.12980	Tb927.11.12980	G2/M phase		Transcript classified as cell cycle regulated; protein unchanging
Tb927.4.5110		S phase		Transcript classified as cell cycle regulated; protein not detected
Tb927.8.3780	Tb927.8.3780		G2&M	Protein classified as cell cycle regulated; transcript unchanging
Tb927.1.4310	Tb927.1.4310	S phase		Transcript classified as cell cycle regulated; protein unchanging
Tb927.7.4390	Tb927.7.4390	Early G1	G1	Transcript and protein classified as cell cycle regulated
Tb927.11.3660	Tb927.11.3660	G2/M phase		Transcript classified as cell cycle regulated; protein unchanging
Tb927.4.4940	Tb927.4.4940	Early G1		Transcript classified as cell cycle regulated; protein unchanging
Tb927.11.7930	Tb927.11.7930	Late G1	G2&M	Transcript and protein classified as cell cycle regulated
Tb927.3.2340	Tb927.3.2340;Tb11.v5.0818		G1	Protein classified as cell cycle regulated; transcript unchanging
Tb927.11.15780	Tb927.11.15780;Tb11.v5.0771		G2&M	Protein classified as cell cycle regulated; transcript unchanging
Tb927.11.15070	Tb927.11.15070	Late G1		Transcript classified as cell cycle regulated; protein unchanging
Tb927.3.860	Tb927.3.860		G2&M	Protein classified as cell cycle regulated; transcript unchanging
Tb927.1.5030	Tb927.1.5030	G2/M phase		Transcript classified as cell cycle regulated; protein unchanging
Tb927.10.5960	Tb11.v5.0191;Tb927.10.5960	Late G1		Transcript classified as cell cycle regulated; protein unchanging
Tb927.5.4160		Late G1		Transcript classified as cell cycle regulated; protein not detected
Tb927.11.6420	Tb927.11.6420		early S	Protein classified as cell cycle regulated; transcript unchanging
Tb927.8.3540	Tb927.8.3540	Late G1		Transcript classified as cell cycle regulated; protein unchanging
Tb927.10.870	Tb927.10.870	G2/M phase	high G2&M	Transcript and protein classified as cell cycle regulated
Tb927.10.5260	Tb927.10.5260;Tb11.v5.0497;Tb11.v5.0250	Late G1		Transcript classified as cell cycle regulated; protein unchanging
Tb927.10.13970	Tb927.10.13970	Late G1		Transcript classified as cell cycle regulated; protein unchanging
Tb927.10.4740	Tb927.10.4740	Late G1		Transcript classified as cell cycle regulated; protein unchanging
Tb927.10.13380		Late G1		Transcript classified as cell cycle regulated; protein not detected
Tb927.2.1820	Tb927.2.1820		G1	Protein classified as cell cycle regulated; transcript not detected
Tb927.8.4990	Tb927.8.5010;Tb927.8.5000;Tb927.8.4990;Tb927.8.4980;Tb927.8.4970;Tb11.v5.0538	G2/M phase		Transcript classified as cell cycle regulated; protein unchanging
Tb927.10.10370	Tb927.10.10370;Tb927.10.10290	G2/M phase		Transcript classified as cell cycle regulated; protein unchanging
Tb927.10.4620	Tb927.10.4620		G2&M	Protein classified as cell cycle regulated; transcript unchanging
Tb927.10.3380	Tb927.10.3380;Tb927.10.3370		G2&M	Protein classified as cell cycle regulated; transcript unchanging
Tb927.1.4180	Tb927.1.4180	G2/M phase		Transcript classified as cell cycle regulated; protein unchanging
Tb927.3.2890	Tb927.3.2890	G2/M phase		Transcript classified as cell cycle regulated; protein unchanging
Tb927.11.1720	Tb927.11.1720		G1	Protein classified as cell cycle regulated; transcript unchanging
Tb927.11.14370		G2/M phase		Transcript classified as cell cycle regulated; protein not detected
Tb927.7.3330	Tb927.7.3330	S phase		Transcript classified as cell cycle regulated; protein unchanging
Tb927.10.880	Tb927.10.880	Late G1	S	Transcript and protein classified as cell cycle regulated
Tb927.10.6520		S phase		Transcript classified as cell cycle regulated; protein not detected
Tb927.6.2850	Tb927.6.2850	S phase	S	Transcript and protein classified as cell cycle regulated
Tb927.11.13990	Tb927.11.13990		G2&M	Protein classified as cell cycle regulated; transcript unchanging
Tb927.11.16750	Tb927.11.16750		G2&M	Protein classified as cell cycle regulated; transcript unchanging
Tb927.3.3050	Tb927.3.3050;Tb11.v5.0690		G1	Protein classified as cell cycle regulated; transcript unchanging
Tb927.7.5660	Tb927.7.5660	S phase		Transcript classified as cell cycle regulated; protein unchanging
Tb927.6.1710		Late G1		Transcript classified as cell cycle regulated; protein not detected
Tb927.10.2660	Tb927.10.2660	Late G1	G2&M	Transcript and protein classified as cell cycle regulated
Tb927.3.4670		G2/M phase		Transcript classified as cell cycle regulated; protein not detected
Tb927.9.4550		G2/M phase		Transcript classified as cell cycle regulated; protein not detected
Tb927.11.5670		Late G1		Transcript classified as cell cycle regulated; protein not detected
Tb927.7.6250	Tb927.7.6250		G2&M	Protein classified as cell cycle regulated; transcript unchanging
Tb927.10.15330	Tb927.10.15330;Tb11.v5.0348	Late G1		Transcript classified as cell cycle regulated; protein unchanging
Tb927.11.350	Tb927.11.350	G2/M phase		Transcript classified as cell cycle regulated; protein unchanging
Tb927.11.13780	Tb927.11.13780	Late G1		Transcript classified as cell cycle regulated; protein unchanging
Tb927.10.11340	Tb927.10.11340	Late G1	early S	Transcript and protein classified as cell cycle regulated
Tb927.11.14710	Tb927.11.14710;Tb11.v5.0715		G2&M	Protein classified as cell cycle regulated; transcript unchanging
Tb927.3.950	Tb927.3.950	Late G1		Transcript classified as cell cycle regulated; protein unchanging
Tb927.2.5280	Tb927.2.5280	Late G1		Transcript classified as cell cycle regulated; protein unchanging
Tb927.10.12440	Tb927.10.12440		early S	Protein classified as cell cycle regulated; transcript unchanging
Tb927.7.5670	Tb927.7.5670		early S	Protein classified as cell cycle regulated; transcript unchanging
Tb927.7.7500	Tb927.7.7500		G1	Protein classified as cell cycle regulated; transcript unchanging
Tb927.1.4500	Tb927.1.4500	Late G1		Transcript classified as cell cycle regulated; protein unchanging
Tb927.10.10210		S phase		Transcript classified as cell cycle regulated; protein not detected
Tb927.7.5040		G2/M phase		Transcript classified as cell cycle regulated; protein not detected
Tb927.11.950	Tb927.11.950	Late G1	high early G1	Transcript and protein classified as cell cycle regulated
Tb927.8.4900		Late G1		Transcript classified as cell cycle regulated; protein not detected
Tb927.11.16390	Tb927.11.16390	Late G1	G2&M	Transcript and protein classified as cell cycle regulated
Tb927.1.3880	Tb927.1.3880		G1	Protein classified as cell cycle regulated; transcript unchanging
Tb927.6.4170	Tb927.6.4170		early S	Protein classified as cell cycle regulated; transcript unchanging
Tb927.10.4280	Tb927.10.4280		G1	Protein classified as cell cycle regulated; transcript unchanging
Tb927.10.11780	Tb927.10.11780	G2/M phase		Transcript classified as cell cycle regulated; protein unchanging
Tb927.4.1260	Tb927.4.1260		early S	Protein classified as cell cycle regulated; transcript unchanging
Tb927.9.11350	Tb927.9.11350		G2&M	Protein classified as cell cycle regulated; transcript unchanging
Tb927.5.320	Tb927.5.320;Tb927.5.285b;Tb11.v5.0209;Tb927.5.330;Tb11.v5.0281;Tb11.v5.0217		high G1	Protein classified as cell cycle regulated; transcript unchanging
Tb927.3.4310	Tb927.3.4330;Tb927.3.4320;Tb927.3.4310;Tb927.3.4300;Tb927.3.4290;Tb11.v5.1055	G2/M phase		Transcript classified as cell cycle regulated; protein unchanging
Tb927.2.4930	Tb927.2.4930		G1	Protein classified as cell cycle regulated; transcript unchanging
Tb927.3.1420	Tb927.3.1420	Late G1		Transcript classified as cell cycle regulated; protein unchanging
Tb927.6.200	Tb927.6.200;Tb11.v5.0431;Tb11.v5.0425;Tb927.6.320		G2&M	Protein classified as cell cycle regulated; transcript unchanging
Tb927.8.2120	Tb927.8.2120		G1	Protein classified as cell cycle regulated; transcript unchanging
Tb927.5.2780	Tb927.5.2780	Late G1		Transcript classified as cell cycle regulated; protein unchanging
Tb927.10.350	Tb927.10.350;Tb11.v5.0564	Late G1		Transcript classified as cell cycle regulated; protein unchanging
Tb927.11.11750	Tb927.11.11750;Tb927.11.11740		G1	Protein classified as cell cycle regulated; transcript not detected
Tb927.1.570	Tb927.1.570		early G1/late G2&M	Protein classified as cell cycle regulated; transcript unchanging
Tb927.11.9870	Tb927.11.9870		G1	Protein classified as cell cycle regulated; transcript unchanging
Tb927.2.4480		G2/M phase		Transcript classified as cell cycle regulated; protein not detected
Tb927.6.4100	Tb927.6.4100	Late G1		Transcript classified as cell cycle regulated; protein unchanging
Tb927.10.12800	Tb927.10.12800;Tb927.10.12780		early G1/late G2&M	Protein classified as cell cycle regulated; transcript not detected
Tb927.3.3440	Tb927.3.3440	Late G1		Transcript classified as cell cycle regulated; protein unchanging
Tb927.4.2450	Tb927.4.2450	Late G1		Transcript classified as cell cycle regulated; protein unchanging
Tb927.10.9870	Tb927.10.9870	Late G1		Transcript classified as cell cycle regulated; protein unchanging
Tb927.10.6710	Tb927.10.6710		G1	Protein classified as cell cycle regulated; transcript unchanging
Tb927.9.11850	Tb927.9.11850	Late G1		Transcript classified as cell cycle regulated; protein unchanging
Tb927.9.5190	Tb927.9.5190	Late G1		Transcript classified as cell cycle regulated; protein unchanging
Tb927.3.1860		Late G1		Transcript classified as cell cycle regulated; protein not detected
Tb927.10.10780	Tb927.10.10780		G2&M	Protein classified as cell cycle regulated; transcript unchanging
Tb927.8.840	Tb927.8.840		G1	Protein classified as cell cycle regulated; transcript unchanging
Tb927.5.3730	Tb927.5.3730	Late G1		Transcript classified as cell cycle regulated; protein unchanging
Tb927.8.6490	Tb927.8.6490		G1	Protein classified as cell cycle regulated; transcript unchanging
Tb927.3.1900	Tb927.3.1900	S phase		Transcript classified as cell cycle regulated; protein unchanging
Tb927.8.5400	Tb927.8.5400	Late G1		Transcript classified as cell cycle regulated; protein unchanging
Tb927.8.960	Tb927.8.960;Tb927.8.940	Late G1	S	Transcript and protein classified as cell cycle regulated
Tb927.8.1920	Tb927.8.1920	G2/M phase		Transcript classified as cell cycle regulated; protein unchanging
Tb927.1.220	Tb927.1.220;Tb927.1.180		G2&M	Protein classified as cell cycle regulated; transcript not detected
Tb927.3.4950	Tb927.3.4950		G2&M	Protein classified as cell cycle regulated; transcript unchanging
Tb927.10.5890	Tb927.10.5890	G2/M phase		Transcript classified as cell cycle regulated; protein unchanging
Tb927.11.13650	Tb927.11.13650	G2/M phase		Transcript classified as cell cycle regulated; protein unchanging
Tb927.11.13520	Tb927.11.13520		G2&M	Protein classified as cell cycle regulated; transcript unchanging
Tb927.10.11710		Late G1		Transcript classified as cell cycle regulated; protein not detected
Tb927.7.7170	Tb927.7.7170		G1	Protein classified as cell cycle regulated; transcript unchanging
Tb927.10.1140	Tb927.10.1140;Tb11.0530	Early G1		Transcript classified as cell cycle regulated; protein unchanging
Tb927.7.1190	Tb927.7.1190		G1	Protein classified as cell cycle regulated; transcript unchanging
Tb927.10.15730	Tb927.10.15730;Tb11.v5.0440	S phase		Transcript classified as cell cycle regulated; protein unchanging
Tb927.5.4320	Tb927.5.4320		G2&M	Protein classified as cell cycle regulated; transcript unchanging
Tb927.10.4600	Tb11.v5.0422;Tb927.10.4600	Late G1		Transcript classified as cell cycle regulated; protein unchanging
Tb11.v5.0515	Tb11.v5.0515;Tb927.10.15300		G2&M	Protein classified as cell cycle regulated; transcript not detected
Tb927.7.3970		Early G1		Transcript classified as cell cycle regulated; protein not detected
Tb927.10.1350		Late G1		Transcript classified as cell cycle regulated; protein not detected
Tb927.9.12590	Tb927.9.12630;Tb927.9.12590;Tb927.9.12570;Tb927.9.12610;Tb927.9.12550	Early G1		Transcript classified as cell cycle regulated; protein unchanging
Tb927.3.3480	Tb927.3.3480		G1	Protein classified as cell cycle regulated; transcript unchanging
Tb927.3.3940	Tb927.3.3940;Tb927.3.3960;Tb927.3.3930	Early G1		Transcript classified as cell cycle regulated; protein unchanging
Tb927.7.6070	Tb927.11.5940;Tb927.7.6080;Tb927.7.6070;Tb927.7.6040;Tb927.7.6050;Tb927.7.6060	S phase		Transcript classified as cell cycle regulated; protein unchanging
Tb927.9.2940	Tb927.9.2940	G2/M phase		Transcript classified as cell cycle regulated; protein unchanging
Tb927.9.2760	Tb927.9.2760		G2&M	Protein classified as cell cycle regulated; transcript unchanging
Tb927.5.850		S phase		Transcript classified as cell cycle regulated; protein not detected
Tb927.3.2790		Late G1		Transcript classified as cell cycle regulated; protein not detected
Tb927.3.2020	Tb927.3.2020	S phase	high G2&M	Transcript and protein classified as cell cycle regulated
Tb927.9.9730	Tb927.9.9730	Late G1		Transcript classified as cell cycle regulated; protein unchanging
Tb927.8.5570		G2/M phase		Transcript classified as cell cycle regulated; protein not detected
Tb927.8.6420	Tb927.8.6420	Late G1		Transcript classified as cell cycle regulated; protein unchanging
Tb927.3.1340	Tb927.3.1340		early S	Protein classified as cell cycle regulated; transcript unchanging
Tb927.8.3060	Tb927.8.3060	Late G1		Transcript classified as cell cycle regulated; protein unchanging
Tb927.11.2700		S phase		Transcript classified as cell cycle regulated; protein not detected
Tb927.11.5410	Tb927.11.5410	Late G1	S	Transcript and protein classified as cell cycle regulated
Tb927.3.2280	Tb927.3.2280		G1	Protein classified as cell cycle regulated; transcript unchanging
Tb927.9.12290	Tb927.9.12290		G2&M	Protein classified as cell cycle regulated; transcript unchanging
Tb927.8.6980	Tb927.8.6980	S phase		Transcript classified as cell cycle regulated; protein unchanging
Tb927.10.5820	Tb927.10.5820		G2&M	Protein classified as cell cycle regulated; transcript unchanging
Tb927.6.3920	Tb927.6.3920		G1	Protein classified as cell cycle regulated; transcript unchanging
Tb927.11.2310		Late G1		Transcript classified as cell cycle regulated; protein not detected
Tb927.10.8290	Tb927.10.8290;Tb927.10.8270;Tb11.v5.0877	Late G1		Transcript classified as cell cycle regulated; protein unchanging
Tb927.11.10520	Tb927.11.10520	S phase	G2&M	Transcript and protein classified as cell cycle regulated
Tb927.7.6770	Tb927.7.6770		G2&M	Protein classified as cell cycle regulated; transcript unchanging
Tb927.5.1130	Tb927.5.1130		G1	Protein classified as cell cycle regulated; transcript unchanging
Tb927.11.10930	Tb927.11.10930	Late G1	G2&M	Transcript and protein classified as cell cycle regulated
Tb927.5.4480	Tb927.5.4480;Tb05.5K5.130	G2/M phase		Transcript classified as cell cycle regulated; protein unchanging
Tb927.10.5540	Tb927.10.5540	Late G1		Transcript classified as cell cycle regulated; protein unchanging
Tb927.3.960	Tb927.3.960		high G1	Protein classified as cell cycle regulated; transcript unchanging
Tb927.6.1180	Tb927.6.1180	Late G1		Transcript classified as cell cycle regulated; protein unchanging
Tb927.9.11580	Tb927.9.11580		high G1	Protein classified as cell cycle regulated; transcript unchanging
Tb927.10.5620	Tb927.10.5620;Tb11.v5.0531	Early G1		Transcript classified as cell cycle regulated; protein unchanging
Tb927.6.3330	Tb927.6.3330	Late G1		Transcript classified as cell cycle regulated; protein unchanging
Tb927.11.13100	Tb927.11.13100		G2&M	Protein classified as cell cycle regulated; transcript unchanging
Tb927.10.14330	Tb927.10.14330		G2&M	Protein classified as cell cycle regulated; transcript unchanging
Tb927.9.9810	Tb927.9.9810	S phase	G1	Transcript and protein classified as cell cycle regulated
Tb927.7.5730	Tb927.7.5730	Late G1	G2&M	Transcript and protein classified as cell cycle regulated
Tb927.2.3720	Tb927.2.3720		G2&M	Protein classified as cell cycle regulated; transcript not detected
Tb927.10.12180	Tb927.10.12180	Late G1		Transcript classified as cell cycle regulated; protein unchanging
Tb927.9.9950	Tb927.9.9950		early S	Protein classified as cell cycle regulated; transcript unchanging
Tb927.2.5000	Tb927.2.5000	Late G1	early S	Transcript and protein classified as cell cycle regulated
Tb927.7.2980	Tb927.7.2980;Tb927.7.3020		G1	Protein classified as cell cycle regulated; transcript unchanging
Tb927.10.9060		Late G1		Transcript classified as cell cycle regulated; protein not detected
Tb927.11.11240	Tb927.11.11240		G2&M	Protein classified as cell cycle regulated; transcript unchanging
Tb927.8.560	Tb927.8.560		G1	Protein classified as cell cycle regulated; transcript unchanging
Tb927.5.1620	Tb927.5.1620		G1	Protein classified as cell cycle regulated; transcript unchanging
Tb927.4.2270		Late G1		Transcript classified as cell cycle regulated; protein not detected
Tb927.10.6060	Tb927.10.6060;Tb11.v5.0199		G2&M	Protein classified as cell cycle regulated; transcript unchanging
Tb927.5.3510	Tb927.5.3510	Late G1		Transcript classified as cell cycle regulated; protein unchanging
Tb927.8.730	Tb927.8.730		high G1	Protein classified as cell cycle regulated; transcript unchanging
Tb927.11.4690	Tb927.11.4690	Late G1		Transcript classified as cell cycle regulated; protein unchanging
Tb927.10.3920	Tb927.10.3920;Tb11.v5.0502	G2/M phase		Transcript classified as cell cycle regulated; protein unchanging
Tb927.5.1550		Late G1		Transcript classified as cell cycle regulated; protein not detected
Tb927.11.12410	Tb927.11.12410;Tb927.11.12420		high G2&M	Protein classified as cell cycle regulated; transcript unchanging
Tb927.10.10220		S phase		Transcript classified as cell cycle regulated; protein not detected
Tb927.11.10620	Tb927.11.10620		G2&M	Protein classified as cell cycle regulated; transcript not detected
Tb927.9.3340	Tb927.9.3340		G2&M	Protein classified as cell cycle regulated; transcript unchanging
Tb927.8.3270	Tb927.8.3270		G1	Protein classified as cell cycle regulated; transcript unchanging
Tb927.10.4930	Tb927.10.4930		G2&M	Protein classified as cell cycle regulated; transcript unchanging
Tb927.6.560	Tb927.6.560		G2&M	Protein classified as cell cycle regulated; transcript unchanging
Tb927.9.6100	Tb927.9.6100	Early G1		Transcript classified as cell cycle regulated; protein unchanging
Tb927.10.7620	Tb927.10.7620		G2&M	Protein classified as cell cycle regulated; transcript unchanging
Tb927.3.2140	Tb927.3.2140		G2&M	Protein classified as cell cycle regulated; transcript unchanging
Tb927.11.4600		Late G1		Transcript classified as cell cycle regulated; protein not detected
Tb927.10.7740	Tb927.10.7740		G1	Protein classified as cell cycle regulated; transcript unchanging
Tb927.11.1470		Late G1		Transcript classified as cell cycle regulated; protein not detected
Tb927.8.3800	Tb927.8.3800		G2&M	Protein classified as cell cycle regulated; transcript unchanging
Tb927.5.2730	Tb927.5.2730		G2&M	Protein classified as cell cycle regulated; transcript unchanging
Tb927.11.12150	Tb927.11.12150	Late G1		Transcript classified as cell cycle regulated; protein unchanging
Tb927.5.930	Tb927.5.930;Tb11.v5.0613;Tb927.11.6730		G1	Protein classified as cell cycle regulated; transcript unchanging
Tb927.8.7950	Tb927.8.7950	S phase		Transcript classified as cell cycle regulated; protein unchanging
Tb927.11.14800		Late G1		Transcript classified as cell cycle regulated; protein not detected
Tb927.9.5240	Tb927.9.5240	Late G1		Transcript classified as cell cycle regulated; protein unchanging
Tb927.6.5100	Tb927.6.5100		early S	Protein classified as cell cycle regulated; transcript unchanging
Tb927.4.2600	Tb927.4.2600;Tb11.v5.0630	S phase		Transcript classified as cell cycle regulated; protein unchanging
Tb927.9.5710	Tb927.9.5710		early S	Protein classified as cell cycle regulated; transcript unchanging
Tb927.5.470		Early G1		Transcript classified as cell cycle regulated; protein not detected
Tb927.8.6750	Tb927.8.6750		G2&M	Protein classified as cell cycle regulated; transcript unchanging
Tb927.4.4370	Tb927.4.4370	G2/M phase		Transcript classified as cell cycle regulated; protein unchanging
Tb927.11.12740		Late G1		Transcript classified as cell cycle regulated; protein not detected
Tb927.11.8060	Tb927.11.8060	S phase		Transcript classified as cell cycle regulated; protein unchanging
Tb927.11.2260	Tb927.11.2260		G1	Protein classified as cell cycle regulated; transcript unchanging
Tb11.v5.0553	Tb11.v5.0553		G1	Protein classified as cell cycle regulated; transcript not detected
Tb927.7.1860	Tb927.7.1860;Tb927.7.1820	G2/M phase		Transcript classified as cell cycle regulated; protein unchanging
Tb927.8.6120		G2/M phase		Transcript classified as cell cycle regulated; protein not detected
Tb927.9.9520	Tb927.9.9520		G2&M	Protein classified as cell cycle regulated; transcript unchanging
Tb927.11.14890	Tb927.11.14890	Late G1		Transcript classified as cell cycle regulated; protein unchanging
Tb11.1810b	Tb11.1810b;Tb11.1810;Tb11.v5.0839		G1	Protein classified as cell cycle regulated; transcript not detected
Tb927.7.630	Tb927.7.630	G2/M phase		Transcript classified as cell cycle regulated; protein unchanging
Tb927.3.5260		Late G1		Transcript classified as cell cycle regulated; protein not detected
Tb927.9.13440	Tb927.9.13440	S phase		Transcript classified as cell cycle regulated; protein unchanging
Tb927.9.10470	Tb927.9.10470		G1	Protein classified as cell cycle regulated; transcript unchanging
Tb927.11.4510	Tb927.11.4510	Late G1	early S	Transcript and protein classified as cell cycle regulated
Tb927.11.16790	Tb927.11.16790		G1	Protein classified as cell cycle regulated; transcript not detected
Tb927.3.2330	Tb927.3.2330		G2&M	Protein classified as cell cycle regulated; transcript unchanging
Tb927.4.1330	Tb927.4.1330	Late G1		Transcript classified as cell cycle regulated; protein unchanging
Tb927.11.11580	Tb927.11.11580	Late G1		Transcript classified as cell cycle regulated; protein unchanging
Tb927.11.3090	Tb927.11.3090		G2&M	Protein classified as cell cycle regulated; transcript unchanging
Tb927.6.900	Tb11.v5.0618;Tb927.6.900	Late G1		Transcript classified as cell cycle regulated; protein unchanging
Tb927.10.1800	Tb927.10.1800;Tb11.v5.0832		G1	Protein classified as cell cycle regulated; transcript unchanging
Tb927.8.810	Tb927.8.810	G2/M phase		Transcript classified as cell cycle regulated; protein unchanging
Tb927.9.8380	Tb927.9.8380		G2&M	Protein classified as cell cycle regulated; transcript unchanging
Tb927.10.8820	Tb927.10.8820	Late G1		Transcript classified as cell cycle regulated; protein unchanging
Tb927.11.20730	Tb927.11.20730	Late G1		Transcript classified as cell cycle regulated; protein unchanging
Tb927.9.10440	Tb927.9.10440	Late G1		Transcript classified as cell cycle regulated; protein unchanging
Tb927.9.13540	Tb927.9.13540		G1	Protein classified as cell cycle regulated; transcript unchanging
Tb927.4.5120	Tb927.4.5120	Late G1	early S	Transcript and protein classified as cell cycle regulated
Tb927.11.13500	Tb927.11.13500	G2/M phase		Transcript classified as cell cycle regulated; protein unchanging
Tb927.3.4960	Tb927.3.4960	Late G1	S	Transcript and protein classified as cell cycle regulated
Tb927.7.5330	Tb927.7.5330		G1	Protein classified as cell cycle regulated; transcript unchanging
Tb927.10.6330	Tb927.10.6330;Tb11.v5.0273	S phase	high G2&M	Transcript and protein classified as cell cycle regulated
Tb927.8.3790	Tb927.8.3790	G2/M phase		Transcript classified as cell cycle regulated; protein unchanging
Tb927.9.12390	Tb927.9.12390	Late G1		Transcript classified as cell cycle regulated; protein unchanging
Tb927.7.6630	Tb927.7.6630	S phase	S	Transcript and protein classified as cell cycle regulated
Tb927.8.480	Tb927.8.480;Tb08.27P2.110;Tb927.10.13930		G1	Protein classified as cell cycle regulated; transcript unchanging
Tb927.3.700	Tb927.3.700	Late G1		Transcript classified as cell cycle regulated; protein unchanging
Tb927.9.13140	Tb927.9.13140	Late G1	G2&M	Transcript and protein classified as cell cycle regulated
Tb927.11.16120	Tb927.11.16120	Late G1		Transcript classified as cell cycle regulated; protein unchanging
Tb927.9.15230	Tb927.9.15230	Late G1	early S	Transcript and protein classified as cell cycle regulated
Tb927.10.3470	Tb927.10.3470		G2&M	Protein classified as cell cycle regulated; transcript unchanging
Tb927.4.3800	Tb927.4.3800;Tb11.v5.0905		G1	Protein classified as cell cycle regulated; transcript unchanging
Tb927.10.5370	Tb927.10.5370;Tb927.10.5360	Early G1		Transcript classified as cell cycle regulated; protein unchanging
Tb927.2.2670	Tb927.2.2670	G2/M phase	G1	Transcript and protein classified as cell cycle regulated
Tb927.10.4750	Tb927.10.4750		S	Protein classified as cell cycle regulated; transcript unchanging
Tb927.7.6790	Tb927.7.6790		G1	Protein classified as cell cycle regulated; transcript unchanging
Tb927.11.11920		Late G1		Transcript classified as cell cycle regulated; protein not detected
Tb927.11.8920	Tb927.11.8920	Late G1	early S	Transcript and protein classified as cell cycle regulated
Tb927.2.5040		G2/M phase		Transcript classified as cell cycle regulated; protein not detected
Tb927.3.2880	Tb927.3.2880	Late G1		Transcript classified as cell cycle regulated; protein unchanging
Tb927.2.5760	Tb927.2.5760	S phase		Transcript classified as cell cycle regulated; protein unchanging
Tb927.11.13980	Tb927.11.13980		G2&M	Protein classified as cell cycle regulated; transcript unchanging
Tb927.6.1540	Tb927.6.1540		G2&M	Protein classified as cell cycle regulated; transcript unchanging
Tb927.10.7000		Late G1		Transcript classified as cell cycle regulated; protein not detected
Tb927.4.4480		S phase		Transcript classified as cell cycle regulated; protein not detected
Tb927.8.3050	Tb927.8.3050	Late G1		Transcript classified as cell cycle regulated; protein unchanging
Tb927.7.4440	Tb927.7.4440		G1	Protein classified as cell cycle regulated; transcript unchanging
Tb927.11.16400	Tb927.11.16400	S phase		Transcript classified as cell cycle regulated; protein unchanging
Tb927.4.3320	Tb927.4.3320	Late G1		Transcript classified as cell cycle regulated; protein unchanging
Tb927.9.15520		Late G1		Transcript classified as cell cycle regulated; protein not detected
Tb927.6.3240	Tb927.6.3240	Late G1	high early G1	Transcript and protein classified as cell cycle regulated
Tb927.11.12840	Tb927.11.12840	S phase		Transcript classified as cell cycle regulated; protein unchanging

## Sheet: Column Key
Column name	Column description
Ids	Matched Gene ID
Protein Group	Gene IDs of matched protein group
Transcriptome Classification	Gene ID of matched transcript
Proteome classification	Cell cycle phase classification in proteomic dataset
Condition	Cell cycle phase classification in transcriptomic dataset
