# Supplementary material for: Proteomic Analysis of the Cell Cycle of Procylic Form Trypanosoma brucei
Source: Mol Cell Proteomics. 2018 Mar 19;17(6):1184–95. doi: 10.1074/mcp.RA118.000650 (PMC5986242; doi:10.1074/mcp.RA118.000650)
Supplement: Supplemental Data [file supp_RA118.000650_135690_1_supp_86686_p4x9gn.xlsx]

## Sheet: trans. & prot. cell cycle reg.
GO	NS	enrichment	name	study_count	study_n	pop_n	p_uncorrected	p_fdr_bh	depth	study_items
GO:0007059	BP	e	chromosome segregation	5	83	6248	1.93591e-05	0.0168231	3	Tb927.10.6330, Tb927.11.1030, Tb927.11.10520, Tb927.11.8220, Tb927.6.4820
GO:0000776	CC	e	kinetochore	5	83	6248	3.68148e-06	0.00639841	5	Tb927.10.6330, Tb927.11.1030, Tb927.11.10520, Tb927.5.4520, Tb927.7.6630

## Sheet: trans. cell cycle reg. ID both
GO	NS	enrichment	name	study_count	study_n	pop_n	p_uncorrected	p_fdr_bh	depth	study_items
GO:0006260	BP	e	DNA replication	8	289	6248	7.5672e-05	0.0219196	7	Tb927.11.14890, Tb927.11.3260, Tb927.11.4690, Tb927.11.5570, Tb927.11.7840, Tb927.5.1700, Tb927.7.3990, Tb927.9.10440
GO:0005930	CC	e	axoneme	37	289	6248	2.90783e-13	5.05382e-10	5	Tb927.1.2670, Tb927.10.10370, Tb927.10.11780, Tb927.10.15730, Tb927.10.5890, Tb927.10.7230, Tb927.11.11010, Tb927.11.11220, Tb927.11.14300, Tb927.11.2540, Tb927.11.3250, Tb927.11.6530, Tb927.2.4810, Tb927.2.5270, Tb927.3.1900, Tb927.3.2310, Tb927.3.2890, Tb927.3.930, Tb927.4.2600, Tb927.4.4690, Tb927.4.4700, Tb927.4.870, Tb927.5.1940, Tb927.5.4440, Tb927.6.3150, Tb927.6.4710, Tb927.7.4870, Tb927.…
GO:0030286	CC	e	dynein complex	9	289	6248	1.50301e-08	1.30612e-05	6	Tb927.11.11220, Tb927.11.14300, Tb927.11.3250, Tb927.2.5270, Tb927.3.930, Tb927.4.870, Tb927.7.3160, Tb927.7.920, Tb927.8.3250
GO:0036064	CC	e	ciliary basal body	18	289	6248	2.30724e-05	0.0100249	6	Tb927.10.12950, Tb927.10.14010, Tb927.10.350, Tb927.11.10660, Tb927.11.13700, Tb927.11.15070, Tb927.11.5030, Tb927.11.6560, Tb927.11.8810, Tb927.11.9540, Tb927.5.3730, Tb927.6.1180, Tb927.6.4670, Tb927.7.3410, Tb927.7.7320, Tb927.8.6070, Tb927.9.11230, Tb927.9.8760
GO:0035869	CC	e	ciliary transition zone	9	289	6248	4.26104e-05	0.0148114	5	Tb927.10.11850, Tb927.10.5260, Tb927.11.16640, Tb927.3.1420, Tb927.5.1120, Tb927.5.4470, Tb927.8.3050, Tb927.8.610, Tb927.9.8760
GO:0003887	MF	e	DNA-directed DNA polymerase activity	7	289	6248	8.63617e-06	0.00500322	6	Tb927.11.14890, Tb927.11.3260, Tb927.11.4690, Tb927.5.2780, Tb927.5.2790, Tb927.7.3990, Tb927.9.10440
